# Supplementary material for: Integrated Systems Biology Approach Identifies Novel Maternal and Placental Pathways of Preeclampsia
Source: Front Immunol. 2018 Aug 8;9:1661. doi: 10.3389/fimmu.2018.01661 (PMC6092567; doi:10.3389/fimmu.2018.01661)
Supplement: Data S1 — Genes differentially expressed in the placenta in preterm preeclampsia. [file Data_Sheet_1.zip]

Archive with 18 entries (18 files):
- Data 1.XLS
- Data 10.XLS
- Data 11.XLS
- Data 12.XLS
- Data 13.XLS
- Data 14.XLS
- Data 15.XLS
- Data 16.XLS
- Data 17.XLS
- Data 18.XLS
- Data 2.XLS
- Data 3.XLS
- Data 4.XLS
- Data 5.XLS
- Data 6.XLS
- Data 7.XLS
- Data 8.XLS
- Data 9.XLS
