# Supplementary material for: Integrated Systems Biology Approach Identifies Novel Maternal and Placental Pathways of Preeclampsia
Source: Front Immunol. 2018 Aug 8;9:1661. doi: 10.3389/fimmu.2018.01661 (PMC6092567; doi:10.3389/fimmu.2018.01661)
Supplement: Data S1 — Genes differentially expressed in the placenta in preterm preeclampsia. [file Data_Sheet_1.zip › Data 1.XLS]

## Sheet: Placental DE genes
Probeset ID	Log fold change	Average expression	T statistics	P value	Q value	B statistics	Absolute fold change	Direction of change in preeclampsia	Entrez ID	Gene symbol	Gene Name	Chromosome	Chromosome start	Chromosome end	Chromosome strand	Transcription regulator	Module colors	Predominant placental expression
A_24_P397817	6.56716	13.141	10.3264	1.80064e-08	0.000540679	8.80167	94.8228	UP	3952	LEP	leptin	7	127881330	127897682	+	NO	red	TRUE
A_23_P62647	-2.56251	6.56684	-9.1932	8.9382e-08	0.000904226	7.55581	5.90737	DOWN	6504	SLAMF1	signaling lymphocytic activation molecule family member 1	1	160579891	160617081	-	NO	red	FALSE
A_24_P252364	-1.5834	9.4821	-8.39967	2.98864e-07	0.0022435	6.57816	2.99675	DOWN	4897	NRCAM	neuronal cell adhesion molecule	7	107788083	107797082	-	NO	red	FALSE
A_23_P62901	-0.899983	12.2931	-6.82228	4.15952e-06	0.0150448	4.34641	1.86604	DOWN	7832	BTG2	BTG family, member 2	1	203274663	203278727	+	YES	red	FALSE
A_24_P113521	1.09343	11.6842	6.74466	4.77548e-06	0.0150448	4.22613	2.1338	UP	54487	DGCR8	DiGeorge syndrome critical region gene 8	22	20067754	20099398	+	NO	red	FALSE
A_23_P81760	-0.724871	6.38709	-6.9235	3.47824e-06	0.0150448	4.50179	1.65275	DOWN	9444	QKI	quaking homolog, KH domain RNA binding (mouse)	6	163835674	163999627	+	NO	blue	FALSE
A_24_P139028	2.83391	9.83181	6.71778	5.01042e-06	0.0150448	4.18423	7.13005	UP	946	SIGLEC6	sialic acid binding Ig-like lectin 6	19	52022783	52035110	-	NO	red	TRUE
A_32_P83776	1.61474	11.8527	6.24088	1.19406e-05	0.0202948	3.4209	3.06256	UP	126731	CCSAP	centriole, cilia and spindle-associated protein	1	229456752	229478688	-	NO	red	FALSE
A_23_P500956	-0.865631	8.62809	-6.00653	1.85058e-05	0.0202948	3.03198	1.82214	DOWN	10678	B3GNT2	UDP-GlcNAc:betaGal beta-1,3-N-acetylglucosaminyltransferase 2	2	62423261	62451864	+	NO	red	FALSE
A_23_P4096	1.99504	8.17342	6.32946	1.0138e-05	0.0202948	3.56554	3.98628	UP	762	CA4	carbonic anhydrase IV	17	58227301	58236904	+	NO	orange	FALSE
A_24_P374741	1.11532	9.95946	6.24725	1.18005e-05	0.0202948	3.43134	2.16644	UP	55691	FRMD4A	FERM domain containing 4A	10	13685706	14372866	-	NO	green	FALSE
A_23_P75769	-1.55262	11.9236	-6.04222	1.73031e-05	0.0202948	3.09178	2.93349	DOWN	51338	MS4A4A	membrane-spanning 4-domains, subfamily A, member 4	11	60048138	60076444	+	NO	green	TRUE
A_23_P322562	1.30215	11.1158	6.18116	1.33417e-05	0.0202948	3.32264	2.46597	UP	9148	NEURL	neuralized homolog (Drosophila)	10	105253734	105352308	+	NO	red	FALSE
A_32_P33576	-3.099	7.01967	-6.04499	1.72131e-05	0.0202948	3.09642	8.56826	DOWN	4986	OPRK1	opioid receptor, kappa 1	8	54138275	54164194	-	NO	green	FALSE
A_23_P39185	1.86941	11.4146	6.11286	1.51556e-05	0.0202948	3.20955	3.65384	UP	112724	RDH13	retinol dehydrogenase 13 (all-trans/9-cis)	19	55555691	55580914	-	NO	red	FALSE
A_23_P57784	-2.59942	9.55946	-5.93934	2.1012e-05	0.0210309	2.91879	6.06044	DOWN	9076	CLDN1	claudin 1	3	190023490	190040235	-	NO	green	FALSE
A_32_P88764	1.0716	7.33657	5.82059	2.63381e-05	0.0231756	2.717	2.10177	UP	221272	LOC221272	uncharacterized LOC221272	6	NA	NA	NA	NO	red	FALSE
A_24_P75708	-0.651534	9.12227	-5.79004	2.79228e-05	0.0231756	2.66472	1.57084	DOWN	390996	CFL1P6	cofilin 1 (non-muscle) pseudogene 6	1	11045887	11051854	-	NO	red	FALSE
A_24_P273245	-0.861548	7.92129	-5.77926	2.85058e-05	0.0231756	2.64622	1.81699	DOWN	401076	CAP1P1	CAP1 pseudogene 1	3	76483169	76484576	+	NO	blue	FALSE
A_23_P102058	-1.70173	6.89801	-5.79064	2.78912e-05	0.0231756	2.66574	3.25291	DOWN	4148	MATN3	matrilin 3	2	20191813	20212455	-	NO	green	FALSE
A_23_P82868	2.1408	11.0421	5.80731	2.70152e-05	0.0231756	2.6943	4.41006	UP	5327	PLAT	plasminogen activator, tissue	8	42032235	42065194	-	NO	red	FALSE
A_23_P73835	-0.930108	9.0949	-5.73195	3.12152e-05	0.0240333	2.56488	1.90542	DOWN	56180	MOSPD1	motile sperm domain containing 1	X	134021662	134049297	-	NO	green	FALSE
A_24_P162911	1.03421	8.19092	5.73444	3.10661e-05	0.0240333	2.56918	2.04799	UP	23683	PRKD3	protein kinase D3	2	37477647	37544222	-	NO	green	FALSE
A_23_P395001	-0.924452	5.48779	-5.67989	3.45068e-05	0.0252716	2.47497	1.89796	DOWN	154091	SLC2A12	solute carrier family 2 (facilitated glucose transporter), member 12	6	134308718	134373789	-	NO	red	FALSE
A_24_P137545	-0.942715	7.00914	-5.65725	3.60488e-05	0.0257723	2.43573	1.92214	DOWN	80014	WWC2	WW and C2 domain containing 2	4	184020462	184241927	+	NO	blue	FALSE
A_32_P150891	1.12069	7.32987	5.59954	4.03098e-05	0.027763	2.33535	2.17451	UP	81624	DIAPH3	diaphanous homolog 3 (Drosophila)	13	60348297	60587343	-	NO	red	FALSE
A_23_P22119	1.06018	11.6173	5.54561	4.47632e-05	0.0280022	2.24109	2.0852	UP	5339	PLEC	plectin	8	144989320	145050913	-	NO	blue	FALSE
A_23_P47559	-0.771841	13.2211	-5.4537	5.35631e-05	0.0289042	2.07939	1.70745	DOWN	10944	C11orf58	chromosome 11 open reading frame 58	11	16760147	16779901	+	NO	red	FALSE
A_24_P403150	1.15521	6.18438	5.43254	5.58311e-05	0.0289042	2.04198	2.22717	UP	285759	FLJ34503	uncharacterized FLJ34503	6	114225550	114242806	+	NO	red	FALSE
A_24_P72518	-0.787487	10.2146	-5.45921	5.29886e-05	0.0289042	2.08911	1.72607	DOWN	23382	AHCYL2	adenosylhomocysteinase-like 2	7	128864854	129070051	+	NO	green	FALSE
A_32_P197561	-1.24495	11.3764	-5.44064	5.49508e-05	0.0289042	2.05632	2.3701	DOWN	1879	EBF1	early B-cell factor 1	5	158122923	158526788	-	YES	green	FALSE
A_24_P15797	0.927552	8.20014	5.47206	5.16727e-05	0.0289042	2.11179	1.90205	UP	84304	NUDT22	nudix (nucleoside diphosphate linked moiety X)-type motif 22	11	63993737	63997487	+	NO	red	FALSE
A_32_P200076	1.2145	7.86019	5.40036	5.94724e-05	0.029763	1.98496	2.3206	UP	441272	SPDYE3	speedy/RINGO cell cycle regulator family member E3	7	99905324	99919818	+	NO	red	FALSE
A_32_P366349	2.13292	8.56872	5.40351	5.91051e-05	0.029763	1.99055	4.38606	UP	90342	FER1L5	fer-1-like 5 (C. elegans)	2	97308573	97370623	+	NO	red	FALSE
A_23_P4899	1.73159	8.77661	5.35874	6.45476e-05	0.0306523	1.911	3.32093	UP	4909	NTF4	neurotrophin 4	19	49564398	49567124	-	NO	red	FALSE
A_23_P35456	1.18259	13.6048	5.32267	6.93088e-05	0.0306523	1.84667	2.26984	UP	9644	SH3PXD2A	SH3 and PX domains 2A	10	105353783	105615164	-	NO	red	FALSE
A_32_P18723	-0.698183	9.26911	-5.35863	6.45623e-05	0.0306523	1.91079	1.62246	DOWN	169200	TMEM64	transmembrane protein 64	8	91634222	91658133	-	NO	red	FALSE
A_23_P56304	-0.676113	11.6328	-5.37296	6.2765e-05	0.0306523	1.9363	1.59783	DOWN	80264	ZNF430	zinc finger protein 430	19	21203425	21242851	+	YES	blue	FALSE
A_23_P146325	0.915366	8.00662	5.14984	9.76853e-05	0.0339244	1.53587	1.88605	UP	29065	ASAP1-IT1	ASAP1 intronic transcript 1	8	131307600	131308779	-	NO	red	FALSE
A_23_P309989	-0.698668	7.00449	-5.20667	8.72268e-05	0.0339244	1.63854	1.62301	DOWN	22863	ATG14	ATG14 autophagy related 14 homolog (S. cerevisiae)	14	55833109	55878576	-	NO	blue	FALSE
A_23_P431330	0.628467	9.67771	5.17415	9.30618e-05	0.0339244	1.57984	1.54592	UP	285464	CRIPAK	cysteine-rich PAK1 inhibitor	4	1385339	1389782	+	NO	blue	FALSE
A_23_P208779	1.25568	14.6842	5.17743	9.24553e-05	0.0339244	1.58577	2.3878	UP	54869	EPS8L1	EPS8-like 1	19	55587220	55599290	+	NO	red	TRUE
A_24_P194714	-0.795377	13.9194	-5.15492	9.66987e-05	0.0339244	1.54508	1.73553	DOWN	283991	FAM100B	family with sequence similarity 100, member B	17	74261285	74267379	+	NO	green	FALSE
A_32_P231226	1.1764	7.11282	5.24372	8.1035e-05	0.0339244	1.70523	2.26012	UP	10690	FUT9	fucosyltransferase 9 (alpha (1,3) fucosyltransferase)	6	96463844	96663487	+	NO	red	FALSE
A_23_P27133	1.67821	8.40758	5.15662	9.63728e-05	0.0339244	1.54814	3.2003	UP	3866	KRT15	keratin 15	17	39669997	39675270	-	NO	orange	FALSE
A_24_P944519	0.797345	6.30118	5.18124	9.17554e-05	0.0339244	1.59266	1.7379	UP	5144	PDE4D	phosphodiesterase 4D, cAMP-specific	5	58264865	59783925	-	NO	orange	FALSE
A_32_P145477	-0.804009	6.90517	-5.16447	9.48739e-05	0.0339244	1.56236	1.74595	DOWN	5577	PRKAR2B	protein kinase, cAMP-dependent, regulatory, type II, beta	7	106685177	106802255	+	NO	red	FALSE
A_24_P338603	0.968427	7.25447	5.20978	8.66881e-05	0.0339244	1.64415	1.95671	UP	6497	SKI	v-ski sarcoma viral oncogene homolog (avian)	1	2160133	2241651	+	YES	red	FALSE
A_23_P39871	-1.52572	10.7052	-5.2271	8.37548e-05	0.0339244	1.67534	2.8793	DOWN	80704	SLC19A3	solute carrier family 19, member 3	2	228549926	228582745	-	NO	green	TRUE
A_24_P40721	1.33023	11.0216	5.13975	9.96734e-05	0.0339244	1.51759	2.51442	UP	55304	SPTLC3	serine palmitoyltransferase, long chain base subunit 3	20	12989626	13147411	+	NO	red	FALSE
A_23_P19333	2.81818	10.3303	5.21637	8.55596e-05	0.0339244	1.65602	7.05272	UP	54210	TREM1	triggering receptor expressed on myeloid cells 1	6	41243711	41254457	-	NO	red	FALSE
A_24_P256380	-1.03422	10.186	-5.14122	9.93806e-05	0.0339244	1.52026	2.048	DOWN	79971	WLS	wntless homolog (Drosophila)	1	68591040	68698284	-	NO	green	FALSE
A_32_P219368	-0.758098	8.43054	-5.12927	0.000101782	0.033958	1.4986	1.69126	DOWN	9589	WTAP	Wilms tumor 1 associated protein	6	160148151	160170452	+	NO	red	FALSE
A_32_P129540	-0.753175	7.6628	-5.11693	0.000104323	0.0344232	1.47622	1.6855	DOWN	728739	LOC728739	programmed cell death 2 pseudogene	12	108297026	108297725	-	NO	blue	FALSE
A_24_P289845	-0.775776	11.9995	-5.11142	0.000105481	0.034427	1.4662	1.71211	DOWN	729466	LOC729466	signal recognition particle 14 kDa protein-like	11	93268635	93283415	+	NO	blue	FALSE
A_32_P213543	0.611352	5.47511	5.08401	0.000111432	0.0352206	1.41638	1.52769	UP	9314	KLF4	Kruppel-like factor 4 (gut)	9	110247134	110252047	-	YES	red	FALSE
A_23_P218476	0.616897	9.67597	5.06514	0.000115727	0.0354584	1.38203	1.53357	UP	80776	B9D2	B9 protein domain 2	19	41860321	41870078	-	NO	green	FALSE
A_24_P245838	1.11183	12.2878	5.07425	0.000113633	0.0354584	1.39861	2.1612	UP	4248	MGAT3	mannosyl (beta-1,4-)-glycoprotein beta-1,4-N-acetylglucosaminyltransferase	22	39853324	39888197	+	NO	green	FALSE
A_23_P145153	-0.945977	7.98448	-5.06732	0.000115222	0.0354584	1.386	1.92649	DOWN	5134	PDCD2	programmed cell death 2	6	170890835	170893748	-	YES	blue	FALSE
A_23_P36305	0.81986	12.3286	5.05207	0.000118804	0.035797	1.35819	1.76523	UP	89849	ATG16L2	ATG16 autophagy related 16-like 2 (S. cerevisiae)	11	72525450	72540678	+	NO	red	FALSE
A_23_P4190	0.800457	10.0599	5.02558	0.000125297	0.0365272	1.30983	1.74165	UP	80221	ACSF2	acyl-CoA synthetase family member 2	17	48503518	48552200	+	NO	red	FALSE
A_23_P218215	0.741668	9.06939	5.00368	0.000130942	0.0378058	1.26976	1.67211	UP	23162	MAPK8IP3	mitogen-activated protein kinase 8 interacting protein 3	16	1756220	1820317	+	NO	blue	FALSE
A_24_P578445	-1.07969	8.83217	-4.97124	0.000139785	0.0388829	1.21033	2.11358	DOWN	644160	ACTG1P19	actin gamma 1 pseudogene 19	9	103493522	103494619	+	NO	blue	FALSE
A_24_P323635	-1.93821	8.67846	-4.96644	0.000141147	0.0388829	1.2015	3.8323	DOWN	137107	RPL10AP3	ribosomal protein L10a pseudogene 3	8	34180478	34181193	-	NO	blue	FALSE
A_23_P27493	0.83143	8.36441	4.98098	0.000137068	0.0388829	1.22819	1.77945	UP	56342	PPAN	peter pan homolog (Drosophila)	19	10216964	10221975	+	NO	red	FALSE
A_32_P456537	-0.966296	9.73336	-4.96768	0.000140794	0.0388829	1.20379	1.95382	DOWN	6950	TCP1	t-complex 1	6	160199530	160210735	-	NO	red	FALSE
A_32_P75115	-0.643657	7.59862	-4.92076	0.000154789	0.0391731	1.11754	1.56228	DOWN	427	ASAH1	N-acylsphingosine amidohydrolase (acid ceramidase) 1	8	17913924	17942507	-	NO	red	FALSE
A_24_P268676	2.4848	9.74674	4.87825	0.000168702	0.0391731	1.03915	5.59758	UP	8553	BHLHE40	basic helix-loop-helix family, member e40	3	5021096	5026863	+	YES	red	FALSE
A_24_P397903	-1.20248	5.62587	-4.93447	0.000150559	0.0391731	1.14276	2.30135	DOWN	51101	FAM164A	family with sequence similarity 164, member A	8	79578281	79631995	+	NO	blue	FALSE
A_23_P13899	0.93071	13.284	4.90032	0.000161325	0.0391731	1.07988	1.90621	UP	2597	GAPDH	glyceraldehyde-3-phosphate dehydrogenase	12	6643656	6647536	+	NO	red	FALSE
A_24_P383450	1.07081	11.578	4.91045	0.000158052	0.0391731	1.09855	2.10061	UP	389792	IER5L	immediate early response 5-like	9	131937830	131940540	-	NO	green	FALSE
A_23_P97725	0.682632	8.12486	4.8759	0.000169507	0.0391731	1.03481	1.60506	UP	10228	STX6	syntaxin 6	1	180942178	180992046	-	NO	red	FALSE
A_23_P65618	1.69106	8.01974	4.88627	0.000165983	0.0391731	1.05395	3.22893	UP	7051	TGM1	transglutaminase 1 (K polypeptide epidermal type I, protein-glutamine-gamma-glutamyltransferase)	14	24718321	24732416	-	NO	red	FALSE
A_32_P188752	0.637856	8.99539	4.8622	0.000174286	0.0396166	1.00948	1.55601	UP	100134713	NDUFB2-AS1	NDUFB2 antisense RNA 1	7	140395135	140396877	-	NO	red	FALSE
A_23_P355517	-2.06652	8.66811	-4.85884	0.000175476	0.0396166	1.00328	4.18875	DOWN	79933	SYNPO2L	synaptopodin 2-like	10	75404644	75415832	-	NO	green	FALSE
A_24_P202637	1.22255	7.86667	4.8515	0.00017811	0.0399113	0.989702	2.3336	UP	91661	ZNF765	zinc finger protein 765	19	53898396	53915261	+	YES	red	FALSE
A_24_P414952	-0.840175	9.02245	-4.84113	0.000181899	0.040161	0.970514	1.79027	DOWN	64418	TMEM168	transmembrane protein 168	7	112405788	112430478	-	NO	green	FALSE
A_24_P222516	-1.18972	5.51698	-4.82649	0.000187392	0.0403575	0.943398	2.28109	DOWN	57482	KIAA1211	KIAA1211	4	57036360	57196890	+	NO	red	FALSE
A_23_P39481	0.751549	8.10272	4.82802	0.000186812	0.0403575	0.946223	1.6836	UP	10347	ABCA7	ATP-binding cassette, sub-family A (ABC1), member 7	19	1040101	1065568	+	NO	green	FALSE
A_23_P52589	0.976308	11.7157	4.80334	0.000196426	0.0412454	0.900463	1.96742	UP	8045	RASSF7	Ras association (RalGDS/AF-6) domain family (N-terminal) member 7	11	560970	564024	+	NO	red	FALSE
A_23_P89799	-0.735973	11.0619	-4.77829	0.000206707	0.0420184	0.853932	1.66552	DOWN	10449	ACAA2	acetyl-CoA acyltransferase 2	18	47309874	47340251	-	NO	blue	FALSE
A_23_P152235	-1.07112	6.99218	-4.77507	0.000208069	0.0420184	0.847942	2.10107	DOWN	79191	IRX3	iroquois homeobox 3	16	54317211	54320378	-	YES	blue	FALSE
A_23_P372874	0.947941	13.4425	4.78166	0.000205291	0.0420184	0.860203	1.92912	UP	6284	S100A13	S100 calcium binding protein A13	1	153591279	153606568	-	NO	red	FALSE
A_23_P22614	0.591645	9.77071	4.7835	0.000204524	0.0420184	0.863615	1.50696	UP	23157	SEPT6	septin 6	X	118750910	118827333	-	NO	blue	FALSE
A_32_P224253	2.67813	6.72607	4.76569	0.000212087	0.0424555	0.830492	6.40025	UP	8701	DNAH11	dynein, axonemal, heavy chain 11	7	21582832	21941455	+	NO	green	FALSE
A_23_P48387	0.760292	10.9413	4.72833	0.000228889	0.0452161	0.76091	1.69383	UP	23047	PDS5B	PDS5, regulator of cohesion maintenance, homolog B (S. cerevisiae)	13	33160563	33352158	+	NO	red	FALSE
A_23_P217088	0.749717	9.04368	4.72043	0.000232612	0.0453419	0.74618	1.68146	UP	203	AK1	adenylate kinase 1	9	130628760	130640022	-	NO	green	FALSE
A_23_P133543	-1.25383	9.36487	-4.71741	0.000234056	0.0453419	0.740533	2.38474	DOWN	26249	KLHL3	kelch-like 3 (Drosophila)	5	136953189	137071779	-	NO	red	FALSE
A_32_P63562	3.37788	8.16573	4.72181	0.000231959	0.0453419	0.748746	10.3954	UP	723788	MIG7	mig-7	1	NA	NA	NA	NO	orange	FALSE
A_23_P109436	1.50238	7.68107	4.71065	0.00023731	0.0453866	0.727927	2.8331	UP	135	ADORA2A	adenosine A2a receptor	22	24823529	24838324	+	NO	red	FALSE
A_24_P140405	-1.16042	7.35675	-4.69397	0.000245549	0.04555	0.69676	2.23523	DOWN	9508	ADAMTS3	ADAM metallopeptidase with thrombospondin type 1 motif, 3	4	73146686	73434516	-	NO	green	FALSE
A_23_P217468	-1.28767	6.72203	-4.69463	0.000245215	0.04555	0.698003	2.44133	DOWN	2334	AFF2	AF4/FMR2 family, member 2	X	147582138	148082192	+	YES	green	FALSE
A_24_P205045	-0.944814	8.23905	-4.69056	0.000247266	0.04555	0.690399	1.92494	DOWN	26059	ERC2	ELKS/RAB6-interacting/CAST family member 2	3	55542335	56502391	-	NO	red	FALSE
A_23_P93818	0.682682	9.21184	4.69664	0.000244209	0.04555	0.701758	1.60512	UP	54441	STAG3L1	stromal antigen 3-like 1	7	74988446	74996990	+	NO	blue	FALSE
A_32_P93493	1.04357	7.63994	4.65021	0.000268576	0.0477192	0.614878	2.06132	UP	5793	PTPRG	protein tyrosine phosphatase, receptor type, G	3	61547242	62280572	+	NO	blue	FALSE
A_24_P11384	1.67232	8.38625	4.63753	0.000275654	0.0481224	0.591111	3.18727	UP	54206	ERRFI1	ERBB receptor feedback inhibitor 1	1	8071779	8086393	-	NO	red	FALSE
A_23_P315286	0.730271	8.84651	4.56757	0.000318283	0.048464	0.459657	1.65895	UP	91300	R3HDM4	R3H domain containing 4	19	896502	913225	-	NO	blue	FALSE
A_24_P297078	-0.947574	9.86534	-4.59318	0.000301944	0.048464	0.507844	1.92863	DOWN	57136	APMAP	adipocyte plasma membrane associated protein	20	24943580	24973425	-	NO	green	FALSE
A_24_P135579	-0.619279	8.60135	-4.56072	0.000322803	0.048464	0.446761	1.53611	DOWN	344382	LOC344382	serine/threonine kinase receptor associated protein pseudogene	2	38044058	38045101	+	NO	blue	FALSE
A_24_P29876	-1.69764	10.8904	-4.62467	0.000283025	0.048464	0.566996	3.2437	DOWN	55326	AGPAT5	1-acylglycerol-3-phosphate O-acyltransferase 5 (lysophosphatidic acid acyltransferase, epsilon)	8	6565877	6619019	+	NO	green	FALSE
A_23_P128967	-0.767582	9.2106	-4.58952	0.000304227	0.048464	0.50096	1.70241	DOWN	4329	ALDH6A1	aldehyde dehydrogenase 6 family, member A1	14	74526873	74551196	-	NO	green	FALSE
A_23_P83579	2.21634	9.39574	4.5686	0.000317603	0.048464	0.461613	4.64713	UP	9915	ARNT2	aryl-hydrocarbon receptor nuclear translocator 2	15	80696691	80890272	+	YES	red	FALSE
A_24_P168456	0.62806	11.0368	4.59688	0.000299657	0.048464	0.514797	1.54549	UP	513	ATP5D	ATP synthase, H+ transporting, mitochondrial F1 complex, delta subunit	19	1241748	1244823	+	NO	blue	FALSE
A_23_P383915	2.57986	9.11879	4.57438	0.000313853	0.048464	0.472475	5.97883	UP	118663	BTBD16	BTB (POZ) domain containing 16	10	124030820	124097676	+	NO	red	FALSE
A_23_P78518	1.70405	10.1725	4.56075	0.000322778	0.048464	0.446833	3.25815	UP	56971	CEACAM19	carcinoembryonic antigen-related cell adhesion molecule 19	19	45174723	45187625	+	NO	red	FALSE
A_24_P186862	-1.00109	8.81362	-4.58695	0.000305838	0.048464	0.49613	2.00152	DOWN	51510	CHMP5	chromatin modifying protein 5	9	33264876	33281514	+	NO	blue	FALSE
A_32_P47701	-0.641272	12.8861	-4.56818	0.000317881	0.048464	0.460813	1.5597	DOWN	1915	EEF1A1	eukaryotic translation elongation factor 1 alpha 1	6	74225474	74230755	-	NO	blue	FALSE
A_24_P329487	-1.00774	8.49707	-4.60193	0.000296564	0.048464	0.524283	2.01075	DOWN	157638	FAM84B	family with sequence similarity 84, member B	8	127564686	127570466	-	NO	blue	FALSE
A_23_P44836	-0.725665	8.5891	-4.59038	0.00030369	0.048464	0.502574	1.65366	DOWN	64943	NT5DC2	5'-nucleotidase domain containing 2	3	52558385	52569093	-	NO	red	FALSE
A_23_P132027	2.04148	8.72617	4.59547	0.000300527	0.048464	0.512145	4.11669	UP	6676	SPAG4	sperm associated antigen 4	20	34203808	34208965	+	NO	red	FALSE
A_24_P687305	0.969393	5.88166	4.54707	0.000332003	0.0488679	0.421059	1.95802	UP	29797	POM121L8P	POM121 membrane glycoprotein-like 8 pseudogene	22	21636713	21652006	+	NO	green	FALSE
A_24_P274987	-0.700306	5.54562	-4.53984	0.000336989	0.0491202	0.407422	1.62485	DOWN	8577	TMEFF1	transmembrane protein with EGF-like and two follistatin-like domains 1	9	103235716	103339914	+	NO	red	FALSE
A_32_P220152	-0.987039	7.28015	-4.52545	0.00034714	0.049636	0.380273	1.98211	DOWN	4076	CAPRIN1	cell cycle associated protein 1	11	34073229	34120605	+	NO	blue	FALSE
A_23_P380954	0.623359	6.72442	4.52077	0.000350501	0.0497075	0.371456	1.54046	UP	55628	ZNF407	zinc finger protein 407	18	72342918	72516582	+	YES	red	FALSE
A_32_P186731	-0.891158	11.4789	-4.5146	0.000354994	0.0498102	0.359803	1.85466	DOWN	140862	ISM1	isthmin 1 homolog (zebrafish)	20	13202417	13281297	+	NO	red	FALSE
A_23_P215132	0.994359	11.6068	4.51462	0.000354977	0.0498102	0.359845	1.9922	UP	29062	WDR91	WD repeat domain 91	7	134868589	134896316	-	NO	red	FALSE
A_24_P450194	0.978163	7.68305	4.48926	0.000374059	0.0500147	0.311931	1.96995	UP	400960	PCBP1-AS1	PCBP1 antisense RNA 1	2	70189395	70314147	-	NO	red	FALSE
A_24_P76358	-1.07443	10.9505	-4.50169	0.000364579	0.0500147	0.335424	2.1059	DOWN	643981	RPS3AP36	ribosomal protein S3a pseudogene 36	10	97354318	97355182	+	NO	blue	FALSE
A_24_P4816	-0.847319	12.2974	-4.48073	0.000380709	0.0500147	0.295802	1.79915	DOWN	23710	GABARAPL1	GABA(A) receptor-associated protein like 1	12	10365488	10375722	+	NO	green	FALSE
A_32_P379467	0.968545	5.83739	4.48989	0.000373574	0.0500147	0.313117	1.95687	UP	57611	ISLR2	immunoglobulin superfamily containing leucine-rich repeat 2	15	74421714	74429141	+	NO	green	FALSE
A_24_P648176	-0.769837	7.56694	-4.49481	0.000369796	0.0500147	0.322421	1.70508	DOWN	144363	LYRM5	LYR motif containing 5	12	25348149	25357948	+	NO	blue	FALSE
A_23_P133755	0.587346	11.3214	4.4859	0.000376667	0.0500147	0.305572	1.50248	UP	5550	PREP	prolyl endopeptidase	6	105725441	105850999	-	NO	red	FALSE
A_23_P214935	-2.76972	6.41357	-4.48898	0.000374274	0.0500147	0.311404	6.81973	DOWN	55350	VNN3	vanin 3	6	133043928	133055904	-	NO	green	FALSE
A_23_P312646	0.824098	10.2649	4.47536	0.000384959	0.0500299	0.285642	1.77043	UP	286257	C9orf142	chromosome 9 open reading frame 142	9	139886869	139888427	+	NO	blue	FALSE
A_23_P115011	-1.29473	11.0869	-4.47128	0.000388216	0.0500299	0.277929	2.45331	DOWN	54507	ADAMTSL4	ADAMTS-like 4	1	150521897	150531221	+	NO	green	FALSE
A_23_P368779	1.67995	6.96486	4.47228	0.000387414	0.0500299	0.279822	3.20417	UP	163071	ZNF114	zinc finger protein 114	19	48774653	48790863	+	YES	green	FALSE
A_24_P97836	-0.963458	6.5411	-4.4517	0.000404263	0.0514356	0.240852	1.94998	DOWN	5884	RAD17	RAD17 homolog (S. pombe)	5	68665123	68710626	+	NO	blue	FALSE
A_24_P51080	-0.896518	6.55784	-4.43949	0.000414604	0.0518721	0.217727	1.86157	DOWN	441094	NR2F1-AS1	NR2F1 antisense RNA 1	5	92877577	92917003	-	NO	red	FALSE
A_23_P23873	2.32489	11.3885	4.43496	0.000418513	0.0521439	0.209134	5.01027	UP	60676	PAPPA2	pappalysin 2	1	176432306	176660341	+	NO	red	TRUE
A_32_P224855	-0.888685	6.69386	-4.40233	0.000447775	0.0535671	0.147245	1.85149	DOWN	79699	ZYG11B	zyg-11 homolog B (C. elegans)	1	53192130	53293011	+	NO	green	FALSE
A_24_P348925	0.734651	8.46734	4.39424	0.000455351	0.0540257	0.131877	1.66399	UP	8812	CCNK	cyclin K	14	99947738	99977851	+	NO	red	FALSE
A_24_P183994	1.04883	5.11639	4.39359	0.000455967	0.0540257	0.13064	2.06885	UP	158158	RASEF	RAS and EF-hand domain containing	9	85597316	85678043	-	NO	red	FALSE
A_32_P309404	-1.03477	7.38238	-4.38685	0.000462383	0.0540521	0.117841	2.04879	DOWN	6581	SLC22A3	solute carrier family 22 (extraneuronal monoamine transporter), member 3	6	160769424	160876013	+	NO	orange	FALSE
A_32_P151807	0.756538	5.69454	4.38163	0.000467416	0.054116	0.107923	1.68943	UP	85301	COL27A1	collagen, type XXVII, alpha 1	9	116918230	117072974	+	NO	green	FALSE
A_23_P115862	0.664553	12.4518	4.36651	0.000482317	0.0550667	0.0791758	1.58508	UP	118881	COMTD1	catechol-O-methyltransferase domain containing 1	10	76993729	76995770	-	NO	orange	FALSE
A_23_P6321	1.20284	13.514	4.3466	0.000502681	0.0555698	0.0412884	2.30192	UP	7122	CLDN5	claudin 5	22	19510546	19512860	-	NO	red	FALSE
A_24_P34545	0.716886	7.84259	4.34011	0.000509508	0.0555698	0.0289277	1.64363	UP	84289	ING5	inhibitor of growth family, member 5	2	242641455	242668890	+	YES	red	FALSE
A_23_P307544	-0.685807	6.51983	-4.33802	0.000511722	0.0555698	0.0249541	1.6086	DOWN	5362	PLXNA2	plexin A2	1	208195589	208417665	-	NO	green	FALSE
A_23_P14667	1.278	6.58436	4.34489	0.000504473	0.0555698	0.0380269	2.42502	UP	9154	SLC28A1	solute carrier family 28 (sodium-coupled nucleoside transporter), member 1	15	85427912	85439267	+	NO	red	FALSE
A_23_P255057	-0.863056	8.57133	-4.33887	0.000510821	0.0555698	0.0265682	1.81889	DOWN	55032	SLC35A5	solute carrier family 35, member A5	3	112280894	112303002	+	NO	green	FALSE
A_24_P20954	-1.27009	7.3493	-4.3561	0.000492861	0.0555698	0.0593639	2.41177	DOWN	7021	TFAP2B	transcription factor AP-2 beta (activating enhancer binding protein 2 beta)	6	50786438	50815325	+	YES	red	FALSE
A_24_P271049	-0.826178	8.55306	-4.29042	0.000564981	0.0570038	-0.0657834	1.77298	DOWN	497661	C18orf32	chromosome 18 open reading frame 32	18	47008029	47013601	-	NO	blue	FALSE
A_24_P264685	0.83651	10.2742	4.28401	0.00057257	0.0570038	-0.0780134	1.78572	UP	441572	GAPDHP28	glyceraldehyde 3 phosphate dehydrogenase pseudogene 28	10	93426338	93427609	-	NO	red	FALSE
A_24_P532180	-0.912422	8.16791	-4.29187	0.000563275	0.0570038	-0.0630119	1.8822	DOWN	90246	LOC90246	uncharacterized LOC90246	3	128226677	128229427	+	NO	green	FALSE
A_24_P367191	-0.628759	14.1623	-4.3049	0.000548198	0.0570038	-0.0381452	1.54623	DOWN	646346	RPL7P58	ribosomal protein L7 pseudogene 58	X	26705480	26706140	+	NO	blue	FALSE
A_32_P224666	-1.54376	7.90249	-4.29671	0.00055763	0.0570038	-0.0537793	2.91553	DOWN	830	CAPZA2	capping protein (actin filament) muscle Z-line, alpha 2	7	116502562	116559312	+	NO	blue	FALSE
A_23_P24433	-0.944374	13.2276	-4.27509	0.000583305	0.0570038	-0.0950405	1.92435	DOWN	8722	CTSF	cathepsin F	11	66330935	66336047	-	NO	green	FALSE
A_32_P835626	-0.657923	11.2684	-4.29475	0.000559909	0.0570038	-0.057517	1.57781	DOWN	55030	FBXO34	F-box protein 34	14	55738020	55820327	+	NO	blue	FALSE
A_24_P42755	2.10763	14.1675	4.2839	0.000572701	0.0570038	-0.0782224	4.30983	UP	2321	FLT1	fms-related tyrosine kinase 1 (vascular endothelial growth factor/vascular permeability factor receptor)	13	28973181	29069265	-	NO	red	FALSE
A_23_P65823	-1.32192	10.7244	-4.29691	0.00055739	0.0570038	-0.0533846	2.49999	DOWN	23766	GABARAPL3	GABA(A) receptors associated protein like 3, pseudogene	15	90889764	90892679	-	NO	green	FALSE
A_24_P924301	1.16882	6.75221	4.31302	0.000539025	0.0570038	-0.0226799	2.24828	UP	374378	GALNTL4	UDP-N-acetyl-alpha-D-galactosamine:polypeptide N-acetylgalactosaminyltransferase-like 4	11	11292420	11643561	-	NO	red	FALSE
A_23_P403195	0.995258	6.41293	4.28771	0.000568172	0.0570038	-0.0709447	1.99344	UP	57553	MICAL3	microtubule associated monoxygenase, calponin and LIM domain containing 3	22	18342921	18507325	-	NO	green	FALSE
A_24_P926760	0.616361	10.936	4.28815	0.000567651	0.0570038	-0.0701046	1.533	UP	4820	NKTR	natural killer-tumor recognition sequence	3	42642146	42690232	+	NO	red	FALSE
A_23_P150768	-0.684533	11.2322	-4.29907	0.000554899	0.0570038	-0.0492801	1.60718	DOWN	11309	SLCO2B1	solute carrier organic anion transporter family, member 2B1	11	74862039	74917444	+	NO	red	FALSE
A_24_P151464	-0.778951	14.3864	-4.30268	0.000550742	0.0570038	-0.0423876	1.71588	DOWN	6647	SOD1	superoxide dismutase 1, soluble	21	33031934	33041241	+	NO	green	FALSE
A_24_P284353	0.62221	11.3864	4.27776	0.000580069	0.0570038	-0.0899405	1.53923	UP	84314	TMEM107	transmembrane protein 107	17	8076298	8079714	-	NO	red	FALSE
A_23_P45864	0.779886	6.30245	4.30113	0.000552517	0.0570038	-0.0453374	1.717	UP	7143	TNR	tenascin R (restrictin, janusin)	1	175291934	175712752	-	NO	red	FALSE
A_24_P341279	-0.835507	7.75044	-4.26773	0.000592307	0.0570038	-0.109078	1.78448	DOWN	22906	TRAK1	trafficking protein, kinesin binding 1	3	42132745	42267267	+	NO	green	FALSE
A_24_P24831	0.896519	13.903	4.27208	0.000586973	0.0570038	-0.100786	1.86157	UP	375260	WASH2P	WAS protein family homolog 2 pseudogene	2	114341229	114356611	+	NO	red	FALSE
A_23_P433690	1.0038	10.4268	4.28383	0.000572784	0.0570038	-0.078356	2.00527	UP	55422	ZNF331	zinc finger protein 331	19	54024176	54083523	+	YES	red	FALSE
A_24_P482017	1.26765	7.14044	4.21298	0.000663952	0.057476	-0.213765	2.40769	UP	55744	COA1	cytochrome c oxidase assembly factor 1 homolog (S. cerevisiae)	7	43678858	43769083	-	NO	red	FALSE
A_23_P310022	0.742592	9.63719	4.21496	0.000661207	0.057476	-0.209967	1.67318	UP	56243	KIAA1217	KIAA1217	10	23983674	24836771	+	NO	blue	FALSE
A_24_P714134	-0.789215	7.53129	-4.25225	0.000611727	0.057476	-0.138653	1.72813	DOWN	399881	HNRNPKP3	heterogeneous nuclear ribonucleoprotein K pseudogene 3	11	43283053	43290919	-	NO	blue	FALSE
A_24_P418189	-0.91206	10.5155	-4.2073	0.000671865	0.057476	-0.22463	1.88173	DOWN	390183	RPS4XP13	ribosomal protein S4X pseudogene 13	11	57343702	57344578	-	NO	blue	FALSE
A_32_P200238	2.86463	11.482	4.23197	0.000638154	0.057476	-0.177429	7.28349	UP	652995	UCA1	urothelial cancer associated 1 (non-protein coding)	19	15939756	15946230	+	NO	red	FALSE
A_32_P132438	0.595218	11.1522	4.22996	0.000640836	0.057476	-0.181275	1.5107	UP	8165	AKAP1	A kinase (PRKA) anchor protein 1	17	55162552	55198709	+	NO	red	FALSE
A_23_P57856	1.86435	12.0889	4.21916	0.000655441	0.057476	-0.201937	3.64103	UP	604	BCL6	B-cell CLL/lymphoma 6	3	187439164	187463513	-	YES	red	FALSE
A_24_P180165	0.974643	8.90771	4.24574	0.000620095	0.057476	-0.15111	1.96515	UP	3556	IL1RAP	interleukin 1 receptor accessory protein	3	190231839	190348071	+	NO	red	FALSE
A_23_P122924	1.44813	16.2028	4.25216	0.000611846	0.057476	-0.138832	2.72854	UP	3624	INHBA	inhibin, beta A	7	41728602	41742706	-	NO	red	FALSE
A_23_P110253	1.18939	8.44078	4.22009	0.000654173	0.057476	-0.20016	2.28057	UP	3815	KIT	v-kit Hardy-Zuckerman 4 feline sarcoma viral oncogene homolog	4	55524094	55606879	+	NO	red	FALSE
A_23_P120227	1.35127	10.5676	4.20804	0.000670825	0.057476	-0.22321	2.55136	UP	81606	LBH	limb bud and heart development homolog (mouse)	2	30454396	30482899	+	YES	green	FALSE
A_23_P436138	-0.682501	6.56448	-4.20818	0.000670631	0.057476	-0.222944	1.60492	DOWN	4149	MAX	MYC associated factor X	14	65550462	65569227	-	YES	green	FALSE
A_24_P119685	1.88791	8.70034	4.22993	0.000640869	0.057476	-0.181321	3.70099	UP	84033	OBSCN	obscurin, cytoskeletal calmodulin and titin-interacting RhoGEF	1	228395860	228548950	+	NO	red	FALSE
A_23_P59138	0.966003	9.18315	4.22091	0.000653055	0.057476	-0.198592	1.95342	UP	5460	POU5F1	POU class 5 homeobox 1	6	31132114	31138451	-	YES	green	FALSE
A_24_P28295	-0.879012	10.372	-4.23565	0.000633273	0.057476	-0.170389	1.83912	DOWN	9910	RABGAP1L	RAB GTPase activating protein 1-like	1	174128633	174927326	+	NO	green	FALSE
A_23_P213798	1.18481	6.53064	4.22806	0.000643381	0.057476	-0.184909	2.27333	UP	11346	SYNPO	synaptopodin	5	149980641	150031903	+	NO	red	FALSE
A_23_P373992	0.660926	7.92628	4.23952	0.000628188	0.057476	-0.162998	1.5811	UP	197335	WDR90	WD repeat domain 90	16	699362	717829	+	NO	blue	FALSE
A_23_P30972	0.792207	9.02074	4.20185	0.000679547	0.057594	-0.235055	1.73172	UP	10973	ASCC3	activating signal cointegrator 1 complex subunit 3	6	101304179	101329224	-	YES	green	FALSE
A_23_P64792	-0.721432	10.403	-4.20265	0.000678419	0.057594	-0.233531	1.64882	DOWN	27345	KCNMB4	potassium large conductance calcium-activated channel, subfamily M, beta member 4	12	70760061	70824977	+	NO	green	FALSE
A_24_P388433	-0.641899	9.59714	-4.19954	0.000682834	0.057594	-0.239479	1.56038	DOWN	5523	PPP2R3A	protein phosphatase 2, regulatory subunit B'', alpha	3	135684514	135866752	+	NO	green	FALSE
A_24_P418780	-0.906528	9.87499	-4.18745	0.000700297	0.0576349	-0.262638	1.87453	DOWN	647081	SDHDP2	succinate dehydrogenase complex, subunit D, integral membrane protein pseudogene 2	7	135129191	135130492	+	NO	blue	FALSE
A_24_P60845	-0.765973	6.74669	-4.19405	0.000690706	0.0576349	-0.249991	1.70052	DOWN	43	ACHE	acetylcholinesterase	7	100487615	100493541	-	NO	red	FALSE
A_32_P160127	-0.718717	6.60901	-4.19284	0.000692459	0.0576349	-0.252316	1.64572	DOWN	253738	EBF3	early B-cell factor 3	10	131633546	131762091	-	YES	green	FALSE
A_23_P69154	0.978048	9.34595	4.18616	0.000702193	0.0576349	-0.265117	1.9698	UP	729085	FAM198A	family with sequence similarity 198, member A	3	43020758	43099205	+	NO	red	FALSE
A_32_P202182	1.42959	7.42625	4.19054	0.00069579	0.0576349	-0.256716	2.69371	UP	389517	SPDYE8P	speedy homolog E8 (Xenopus laevis), pseudogene	7	72490260	72500309	-	NO	red	FALSE
A_23_P150325	-0.80294	9.43459	-4.19158	0.000694289	0.0576349	-0.254736	1.74465	DOWN	83935	TMEM133	transmembrane protein 133	11	100862810	100864665	+	NO	green	FALSE
A_32_P66035	-0.677543	6.25088	-4.18613	0.000702232	0.0576349	-0.265167	1.59941	DOWN	144110	TMEM86A	transmembrane protein 86A	11	18720350	18726332	+	NO	red	FALSE
A_24_P321184	-1.24952	8.31227	-4.17647	0.000716546	0.0577584	-0.283673	2.37763	DOWN	642413	CTSLP6	cathepsin L pseudogene 6	10	81629851	81633659	-	NO	blue	FALSE
A_23_P213857	-1.44457	10.5388	-4.16117	0.000739832	0.0577584	-0.313003	2.72181	DOWN	730	C7	complement component 7	5	40909598	40983039	+	NO	orange	FALSE
A_24_P282343	-0.96256	10.9088	-4.1799	0.000711435	0.0577584	-0.277109	1.94876	DOWN	6792	CDKL5	cyclin-dependent kinase-like 5	X	18443724	18671747	+	NO	green	FALSE
A_24_P81473	-0.885188	9.17212	-4.16286	0.000737221	0.0577584	-0.30976	1.847	DOWN	2805	GOT1	glutamic-oxaloacetic transaminase 1, soluble (aspartate aminotransferase 1)	10	101156627	101190530	-	NO	green	FALSE
A_23_P105012	0.954825	5.87088	4.16762	0.000729921	0.0577584	-0.300634	1.93834	UP	54979	HRASLS2	HRAS-like suppressor 2	11	63320241	63330855	-	NO	red	FALSE
A_23_P42257	1.05174	11.0388	4.16056	0.000740771	0.0577584	-0.314166	2.07302	UP	8870	IER3	immediate early response 3	6	30710976	30712327	-	NO	red	FALSE
A_23_P390621	-0.615055	5.92795	-4.15668	0.000746811	0.0577584	-0.321614	1.53162	DOWN	133015	PACRGL	PARK2 co-regulated-like	4	20702035	20729979	+	NO	blue	FALSE
A_32_P38323	1.34866	8.4826	4.15681	0.000746615	0.0577584	-0.321373	2.54675	UP	5272	SERPINB9	serpin peptidase inhibitor, clade B (ovalbumin), member 9	6	2887505	2903545	-	NO	blue	FALSE
A_23_P145485	0.698465	5.55328	4.16966	0.000726828	0.0577584	-0.296739	1.62278	UP	80328	ULBP2	UL16 binding protein 2	6	150263135	150270366	+	NO	red	FALSE
A_24_P804216	0.665062	5.48675	4.1699	0.00072645	0.0577584	-0.296262	1.58564	UP	55854	ZC3H15	zinc finger CCCH-type containing 15	2	187350884	187374085	+	NO	red	FALSE
A_24_P24092	-1.00995	7.03581	-4.17966	0.00071179	0.0577584	-0.277566	2.01383	DOWN	339318	ZNF181	zinc finger protein 181	19	35225479	35233774	+	YES	green	FALSE
A_23_P212617	-1.42423	13.5828	-4.15185	0.000754394	0.0580825	-0.330879	2.6837	DOWN	7037	TFRC	transferrin receptor (p90, CD71)	3	195776155	195809032	-	NO	red	FALSE
A_24_P213503	0.897722	8.40859	4.14832	0.000759988	0.0582686	-0.337656	1.86312	UP	5791	PTPRE	protein tyrosine phosphatase, receptor type, E	10	129705324	129884162	+	NO	blue	FALSE
A_24_P32151	-0.831392	7.96791	-4.14663	0.000762672	0.0582716	-0.340889	1.7794	DOWN	359845	FAM101B	family with sequence similarity 101, member B	17	289773	295731	-	NO	green	FALSE
A_23_P52176	0.627102	6.90554	4.13746	0.00077745	0.0591	-0.358491	1.54446	UP	7678	ZNF124	zinc finger protein 124	1	247319202	247335318	-	YES	red	FALSE
A_24_P350160	-1.0839	8.82884	-4.1337	0.00078358	0.059311	-0.365695	2.11976	DOWN	65117	RSRC2	arginine/serine-rich coiled-coil 2	12	122989274	123011547	-	NO	blue	FALSE
A_23_P93442	1.30922	14.0893	4.12059	0.000805375	0.0600074	-0.39086	2.47807	UP	23328	SASH1	SAM and SH3 domain containing 1	6	148663728	148873184	+	NO	red	FALSE
A_24_P50509	-0.718292	11.4012	-4.11358	0.00081729	0.0600335	-0.404331	1.64523	DOWN	644588	DNAJA1P3	DnaJ (Hsp40) homolog, subfamily A, member 1 pseudogene 3	X	106594717	106596204	-	NO	blue	FALSE
A_24_P92640	-0.605969	6.03288	-4.10983	0.000823719	0.0600335	-0.411519	1.522	DOWN	100128288	LOC100128288	uncharacterized LOC100128288	17	8261730	8263859	-	NO	green	FALSE
A_24_P48856	-0.964452	6.29431	-4.11091	0.000821867	0.0600335	-0.409453	1.95132	DOWN	875	CBS	cystathionine-beta-synthase	21	44473300	44496472	-	NO	red	FALSE
A_32_P147189	0.628361	7.10797	4.11561	0.000813821	0.0600335	-0.400429	1.54581	UP	5757	PTMA	prothymosin, alpha	2	232573234	232578248	+	NO	red	FALSE
A_24_P929570	-0.608599	8.94522	-4.11833	0.000809194	0.0600335	-0.395199	1.52478	DOWN	65059	RAPH1	Ras association (RalGDS/AF-6) and pleckstrin homology domains 1	2	204306193	204400058	-	NO	green	FALSE
A_23_P202138	0.892815	9.36365	4.10576	0.000830774	0.0602552	-0.419341	1.8568	UP	81855	SFXN3	sideroflexin 3	10	102790995	102800997	+	NO	red	FALSE
A_24_P340036	-0.76727	7.66066	-4.10189	0.000837534	0.0605256	-0.426775	1.70205	DOWN	79589	RNF128	ring finger protein 128	X	105937067	106040244	+	YES	orange	FALSE
A_23_P307860	0.808669	7.15112	4.10132	0.000838533	0.0605256	-0.427869	1.75159	UP	136306	SVOPL	SVOP-like	7	138279030	138363790	-	NO	red	FALSE
A_23_P25313	0.692582	8.75509	4.09106	0.000856743	0.0613724	-0.447577	1.61617	UP	140707	BRI3BP	BRI3 binding protein	12	125478193	125510349	+	NO	green	FALSE
A_24_P375683	-0.586825	12.82	-4.0845	0.000868605	0.0615075	-0.460191	1.50194	DOWN	728992	RPL7AP11	ribosomal protein L7a pseudogene 11	3	121212934	121213810	+	NO	blue	FALSE
A_23_P57304	-0.748523	9.53632	-4.0787	0.000879225	0.0615075	-0.471339	1.68007	DOWN	757	TMEM50B	transmembrane protein 50B	21	34821448	34852281	-	NO	blue	FALSE
A_23_P37068	-1.28123	6.67047	-4.08613	0.000865636	0.0615075	-0.457049	2.43046	DOWN	7187	TRAF3	TNF receptor-associated factor 3	14	103243815	103372628	+	NO	blue	FALSE
A_24_P273679	-0.669437	9.14474	-4.08022	0.000876435	0.0615075	-0.468422	1.59045	DOWN	10413	YAP1	Yes-associated protein 1	11	101981191	102104154	+	YES	blue	FALSE
A_23_P150818	0.677126	12.7392	4.0753	0.000885502	0.0615439	-0.477864	1.59895	UP	114785	MBD6	methyl-CpG binding domain protein 6	12	57916658	57923931	+	NO	blue	FALSE
A_23_P157247	1.67646	9.7684	4.07424	0.000887485	0.0615439	-0.479916	3.19642	UP	202915	TMEM184A	transmembrane protein 184A	7	1581871	1596066	-	NO	green	FALSE
A_24_P341006	-1.0607	7.76798	-4.0706	0.000894274	0.0617917	-0.486908	2.08594	DOWN	729279	RPL28P5	ribosomal protein L28 pseudogene 5	19	12370941	12371397	+	NO	blue	FALSE
A_24_P372625	-0.72927	11.207	-4.07012	0.000895174	0.0617917	-0.48783	1.6578	DOWN	50862	RNF141	ring finger protein 141	11	10533224	10562774	-	YES	blue	FALSE
A_24_P140475	-0.806103	8.32083	-4.06189	0.000910748	0.0621861	-0.503654	1.74848	DOWN	8470	SORBS2	sorbin and SH3 domain containing 2	4	186506598	186877870	-	NO	red	FALSE
A_24_P481783	0.737745	9.38252	4.05813	0.000917965	0.0623268	-0.510895	1.66757	UP	390595	UBAP1L	ubiquitin associated protein 1-like	15	65385343	65398697	-	NO	red	FALSE
A_24_P136551	0.645733	6.68581	4.05805	0.000918118	0.0623268	-0.511047	1.56453	UP	55666	NPLOC4	nuclear protein localization 4 homolog (S. cerevisiae)	17	79523914	79604138	-	NO	blue	FALSE
A_23_P300220	1.4147	9.46332	4.05731	0.000919532	0.0623268	-0.512459	2.66604	UP	219539	YPEL4	yippee-like 4 (Drosophila)	11	57412560	57417417	-	NO	red	FALSE
A_23_P162589	1.48355	10.0845	4.05231	0.000929237	0.0624377	-0.522091	2.79637	UP	7421	VDR	vitamin D (1,25- dihydroxyvitamin D3) receptor	12	48235321	48298814	-	YES	red	FALSE
A_23_P150583	-1.38397	7.60447	-4.03438	0.000964831	0.0631176	-0.556575	2.60985	DOWN	7356	SCGB1A1	secretoglobin, family 1A, member 1 (uteroglobin)	11	62186506	62190678	+	NO	green	FALSE
A_23_P127107	1.56365	5.47822	4.02851	0.000976798	0.0636232	-0.567885	2.95601	UP	119467	CLRN3	clarin 3	10	129676113	129691211	-	NO	orange	FALSE
A_23_P166207	0.842577	6.40367	4.02074	0.000992859	0.0637985	-0.582847	1.79325	UP	150000	ABCC13	ATP-binding cassette, sub-family C (CFTR/MRP), member 13, pseudogene	21	15646119	15663704	+	NO	red	FALSE
A_23_P363255	-1.254	8.48158	-4.02196	0.000990317	0.0637985	-0.580495	2.38503	DOWN	80323	CCDC68	coiled-coil domain containing 68	18	52568741	52626739	-	NO	blue	FALSE
A_23_P61398	0.758865	15.3641	4.01808	0.0009984	0.063921	-0.587953	1.69216	UP	415116	PIM3	pim-3 oncogene	22	50354142	50357719	+	NO	red	FALSE
A_23_P333029	-2.26045	8.54883	-4.01431	0.00100633	0.0640191	-0.59521	4.7914	DOWN	203111	ERICH5	glutamate-rich 5	8	99076749	99105838	+	NO	green	FALSE
A_23_P116013	-0.641477	5.59483	-4.01442	0.00100611	0.0640191	-0.595008	1.55993	DOWN	10929	SRSF8	serine/arginine-rich splicing factor 8	11	94800055	94804387	+	NO	blue	FALSE
A_23_P369634	0.98481	10.868	4.00894	0.00101775	0.0641416	-0.605562	1.97905	UP	642475	MROH6	maestro heat-like repeat family member 6	8	144648364	144654928	-	NO	red	FALSE
A_24_P195125	0.967266	7.34326	4.00924	0.0010171	0.0641416	-0.604979	1.95513	UP	441251	SPDYE7P	speedy/RINGO cell cycle regulator family member E7, pseudogene	7	72333317	72339655	-	NO	red	FALSE
A_24_P134863	-0.902498	5.42121	-4.00487	0.00102648	0.0641416	-0.613397	1.8693	DOWN	347365	ITIH5L	inter-alpha (globulin) inhibitor H5-like	X	54775331	54824673	-	NO	red	FALSE
A_23_P54556	-0.762233	11.9942	-4.00357	0.00102927	0.0641416	-0.615894	1.69611	DOWN	57496	MKL2	MKL/myocardin-like 2	16	14165195	14360629	+	YES	green	FALSE
A_23_P218619	-0.922707	6.40184	-4.00075	0.0010354	0.0641416	-0.62134	1.89567	DOWN	51263	MRPL30	mitochondrial ribosomal protein L30	2	99797577	99814088	+	NO	blue	FALSE
A_24_P134727	-0.965269	7.22204	-4.01089	0.00101359	0.0641416	-0.601808	1.95243	DOWN	7019	TFAM	transcription factor A, mitochondrial	10	60145175	60155896	+	YES	blue	FALSE
A_24_P191790	-0.65044	6.64656	-4.00312	0.00103025	0.0641416	-0.616764	1.56965	DOWN	55161	TMEM33	transmembrane protein 33	4	41937136	41962824	+	NO	blue	FALSE
A_23_P54517	-0.743126	9.04653	-4.00077	0.00103534	0.0641416	-0.621286	1.6738	DOWN	7301	TYRO3	TYRO3 protein tyrosine kinase	15	41851219	41871534	+	NO	red	FALSE
A_24_P927650	0.613553	7.48371	4.01045	0.00101452	0.0641416	-0.602651	1.53002	UP	54832	VPS13C	vacuolar protein sorting 13 homolog C (S. cerevisiae)	15	62159942	62352647	-	NO	green	FALSE
A_24_P299308	0.817217	8.20186	3.99831	0.00104072	0.0642999	-0.626042	1.762	UP	121665	SPPL3	signal peptide peptidase 3	12	121201035	121342151	-	NO	red	FALSE
A_24_P225339	-0.690183	6.19922	-3.99536	0.00104718	0.0643841	-0.631716	1.61349	DOWN	148932	MOBKL2C	MOB1, Mps One Binder kinase activator-like 2C (yeast)	1	47073387	47082563	-	NO	orange	FALSE
A_23_P334883	0.736934	9.344	3.9898	0.00105947	0.0647313	-0.642419	1.66663	UP	22941	SHANK2	SH3 and multiple ankyrin repeat domains 2	11	70313961	70935808	-	NO	orange	FALSE
A_24_P246361	-0.73438	10.7765	-3.98349	0.00107362	0.0650518	-0.654595	1.66368	DOWN	10788	IQGAP2	IQ motif containing GTPase activating protein 2	5	75699148	76003955	+	NO	red	FALSE
A_23_P165937	-0.735535	10.701	-3.98006	0.00108137	0.0652012	-0.66119	1.66501	DOWN	79980	DSN1	DSN1, MIND kinetochore complex component, homolog (S. cerevisiae)	20	35380194	35402230	-	NO	orange	FALSE
A_23_P98616	-0.666567	5.17698	-3.98084	0.0010796	0.0652012	-0.659689	1.58729	DOWN	9356	SLC22A6	solute carrier family 22 (organic anion transporter), member 6	11	62744069	62752469	-	NO	red	FALSE
A_24_P84873	-0.826916	10.0553	-3.97679	0.00108883	0.0652582	-0.667503	1.77389	DOWN	345645	PSMC1P4	proteasome (prosome, macropain) 26S subunit, ATPase, 1 pseudogene 4	5	55570903	55572502	-	NO	blue	FALSE
A_24_P255314	-0.945985	10.9133	-3.97739	0.00108745	0.0652582	-0.666337	1.9265	DOWN	390284	SRP14P1	signal recognition particle 14kDa (homologous Alu RNA binding protein) pseudogene 1	12	6547641	6548303	+	NO	blue	FALSE
A_23_P148446	-0.669967	13.1909	-3.97534	0.00109215	0.0653268	-0.670296	1.59104	DOWN	7319	UBE2A	ubiquitin-conjugating enzyme E2A (RAD6 homolog)	X	118708498	118718377	+	NO	green	TRUE
A_24_P282309	0.92	7.58583	3.96226	0.00112257	0.0658695	-0.695497	1.89212	UP	26509	MYOF	myoferlin	10	95066186	95242074	-	NO	red	FALSE
A_23_P398566	1.04184	7.47707	3.96321	0.00112035	0.0658695	-0.69368	2.05885	UP	8013	NR4A3	nuclear receptor subfamily 4, group A, member 3	9	102584136	102596340	+	YES	red	FALSE
A_23_P369899	1.37607	7.95363	3.9694	0.00110587	0.0658695	-0.681749	2.5956	UP	25907	TMEM158	transmembrane protein 158 (gene/pseudogene)	3	45265956	45267814	-	NO	green	FALSE
A_23_P16652	-0.683218	8.86821	-3.96467	0.00111691	0.0658695	-0.690862	1.60572	DOWN	148254	ZNF555	zinc finger protein 555	19	2841432	2860472	+	YES	red	FALSE
A_24_P358245	-1.25104	8.69387	-3.95261	0.00114557	0.0661502	-0.714109	2.38012	DOWN	158381	ATP8B5P	ATPase, class I, type 8B, member 5, pseudogene	9	35406751	35451103	+	NO	green	FALSE
A_23_P212500	0.822206	7.44294	3.95332	0.00114387	0.0661502	-0.712748	1.76811	UP	7018	TF	transferrin	3	133464976	133497849	+	NO	red	FALSE
A_23_P321935	0.662332	6.06022	3.95049	0.00115069	0.066318	-0.718195	1.58264	UP	23762	OSBP2	oxysterol binding protein 2	22	31090792	31303811	+	NO	red	FALSE
A_24_P133584	-0.954501	7.90701	-3.94246	0.00117028	0.0669331	-0.733682	1.93791	DOWN	4240	MFGE8	milk fat globule-EGF factor 8 protein	15	89441915	89456663	-	NO	orange	FALSE
A_23_P26024	1.47651	11.4591	3.93943	0.00117776	0.0669725	-0.739534	2.78275	UP	84419	C15orf48	chromosome 15 open reading frame 48	15	45722762	45725645	+	NO	red	FALSE
A_24_P41309	-0.790464	7.0473	-3.93259	0.00119481	0.0669725	-0.752714	1.72963	DOWN	664721	HNRNPA1P27	heterogeneous nuclear ribonucleoprotein A1 pseudogene 27	X	100142918	100143617	-	NO	blue	FALSE
A_24_P174563	0.614924	9.55508	3.93083	0.00119925	0.0669725	-0.75612	1.53148	UP	80273	GRPEL1	GrpE-like 1, mitochondrial (E. coli)	4	7061779	7069800	-	NO	blue	FALSE
A_23_P128230	0.940957	10.114	3.93055	0.00119996	0.0669725	-0.756663	1.9198	UP	3164	NR4A1	nuclear receptor subfamily 4, group A, member 1	12	52445190	52453285	+	YES	red	FALSE
A_23_P387552	-0.77944	8.18604	-3.93672	0.0011845	0.0669725	-0.744763	1.71646	DOWN	5916	RARG	retinoic acid receptor, gamma	12	53604353	53626036	-	YES	green	FALSE
A_23_P35564	0.616163	10.2782	3.93448	0.00119006	0.0669725	-0.749066	1.53279	UP	25956	SEC31B	SEC31 homolog B (S. cerevisiae)	10	102246402	102279595	-	NO	red	FALSE
A_32_P133840	1.33407	8.14463	3.93992	0.00117654	0.0669725	-0.738579	2.52113	UP	9911	TMCC2	transmembrane and coiled-coil domain family 2	1	205197037	205242470	+	NO	red	FALSE
A_23_P125726	-0.588088	9.47254	-3.93696	0.00118388	0.0669725	-0.744288	1.50325	DOWN	84187	TMEM164	transmembrane protein 164	X	109245862	109421014	+	NO	green	FALSE
A_23_P101893	-1.65726	8.0245	-3.92302	0.00121909	0.067914	-0.771176	3.15416	DOWN	84467	FBN3	fibrillin 3	19	8130287	8212385	-	NO	green	FALSE
A_23_P211727	-1.5236	8.24569	-3.91965	0.00122777	0.0682708	-0.777682	2.87508	DOWN	2257	FGF12	fibroblast growth factor 12	3	191859683	192445388	-	NO	green	FALSE
A_23_P502078	-1.01618	6.94865	-3.91242	0.00124659	0.0689345	-0.791641	2.02256	DOWN	23542	MAPK8IP2	mitogen-activated protein kinase 8 interacting protein 2	22	51039130	51049978	+	NO	red	FALSE
A_32_P198731	0.827889	10.8163	3.91145	0.00124913	0.0689481	-0.79351	1.77509	UP	54492	NEURL1B	neuralized homolog 1B (Drosophila)	5	172068275	172118531	+	NO	green	FALSE
A_23_P123440	0.773101	8.84385	3.90938	0.00125459	0.0689966	-0.797509	1.70894	UP	11160	ERLIN2	ER lipid raft associated 2	8	37594096	37604070	+	NO	red	FALSE
A_23_P94030	-0.768086	14.2924	-3.90937	0.00125461	0.0689966	-0.797523	1.70301	DOWN	3912	LAMB1	laminin, beta 1	7	107564245	107643804	-	NO	green	FALSE
A_24_P136484	0.675029	10.4272	3.90273	0.00127226	0.069712	-0.81034	1.59663	UP	85007	AGXT2L2	alanine-glyoxylate aminotransferase 2-like 2	5	177635540	177659803	-	NO	blue	FALSE
A_24_P306355	0.676631	9.9218	3.89936	0.00128131	0.0699888	-0.816841	1.5984	UP	391069	GAPDHP64	glyceraldehyde-3-phosphate dehydrogenase pseudogene 64	1	117256258	117257533	-	NO	red	FALSE
A_32_P319880	0.951692	9.10565	3.87679	0.00134362	0.0704201	-0.860406	1.93414	UP	57654	UVSSA	UV-stimulated scaffold protein A	4	1341103	1381836	+	NO	red	FALSE
A_24_P892612	-1.34437	7.96947	-3.87641	0.0013447	0.0704201	-0.861142	2.5392	DOWN	100128164	LOC100128164	four and a half LIM domains 1 pseudogene	3	169672015	169684522	-	NO	blue	FALSE
A_24_P367666	0.626783	10.4031	3.88267	0.0013271	0.0704201	-0.849058	1.54412	UP	55870	ASH1L	ash1 (absent, small, or homeotic)-like (Drosophila)	1	155305052	155532324	-	NO	red	FALSE
A_23_P306804	-0.868485	6.27723	-3.88179	0.00132956	0.0704201	-0.850754	1.82575	DOWN	163732	CITED4	Cbp/p300-interacting transactivator, with Glu/Asp-rich carboxy-terminal domain, 4	1	41326728	41328018	-	YES	green	FALSE
A_32_P210717	0.722918	5.7781	3.87708	0.00134281	0.0704201	-0.859853	1.65052	UP	170622	COMMD6	COMM domain containing 6	13	76099349	76111991	-	NO	red	FALSE
A_24_P216421	-1.37756	6.52375	-3.87746	0.00134173	0.0704201	-0.859113	2.59828	DOWN	1838	DTNB	dystrobrevin, beta	2	25600113	25896503	-	NO	green	FALSE
A_24_P156490	-1.51315	8.22939	-3.88632	0.00131694	0.0704201	-0.842004	2.85433	DOWN	3778	KCNMA1	potassium large conductance calcium-activated channel, subfamily M, alpha member 1	10	78644635	79397577	-	NO	orange	FALSE
A_23_P336929	-0.881814	6.28393	-3.88114	0.00133138	0.0704201	-0.852009	1.84269	DOWN	55588	MED29	mediator complex subunit 29	19	39881962	39891201	+	YES	blue	FALSE
A_24_P37441	0.78202	8.55065	3.87682	0.00134354	0.0704201	-0.860352	1.71954	UP	5163	PDK1	pyruvate dehydrogenase kinase, isozyme 1	2	173420778	173463860	+	NO	green	FALSE
A_23_P5778	1.19397	7.76604	3.87342	0.0013532	0.0704201	-0.866918	2.28781	UP	64284	RAB17	RAB17, member RAS oncogene family	2	238482964	238499769	-	NO	orange	FALSE
A_23_P349310	0.62999	9.3558	3.88553	0.00131913	0.0704201	-0.843527	1.54755	UP	27327	TNRC6A	trinucleotide repeat containing 6A	16	24741048	24837545	+	NO	red	FALSE
A_24_P406514	-0.814658	8.1792	-3.87576	0.00134654	0.0704201	-0.862394	1.75888	DOWN	7336	UBE2V2	ubiquitin-conjugating enzyme E2 variant 2	8	48920994	48974452	+	NO	blue	FALSE
A_23_P108200	-1.3421	7.08742	-3.86994	0.00136314	0.0705706	-0.873634	2.53521	DOWN	5864	RAB3A	RAB3A, member RAS oncogene family	19	18307610	18314874	-	NO	green	FALSE
A_23_P426565	1.23831	11.268	3.86414	0.00137989	0.0708771	-0.88484	2.35921	UP	284185	LINC00482	long intergenic non-protein coding RNA 482	17	79276623	79283048	-	NO	red	FALSE
A_23_P217804	0.59824	13.0276	3.8625	0.00138466	0.0708771	-0.888002	1.51387	UP	984	CDK11B	cyclin-dependent kinase 11B	1	1571099	1655775	-	NO	blue	FALSE
A_23_P77731	-2.66628	9.0083	-3.86294	0.00138338	0.0708771	-0.887157	6.3479	DOWN	1428	CRYM	crystallin, mu	16	21269838	21314404	-	NO	green	FALSE
A_32_P142586	1.15262	7.35365	3.86658	0.00137283	0.0708771	-0.88013	2.22317	UP	3248	HPGD	hydroxyprostaglandin dehydrogenase 15-(NAD)	4	175411327	175444044	-	NO	red	TRUE
A_32_P135818	-0.816836	12.9003	-3.86328	0.0013824	0.0708771	-0.886504	1.76154	DOWN	6189	RPS3A	ribosomal protein S3A	4	152020753	152025802	+	NO	blue	FALSE
A_24_P414169	-0.738573	8.63712	-3.86057	0.0013903	0.0708771	-0.891735	1.66852	DOWN	7029	TFDP2	transcription factor Dp-2 (E2F dimerization partner 2)	3	141663276	141868386	-	YES	orange	FALSE
A_23_P350005	1.46636	10.8685	3.86215	0.00138568	0.0708771	-0.88868	2.76323	UP	205860	TRIML2	tripartite motif family-like 2	4	189012426	189026408	-	NO	green	FALSE
A_32_P177024	-0.664081	10.5338	-3.85842	0.0013966	0.0709573	-0.895882	1.58456	DOWN	51119	SBDS	Shwachman-Bodian-Diamond syndrome	7	66452689	66460588	-	NO	red	FALSE
A_24_P213206	-1.04911	6.80794	-3.85032	0.00142064	0.0711272	-0.911534	2.06926	DOWN	442240	ZNF259P1	zinc finger protein 259 pseudogene 1	6	109106692	109108262	-	NO	blue	FALSE
A_23_P357104	-1.02984	11.1608	-3.85471	0.00140755	0.0711272	-0.903042	2.04179	DOWN	309	ANXA6	annexin A6	5	150480269	150537443	-	NO	green	FALSE
A_23_P32294	0.668014	11.3746	3.85099	0.00141861	0.0711272	-0.910227	1.58888	UP	23196	FAM120A	family with sequence similarity 120A	9	96214172	96328396	+	NO	red	FALSE
A_23_P377819	0.637811	14.3535	3.85392	0.00140991	0.0711272	-0.904581	1.55597	UP	6430	SRSF5	serine/arginine-rich splicing factor 5	14	70233828	70238721	+	NO	red	FALSE
A_24_P920823	0.680156	7.21909	3.84898	0.00142463	0.0711575	-0.914107	1.60231	UP	6744	SSFA2	sperm specific antigen 2	2	182756471	182795462	+	NO	red	FALSE
A_32_P141445	0.603368	6.19084	3.83695	0.00146118	0.0712569	-0.937345	1.51926	UP	414927	MGC34796	sepiapterin reductase (7,8-dihydrobiopterin:NADP+ oxidoreductase) pseudogene	1	62119810	62121190	+	NO	blue	FALSE
A_24_P203502	-0.639336	6.13899	-3.83781	0.00145855	0.0712569	-0.935693	1.55761	DOWN	284288	RSL24D1P11	ribosomal L24 domain containing 1 pseudogene 11	18	55505708	55506271	+	NO	blue	FALSE
A_32_P80897	-0.953374	8.80175	-3.84215	0.00144529	0.0712569	-0.927315	1.9364	DOWN	3292	HSD17B1	hydroxysteroid (17-beta) dehydrogenase 1	17	40703983	40707224	+	NO	green	TRUE
A_32_P158272	0.731009	5.38845	3.84351	0.00144114	0.0712569	-0.924676	1.6598	UP	346389	MACC1	metastasis associated in colon cancer 1	7	20174287	20257013	-	YES	red	FALSE
A_23_P326931	0.60038	7.2175	3.84176	0.00144646	0.0712569	-0.928057	1.51612	UP	118491	TTC18	tetratricopeptide repeat domain 18	10	75013516	75118617	-	NO	blue	FALSE
A_24_P914513	-0.683588	6.51961	-3.82147	0.00150961	0.0714386	-0.967254	1.60613	DOWN	594	BCKDHB	branched chain keto acid dehydrogenase E1, beta polypeptide	6	80816343	81055987	+	NO	green	FALSE
A_23_P401380	-0.69933	10.5971	-3.83123	0.00147889	0.0714386	-0.948397	1.62375	DOWN	57609	DIP2B	DIP2 disco-interacting protein 2 homolog B (Drosophila)	12	50898767	51142448	+	NO	green	FALSE
A_23_P39453	-1.01241	9.74858	-3.82593	0.0014955	0.0714386	-0.95864	2.01728	DOWN	399664	MEX3D	mex-3 homolog D (C. elegans)	19	1554668	1568057	-	NO	blue	FALSE
A_23_P139327	-0.9959	5.56629	-3.83298	0.00147346	0.0714386	-0.945024	1.99432	DOWN	81285	OR51E2	olfactory receptor, family 51, subfamily E, member 2	11	4701400	4719076	-	NO	green	FALSE
A_32_P64263	1.11297	7.11186	3.83322	0.0014727	0.0714386	-0.944551	2.1629	UP	6500	SKP1	S-phase kinase-associated protein 1	5	133492083	133512724	-	NO	green	FALSE
A_23_P55666	-0.682782	8.72841	-3.8275	0.00149056	0.0714386	-0.955608	1.60523	DOWN	79986	ZNF702P	zinc finger protein 702, pseudogene	19	53471504	53496784	-	NO	green	FALSE
A_23_P253221	3.07868	9.23486	3.81174	0.00154088	0.0715812	-0.986061	8.4484	UP	50649	ARHGEF4	Rho guanine nucleotide exchange factor (GEF) 4	2	131674223	131804836	+	NO	red	FALSE
A_24_P242646	-1.67354	5.63577	-3.81753	0.00152218	0.0715812	-0.974863	3.18997	DOWN	1520	CTSS	cathepsin S	1	150702553	150738305	-	NO	blue	FALSE
A_23_P359277	-1.15517	7.69153	-3.8131	0.00153647	0.0715812	-0.983431	2.2271	DOWN	79993	ELOVL7	ELOVL family member 7, elongation of long chain fatty acids (yeast)	5	60047616	60140101	-	NO	green	FALSE
A_24_P529168	0.713386	7.41389	3.81068	0.00154433	0.0715812	-0.98811	1.63965	UP	407975	MIR17HG	MIR17 host gene (non-protein coding)	13	92000073	92006829	+	NO	red	FALSE
A_23_P335661	-0.635137	9.14952	-3.81182	0.00154063	0.0715812	-0.985911	1.55309	DOWN	23034	SAMD4A	sterile alpha motif domain containing 4A	14	55034636	55260033	+	NO	orange	FALSE
A_23_P421664	-0.83092	9.87639	-3.80447	0.00156465	0.0719857	-1.0001	1.77882	DOWN	10486	CAP2	CAP, adenylate cyclase-associated protein, 2 (yeast)	6	17393735	17558021	+	NO	green	FALSE
A_23_P65230	0.686679	9.61202	3.80359	0.00156757	0.0719857	-1.00181	1.60957	UP	84899	TMTC4	transmembrane and tetratricopeptide repeat containing 4	13	101256090	101327103	-	NO	green	FALSE
A_23_P171107	-0.68385	5.47381	-3.79877	0.00158358	0.0720085	-1.01113	1.60642	DOWN	85417	CCNB3	cyclin B3	X	50027539	50094909	+	NO	green	FALSE
A_23_P418046	0.716355	5.89285	3.79659	0.00159086	0.0720495	-1.01534	1.64303	UP	8559	PRPF18	PRP18 pre-mRNA processing factor 18 homolog (S. cerevisiae)	10	13628938	13672867	+	NO	red	FALSE
A_32_P134056	0.687946	5.8	3.7939	0.00159991	0.0721329	-1.02054	1.61099	UP	9732	DOCK4	dedicator of cytokinesis 4	7	111366164	111846462	-	NO	red	FALSE
A_23_P74330	-1.48614	7.85833	-3.78599	0.0016268	0.0725718	-1.03583	2.80139	DOWN	79100	LINC00626	long intergenic non-protein coding RNA 626	1	168756178	168762120	+	NO	green	FALSE
A_23_P207461	-2.40709	7.7356	-3.78709	0.00162304	0.0725718	-1.03371	5.30404	DOWN	56934	CA10	carbonic anhydrase X	17	49707674	50237377	-	NO	green	FALSE
A_23_P90944	-0.770543	5.58812	-3.78727	0.0016224	0.0725718	-1.03335	1.70591	DOWN	6332	SCN7A	sodium channel, voltage-gated, type VII, alpha	2	167261538	167343478	-	NO	green	FALSE
A_23_P303260	-0.689867	9.495	-3.78817	0.00161933	0.0725718	-1.03161	1.61314	DOWN	8417	STX7	syntaxin 7	6	132778662	132834337	-	NO	green	FALSE
A_24_P246591	-1.20601	8.9046	-3.7793	0.00164988	0.0726646	-1.04875	2.30698	DOWN	644051	LOC644051	isocitrate dehydrogenase pseudogene	6	7516727	7518072	-	NO	green	FALSE
A_23_P67864	-0.74306	13.6356	-3.77776	0.00165526	0.0726646	-1.05173	1.67372	DOWN	109	ADCY3	adenylate cyclase 3	2	25042040	25142055	-	NO	orange	TRUE
A_23_P95027	0.695491	7.4933	3.77849	0.0016527	0.0726646	-1.05031	1.61944	UP	51239	ANKRD39	ankyrin repeat domain 39	2	97513730	97523756	-	NO	blue	FALSE
A_24_P239343	1.23553	7.49104	3.77783	0.00165503	0.0726646	-1.0516	2.35467	UP	91319	DERL3	Der1-like domain family, member 3	22	24176690	24181199	-	NO	green	FALSE
A_23_P42909	-1.1387	10.2583	-3.78105	0.0016438	0.0726646	-1.04536	2.20182	DOWN	135932	TMEM139	transmembrane protein 139	7	142982062	142985140	+	NO	green	FALSE
A_32_P115162	0.755862	5.94061	3.77666	0.00165912	0.0727274	-1.05387	1.68864	UP	87	ACTN1	actinin, alpha 1	14	69340840	69446083	-	NO	red	FALSE
A_32_P144018	0.720987	8.06992	3.77401	0.0016684	0.0728029	-1.05899	1.64831	UP	100506451	RASSF8-AS1	RASSF8 atnisense RNA 1	12	26097789	26112698	-	NO	blue	FALSE
A_23_P405707	0.603438	7.83489	3.77203	0.00167539	0.0728029	-1.06282	1.51933	UP	54880	BCOR	BCL6 corepressor	X	39910500	40036582	-	YES	green	FALSE
A_23_P29204	0.632815	8.22369	3.77393	0.00166868	0.0728029	-1.05914	1.55059	UP	51537	MTFP1	mitochondrial fission process 1	22	30821719	30825041	+	NO	red	FALSE
A_32_P129752	-0.895017	11.6694	-3.77007	0.0016823	0.0729978	-1.06659	1.85963	DOWN	161291	TMEM30B	transmembrane protein 30B	14	61744090	61748530	-	NO	blue	FALSE
A_24_P247576	-1.50619	9.23422	-3.74534	0.00177232	0.0738106	-1.11439	2.84059	DOWN	341333	HNRNPA1P70	heterogeneous nuclear ribonucleoprotein A1 pseudogene 70	12	68429547	68430554	+	NO	blue	FALSE
A_24_P127192	-0.828779	6.25946	-3.75801	0.00172561	0.0738106	-1.0899	1.77618	DOWN	646936	CTBP2P5	C-terminal binding protein 2 pseudogene 5	2	49142404	49143726	-	NO	blue	FALSE
A_24_P127181	-0.897134	11.8099	-3.74791	0.00176277	0.0738106	-1.10944	1.86236	DOWN	442237	RPS7P8	ribosomal protein S7 pseudogene 8	6	97096331	97096983	-	NO	blue	FALSE
A_23_P92928	-0.76381	5.19506	-3.75084	0.0017519	0.0738106	-1.10377	1.69797	DOWN	729	C6	complement component 6	5	41142335	41261540	-	NO	red	FALSE
A_24_P72064	-1.22832	8.11136	-3.75047	0.00175328	0.0738106	-1.10449	2.34294	DOWN	2690	GHR	growth hormone receptor	5	42424025	42721925	+	NO	orange	FALSE
A_24_P295745	-0.651884	10.4827	-3.75213	0.00174713	0.0738106	-1.10127	1.57122	DOWN	3312	HSPA8	heat shock 70kDa protein 8	11	122928200	122932844	-	NO	red	FALSE
A_23_P102622	0.893383	6.52323	3.75262	0.00174535	0.0738106	-1.10033	1.85753	UP	8785	MATN4	matrilin 4	20	43922086	43936967	-	NO	red	FALSE
A_23_P252748	0.818024	8.41177	3.7572	0.00172858	0.0738106	-1.09148	1.76299	UP	7748	ZNF195	zinc finger protein 195	11	3380010	3400448	-	YES	red	FALSE
A_23_P211829	0.605234	9.76384	3.75521	0.00173585	0.0738106	-1.09533	1.52123	UP	79364	ZXDC	ZXD family zinc finger C	3	126169958	126194762	-	YES	blue	FALSE
A_23_P19030	-1.40862	9.29108	-3.74378	0.00177818	0.0739521	-1.11742	2.65483	DOWN	340075	ARSI	arylsulfatase family, member I	5	149675908	149682525	-	NO	red	FALSE
A_32_P82119	-0.863662	6.14852	-3.73638	0.00180612	0.0747159	-1.13171	1.81965	DOWN	652549	LOC652549	SNW domain containing 1 pseudogene	1	79214757	79216541	+	NO	blue	FALSE
A_23_P338912	-1.69345	7.45316	-3.73295	0.00181925	0.0748248	-1.13836	3.2343	DOWN	22822	PHLDA1	pleckstrin homology-like domain, family A, member 1	12	76419227	76425556	-	NO	blue	FALSE
A_23_P343935	0.644377	10.2018	3.7293	0.00183331	0.0749671	-1.14542	1.56306	UP	54583	EGLN1	egl nine homolog 1 (C. elegans)	1	231499496	231560790	-	NO	green	FALSE
A_23_P93180	-0.987625	9.04424	-3.72756	0.00184004	0.0749671	-1.14877	1.98292	DOWN	8347	HIST1H2BC	histone cluster 1, H2bc	6	26123695	26124132	-	NO	green	FALSE
A_24_P193295	-0.815565	13.437	-3.72579	0.00184692	0.0750441	-1.1522	1.75999	DOWN	376267	RAB15	RAB15, member RAS onocogene family	14	65412531	65438875	-	NO	green	FALSE
A_24_P925586	0.962614	8.59829	3.71788	0.00187799	0.0754656	-1.16749	1.94884	UP	254100	SSSCA1-AS1	SSSCA1 antisense RNA 1 (head to head)	11	NA	NA	NA	NO	red	FALSE
A_23_P215787	-0.786404	10.6023	-3.71803	0.0018774	0.0754656	-1.16721	1.72477	DOWN	26959	HBP1	HMG-box transcription factor 1	7	106809459	106842973	+	YES	green	FALSE
A_24_P595223	1.21345	6.93034	3.71486	0.00188998	0.0754661	-1.17333	2.31891	UP	440823	MIAT	myocardial infarction associated transcript (non-protein coding)	22	27053445	27072438	+	NO	red	FALSE
A_24_P67929	-0.727524	7.53246	-3.71326	0.00189639	0.0755209	-1.17643	1.6558	DOWN	54934	KANSL2	KAT8 regulatory NSL complex subunit 2	12	49046994	49076035	-	NO	green	FALSE
A_32_P203585	-1.76163	12.5835	-3.70837	0.00191602	0.0759004	-1.18587	3.3908	DOWN	23492	CBX7	chromobox homolog 7	22	39526789	39548538	-	YES	blue	FALSE
A_23_P317056	0.855975	10.2533	3.70751	0.00191952	0.0759387	-1.18755	1.80998	UP	4541	MT-ND6	mitochondrially encoded NADH dehydrogenase 6	MT	NA	NA	NA	NO	blue	FALSE
A_24_P456884	-1.1465	9.7405	-3.70417	0.0019331	0.0760174	-1.19401	2.21376	DOWN	100130890	TSTD3	thiosulfate sulfurtransferase (rhodanese)-like domain containing 3	6	99968869	99981057	+	NO	blue	FALSE
A_23_P115885	-0.728454	8.5496	-3.70377	0.0019347	0.0760174	-1.19477	1.65686	DOWN	9562	MINPP1	multiple inositol-polyphosphate phosphatase 1	10	89264222	89313217	+	NO	green	FALSE
A_24_P60680	-0.939533	5.73047	-3.70424	0.0019328	0.0760174	-1.19387	1.91791	DOWN	442194	OR10C1	olfactory receptor, family 10, subfamily C, member 1	6	29407792	29408730	+	NO	green	FALSE
A_24_P102362	0.69761	7.28627	3.70328	0.0019367	0.0760174	-1.19571	1.62182	UP	197407	ZNF48	zinc finger protein 48	16	30407056	30410715	+	YES	green	FALSE
A_23_P59261	1.37437	11.4351	3.70248	0.00194	0.0760474	-1.19727	2.59255	UP	7162	TPBG	trophoblast glycoprotein	6	83072922	83077131	+	NO	red	FALSE
A_32_P101352	1.01705	6.48338	3.6979	0.00195883	0.0760698	-1.20613	2.02378	UP	158830	CXorf65	chromosome X open reading frame 65	X	70323738	70326638	-	NO	red	FALSE
A_24_P384990	0.791339	10.576	3.69946	0.00195239	0.0760698	-1.20311	1.73068	UP	642852	LOC642852	uncharacterized LOC642852	21	46707966	46717268	+	NO	green	FALSE
A_23_P426305	-1.378	10.7275	-3.69822	0.0019575	0.0760698	-1.20551	2.59907	DOWN	8639	AOC3	amine oxidase, copper containing 3 (vascular adhesion protein 1)	17	41003200	41010138	+	NO	orange	FALSE
A_23_P432385	-0.613814	7.27251	-3.69805	0.00195821	0.0760698	-1.20584	1.5303	DOWN	55766	H2AFJ	H2A histone family, member J	12	14927269	14930934	+	NO	green	FALSE
A_23_P82642	-0.644567	7.93728	-3.698	0.00195838	0.0760698	-1.20592	1.56327	DOWN	55915	LANCL2	LanC lantibiotic synthetase component C-like 2 (bacterial)	7	55433140	55501433	+	NO	green	FALSE
A_23_P300484	0.689942	11.4386	3.69292	0.00197949	0.0762026	-1.21575	1.61322	UP	23363	OBSL1	obscurin-like 1	2	220426438	220436268	-	NO	green	FALSE
A_23_P61580	0.863765	7.59367	3.68763	0.0020017	0.0763722	-1.22597	1.81978	UP	221078	NSUN6	NOP2/Sun domain family, member 6	10	18834263	18940550	-	NO	green	FALSE
A_24_P341677	-0.588433	13.2942	-3.68422	0.00201618	0.0764383	-1.23258	1.50361	DOWN	122589	RPLP0P3	ribosomal protein, large, P0 pseudogene 3	14	35857261	35858352	-	NO	blue	FALSE
A_24_P152345	-0.718184	7.30699	-3.67589	0.00205192	0.0769202	-1.24869	1.64511	DOWN	391566	LOC391566	histone cluster 1, H2bj pseudogene	3	113822096	113822475	-	NO	green	FALSE
A_24_P278839	-0.588816	5.93044	-3.67615	0.00205079	0.0769202	-1.24818	1.50401	DOWN	80196	RNF34	ring finger protein 34	12	121837901	121862155	+	NO	blue	FALSE
A_23_P85441	0.773637	8.58075	3.67087	0.00207375	0.0772562	-1.25839	1.70957	UP	57549	IGSF9	immunoglobulin superfamily, member 9	1	159896828	159915386	-	NO	red	FALSE
A_23_P216108	0.90895	7.73903	3.66784	0.00208705	0.0774634	-1.26425	1.87768	UP	286	ANK1	ankyrin 1, erythrocytic	8	41510744	41754280	-	NO	green	FALSE
A_23_P28068	0.734323	9.25594	3.66673	0.00209194	0.077549	-1.26639	1.66362	UP	84705	GTPBP3	GTP binding protein 3 (mitochondrial)	19	17448355	17453539	+	NO	red	FALSE
A_32_P66364	1.74467	7.93897	3.6652	0.00209869	0.0776076	-1.26934	3.35117	UP	151242	PPP1R1C	protein phosphatase 1, regulatory (inhibitor) subunit 1C	2	182850550	182982418	+	NO	red	FALSE
A_23_P88678	-0.954149	10.0564	-3.661	0.00211738	0.0779148	-1.27747	1.93744	DOWN	123591	C15orf27	chromosome 15 open reading frame 27	15	76352298	76497303	+	NO	red	FALSE
A_23_P58604	0.741987	10.2321	3.65389	0.00214938	0.0780921	-1.29121	1.67248	UP	51149	C5orf45	chromosome 5 open reading frame 45	5	179264266	179285840	-	NO	green	FALSE
A_23_P310483	0.922642	11.3676	3.65015	0.00216641	0.0780921	-1.29845	1.89558	UP	541565	C8orf58	chromosome 8 open reading frame 58	8	22457121	22461660	+	NO	red	FALSE
A_24_P267452	0.685794	7.90179	3.65484	0.00214507	0.0780921	-1.28938	1.60859	UP	10849	CD3EAP	CD3e molecule, epsilon associated protein	19	45909466	45914024	+	NO	red	FALSE
A_23_P44421	2.76827	14.1736	3.6524	0.00215613	0.0780921	-1.29409	6.8129	UP	203100	HTRA4	HtrA serine peptidase 4	8	38831667	38846174	+	NO	green	FALSE
A_23_P63618	0.785283	6.44751	3.6522	0.00215705	0.0780921	-1.29448	1.72343	UP	6319	SCD	stearoyl-CoA desaturase (delta-9-desaturase)	10	102106771	102124587	+	NO	red	FALSE
A_24_P195510	-0.962569	10.4	-3.64063	0.00221034	0.0782335	-1.31684	1.94878	DOWN	400064	RPS4XP1	ribosomal protein S4X pseudogene 1	12	100402765	100403672	-	NO	blue	FALSE
A_23_P5300	-2.30053	6.56384	-3.64027	0.00221202	0.0782335	-1.31754	4.92639	DOWN	1373	CPS1	carbamoyl-phosphate synthase 1, mitochondrial	2	211342408	211543829	+	NO	green	FALSE
A_23_P39525	0.79452	9.47573	3.64036	0.00221163	0.0782335	-1.31738	1.7345	UP	79843	FAM124B	family with sequence similarity 124B	2	225243415	225266711	-	NO	red	FALSE
A_23_P216779	1.92784	7.4968	3.64287	0.00219992	0.0782335	-1.31252	3.80486	UP	4915	NTRK2	neurotrophic tyrosine kinase, receptor, type 2	9	87283465	87638505	+	NO	orange	FALSE
A_23_P201711	0.684468	16.1956	3.64138	0.00220687	0.0782335	-1.31541	1.60711	UP	6277	S100A6	S100 calcium binding protein A6	1	153507075	153508717	-	NO	green	FALSE
A_23_P41390	0.83897	8.74582	3.64154	0.00220613	0.0782335	-1.3151	1.78877	UP	54436	SH3TC1	SH3 domain and tetratricopeptide repeats 1	4	8201059	8242828	+	NO	green	FALSE
A_24_P60217	0.692816	5.74304	3.64667	0.00218237	0.0782335	-1.30518	1.61644	UP	151295	SLC23A3	solute carrier family 23 (nucleobase transporters), member 3	2	220026182	220034817	-	NO	blue	FALSE
A_23_P353316	-0.733069	7.26503	-3.64839	0.00217448	0.0782335	-1.30186	1.66217	DOWN	57154	SMURF1	SMAD specific E3 ubiquitin protein ligase 1	7	98625063	98741723	-	NO	blue	FALSE
A_23_P68211	0.827269	8.53299	3.64117	0.00220786	0.0782335	-1.31582	1.77432	UP	6697	SPR	sepiapterin reductase (7,8-dihydrobiopterin:NADP+ oxidoreductase)	2	73114511	73119289	+	NO	red	FALSE
A_32_P68942	-1.13249	7.62884	-3.63748	0.00222508	0.078603	-1.32294	2.19237	DOWN	440482	ANKRD20A5	ankyrin repeat domain 20 family, member A5	18	14058762	14106133	+	NO	red	FALSE
A_23_P20022	1.38131	12.5992	3.63251	0.00224854	0.0790596	-1.33255	2.60505	UP	29923	HILPDA	hypoxia inducible lipid droplet-associated	7	128095883	128098471	+	NO	red	FALSE
A_23_P71558	0.66132	9.08137	3.63151	0.00225332	0.079135	-1.33449	1.58153	UP	9401	RECQL4	RecQ protein-like 4	8	145736666	145743210	-	NO	red	FALSE
A_24_P170454	-0.770624	7.16794	-3.63008	0.00226011	0.0792593	-1.33725	1.70601	DOWN	9098	USP6	ubiquitin specific peptidase 6 (Tre-2 oncogene)	17	5031686	5078324	+	NO	blue	FALSE
A_24_P636332	0.630372	10.8879	3.6279	0.00227052	0.0793678	-1.34146	1.54796	UP	338657	CCDC84	coiled-coil domain containing 84	11	118868851	118886454	+	NO	red	FALSE
A_32_P3564	-1.30773	9.18717	-3.62238	0.00229711	0.0799252	-1.35213	2.47551	DOWN	123720	WHAMM	WAS protein homolog associated with actin, golgi membranes and microtubules	15	83477972	83503611	+	NO	green	FALSE
A_24_P6903	-1.08556	9.81291	-3.6203	0.00230722	0.0799804	-1.35615	2.12219	DOWN	345651	ACTBL2	actin, beta-like 2	5	56775843	56778636	-	NO	orange	FALSE
A_23_P42198	-0.697981	11.1184	-3.62006	0.00230839	0.0799804	-1.35661	1.62223	DOWN	8355	HIST1H3G	histone cluster 1, H3g	6	26271146	26271612	-	NO	blue	FALSE
A_23_P88234	0.635167	9.12137	3.61753	0.00232076	0.0801904	-1.36151	1.55312	UP	51016	FAM158A	family with sequence similarity 158, member A	14	24608174	24610797	-	NO	green	FALSE
A_23_P160890	-1.53424	8.22608	-3.6137	0.00233959	0.0806553	-1.36891	2.89636	DOWN	80835	TAS1R1	taste receptor, type 1, member 1	1	6615337	6639816	+	NO	green	FALSE
A_23_P388168	-1.7809	8.89508	-3.6042	0.00238693	0.0815387	-1.38727	3.43641	DOWN	5865	RAB3B	RAB3B, member RAS oncogene family	1	52373627	52456436	-	NO	green	FALSE
A_32_P63013	0.980747	6.6833	3.59694	0.00242382	0.0816638	-1.40131	1.97349	UP	283174	MIR4697HG	MIR4697 host gene	11	133766329	133771635	-	NO	red	FALSE
A_23_P213385	0.604564	14.2887	3.59853	0.00241568	0.0816638	-1.39823	1.52052	UP	10409	BASP1	brain abundant, membrane attached signal protein 1	5	17217749	17276935	+	NO	blue	FALSE
A_24_P13572	-0.924114	6.87892	-3.59516	0.00243293	0.0816638	-1.40475	1.89752	DOWN	1743	DLST	dihydrolipoamide S-succinyltransferase (E2 component of 2-oxo-glutarate complex)	14	75348593	75370450	+	NO	green	FALSE
A_23_P145935	-1.44665	7.88362	-3.59551	0.00243114	0.0816638	-1.40408	2.72575	DOWN	2051	EPHB6	EPH receptor B6	7	142552791	142568845	+	NO	green	FALSE
A_24_P350838	-1.4714	11.6111	-3.59847	0.00241597	0.0816638	-1.39834	2.77291	DOWN	2201	FBN2	fibrillin 2	5	127593601	127873735	-	NO	green	TRUE
A_23_P309599	0.706208	6.40198	3.59909	0.00241282	0.0816638	-1.39715	1.63151	UP	80336	PABPC1L	poly(A) binding protein, cytoplasmic 1-like	20	43538702	43567962	+	NO	red	FALSE
A_24_P40519	-0.66531	8.81581	-3.59892	0.00241369	0.0816638	-1.39748	1.58591	DOWN	84548	TMEM185A	transmembrane protein 185A	X	148678216	148713487	-	NO	green	FALSE
A_23_P50815	1.16815	9.95057	3.59472	0.00243518	0.0816638	-1.4056	2.24723	UP	57348	TTYH1	tweety homolog 1 (Drosophila)	19	54926634	54948052	+	NO	red	FALSE
A_23_P204581	-0.850077	7.87078	-3.59375	0.00244018	0.0816638	-1.40748	1.8026	DOWN	7296	TXNRD1	thioredoxin reductase 1	12	104609558	104744058	+	NO	green	FALSE
A_23_P100654	0.711215	11.8244	3.59787	0.00241906	0.0816638	-1.39951	1.63718	UP	57659	ZBTB4	zinc finger and BTB domain containing 4	17	7362685	7387568	-	YES	green	FALSE
A_23_P77630	-0.808859	11.2947	-3.59178	0.00245031	0.081742	-1.41127	1.75182	DOWN	81631	MAP1LC3B	microtubule-associated protein 1 light chain 3 beta	16	87425800	87438379	+	NO	green	FALSE
A_23_P157316	-1.36331	6.6302	-3.58708	0.00247475	0.0820928	-1.42036	2.57274	DOWN	135927	C7orf34	chromosome 7 open reading frame 34	7	142636602	142637957	+	NO	green	FALSE
A_24_P391260	0.626796	11.4537	3.58549	0.00248309	0.0820928	-1.42344	1.54413	UP	754	PTTG1IP	pituitary tumor-transforming 1 interacting protein	21	46269512	46293741	-	NO	blue	FALSE
A_24_P180363	-0.673108	7.99502	-3.58693	0.00247554	0.0820928	-1.42065	1.5945	DOWN	112574	SNX18	sorting nexin 18	5	53813588	53842415	+	NO	green	FALSE
A_23_P402778	-1.04671	6.41247	-3.58733	0.00247347	0.0820928	-1.41989	2.06581	DOWN	135644	TRIM40	tripartite motif-containing 40	6	30104509	30116512	+	NO	green	FALSE
A_23_P253177	0.715475	12.4235	3.58021	0.00251088	0.0826692	-1.43364	1.64202	UP	8428	STK24	serine/threonine kinase 24	13	99102454	99229396	-	NO	blue	FALSE
A_32_P204048	0.623841	11.0906	3.57803	0.00252244	0.0828681	-1.43784	1.54097	UP	55796	MBNL3	muscleblind-like 3 (Drosophila)	X	131503344	131623996	-	NO	red	FALSE
A_23_P146584	-0.715623	8.21928	-3.57439	0.00254192	0.0830606	-1.44489	1.64219	DOWN	91283	MSANTD3	Myb/SANT-like DNA-binding domain containing 3	9	103189641	103213511	+	NO	blue	FALSE
A_23_P59869	-0.620543	6.52008	-3.57315	0.0025486	0.0830606	-1.44729	1.53745	DOWN	349149	GJC3	gap junction protein, gamma 3, 30.2kDa	7	99520891	99527243	-	NO	green	FALSE
A_24_P196704	0.785435	10.5736	3.56987	0.0025663	0.0830606	-1.45363	1.72361	UP	55904	MLL5	myeloid/lymphoid or mixed-lineage leukemia 5 (trithorax homolog, Drosophila)	7	104654636	104754531	+	YES	red	FALSE
A_23_P387537	0.826147	5.76768	3.57184	0.00255564	0.0830606	-1.44982	1.77294	UP	79057	PRRG3	proline rich Gla (G-carboxyglutamic acid) 3 (transmembrane)	X	150863729	150870063	+	NO	red	FALSE
A_23_P46309	0.647046	7.96247	3.57427	0.00254254	0.0830606	-1.44511	1.56596	UP	1104	RCC1	regulator of chromosome condensation 1	1	28832454	28865708	+	NO	red	FALSE
A_23_P97339	-1.09987	9.25145	-3.56973	0.00256705	0.0830606	-1.4539	2.14336	DOWN	9122	SLC16A4	solute carrier family 16, member 4 (monocarboxylic acid transporter 5)	1	110905504	110933636	-	NO	green	TRUE
A_24_P201089	0.996659	7.94625	3.57536	0.00253672	0.0830606	-1.44301	1.99537	UP	51312	SLC25A37	solute carrier family 25, member 37	8	23386362	23430061	+	NO	red	FALSE
A_32_P138396	2.03849	9.12242	3.56354	0.0026008	0.0832554	-1.46586	4.10816	UP	100131176	WDR86-AS1	WDR86 antisense RNA 1	7	151106321	151110130	+	NO	red	FALSE
A_23_P305120	0.864989	7.48983	3.56101	0.00261471	0.0832554	-1.47074	1.82133	UP	200539	ANKRD23	ankyrin repeat domain 23	2	97503651	97509758	-	NO	red	FALSE
A_23_P21134	-0.773156	8.46218	-3.56097	0.00261494	0.0832554	-1.47082	1.709	DOWN	1649	DDIT3	DNA-damage-inducible transcript 3	12	57910372	57914300	-	YES	green	FALSE
A_23_P8013	-0.696391	12.3773	-3.55783	0.00263233	0.0832554	-1.47689	1.62045	DOWN	8340	HIST1H2BL	histone cluster 1, H2bl	6	27775257	27775709	-	NO	green	FALSE
A_24_P45651	-0.820917	11.1443	-3.55956	0.00262273	0.0832554	-1.47355	1.76653	DOWN	333932	HIST2H3A	histone cluster 2, H3a	1	149812259	149812765	-	NO	blue	FALSE
A_23_P51039	1.57027	10.1583	3.56111	0.00261415	0.0832554	-1.47055	2.96961	UP	3623	INHA	inhibin, alpha	2	220436953	220440427	+	NO	red	FALSE
A_24_P114339	-0.759211	6.70658	-3.56223	0.002608	0.0832554	-1.46839	1.69257	DOWN	64795	RMND5A	required for meiotic nuclear division 5 homolog A (S. cerevisiae)	2	86947413	87005164	+	NO	green	FALSE
A_24_P916816	0.632775	7.9227	3.56448	0.00259562	0.0832554	-1.46403	1.55054	UP	6672	SP100	SP100 nuclear antigen	2	231280870	231381240	+	YES	green	FALSE
A_23_P127547	-0.636095	7.59912	-3.56231	0.00260756	0.0832554	-1.46824	1.55412	DOWN	7225	TRPC6	transient receptor potential cation channel, subfamily C, member 6	11	101322295	101454659	-	NO	red	FALSE
A_23_P428298	1.67951	7.80307	3.56726	0.00258045	0.0832554	-1.45867	3.2032	UP	222643	UNC5CL	unc-5 homolog C (C. elegans)-like	6	40994639	41006938	-	YES	red	FALSE
A_32_P179526	1.02003	9.44659	3.56163	0.00261131	0.0832554	-1.46955	2.02797	UP	26137	ZBTB20	zinc finger and BTB domain containing 20	3	114056946	114866127	-	YES	red	FALSE
A_24_P16249	-0.643975	5.94879	-3.56188	0.00260992	0.0832554	-1.46906	1.56263	DOWN	90827	ZNF479	zinc finger protein 479	7	57187327	57207571	-	YES	blue	FALSE
A_24_P192434	-0.660043	8.55246	-3.55462	0.00265022	0.0835028	-1.48309	1.58013	DOWN	7013	TERF1	telomeric repeat binding factor (NIMA-interacting) 1	8	73921096	73959987	+	NO	blue	FALSE
A_24_P83968	-1.34219	11.0672	-3.55179	0.0026661	0.0837395	-1.48856	2.53535	DOWN	728015	RPS7P15	ribosomal protein S7 pseudogene 15	4	4508780	4509510	+	NO	blue	FALSE
A_24_P82155	-0.657514	6.55429	-3.55086	0.00267128	0.0838104	-1.49034	1.57736	DOWN	348094	ANKDD1A	ankyrin repeat and death domain containing 1A	15	65204100	65251039	+	NO	green	FALSE
A_23_P106145	1.42128	11.3574	3.5499	0.00267673	0.0838104	-1.49221	2.67823	UP	30001	ERO1L	ERO1-like (S. cerevisiae)	14	53108606	53162419	-	NO	red	FALSE
A_24_P237757	0.611835	8.20328	3.55014	0.00267538	0.0838104	-1.49175	1.5282	UP	7750	ZMYM2	zinc finger, MYM-type 2	13	20532809	20665967	+	YES	blue	FALSE
A_24_P143758	-0.82895	8.79656	-3.54782	0.00268851	0.084029	-1.49623	1.77639	DOWN	100190939	TPT1-AS1	TPT1 antisense RNA 1	13	45915479	45965616	+	NO	green	FALSE
A_24_P185689	-1.01793	8.55317	-3.54768	0.00268931	0.084029	-1.4965	2.02501	DOWN	84532	ACSS1	acyl-CoA synthetase short-chain family member 1	20	24986873	25039616	-	NO	green	FALSE
A_32_P202125	-0.932585	8.75802	-3.54611	0.0026982	0.0842192	-1.49952	1.90869	DOWN	100128988	LOC100128988	uncharacterized LOC100128988	20	39609426	39654036	+	NO	green	FALSE
A_23_P31755	1.03667	16.6076	3.54436	0.00270817	0.084355	-1.5029	2.05148	UP	1392	CRH	corticotropin releasing hormone	8	67088611	67090846	-	NO	red	TRUE
A_24_P298604	-1.30584	9.65876	-3.52499	0.00282114	0.0855204	-1.54031	2.47227	DOWN	728700	RPS3AP19	ribosomal protein S3a pseudogene 19	4	9564767	9565614	+	NO	blue	FALSE
A_24_P237586	1.44296	10.0814	3.51859	0.00285951	0.0855204	-1.55268	2.71878	UP	353322	ANKRD37	ankyrin repeat domain 37	4	186317839	186321389	+	NO	red	FALSE
A_23_P147755	-1.6527	9.08227	-3.52948	0.00279457	0.0855204	-1.53165	3.14421	DOWN	8862	APLN	apelin	X	128779237	128788933	-	NO	green	FALSE
A_23_P12282	0.846258	6.87629	3.52091	0.00284558	0.0855204	-1.54821	1.79783	UP	8444	DYRK3	dual-specificity tyrosine-(Y)-phosphorylation regulated kinase 3	1	206808880	206822541	+	NO	green	FALSE
A_23_P66798	0.78782	17.0937	3.52243	0.00283644	0.0855204	-1.54526	1.72646	UP	3880	KRT19	keratin 19	17	39679869	39684641	-	NO	green	FALSE
A_24_P24263	0.587844	8.66353	3.52066	0.00284704	0.0855204	-1.54868	1.503	UP	10611	PDLIM5	PDZ and LIM domain 5	4	95373037	95509369	+	NO	red	FALSE
A_24_P71468	1.54077	9.32682	3.52863	0.00279958	0.0855204	-1.53329	2.9095	UP	25797	QPCT	glutaminyl-peptide cyclotransferase	2	37571752	37600464	+	NO	red	FALSE
A_24_P168994	0.886637	5.6558	3.53194	0.00278009	0.0855204	-1.5269	1.84886	UP	353149	TBC1D26	TBC1 domain family, member 26	17	15635590	15648097	+	NO	red	FALSE
A_23_P337729	-0.834095	10.034	-3.52639	0.00281286	0.0855204	-1.53762	1.78274	DOWN	79847	TMEM180	transmembrane protein 180	10	104221169	104236800	+	NO	green	FALSE
A_24_P937119	1.14607	12.0459	3.53089	0.00278629	0.0855204	-1.52893	2.2131	UP	23036	ZNF292	zinc finger protein 292	6	87865268	87973404	+	YES	red	FALSE
A_24_P135092	0.691105	6.7596	3.51409	0.00288682	0.085722	-1.56138	1.61452	UP	57730	ANKRD36B	ankyrin repeat domain 36B	2	98121260	98206428	-	NO	green	FALSE
A_24_P934477	0.681756	8.23261	3.51184	0.00290051	0.085722	-1.56571	1.60409	UP	874	CBR3	carbonyl reductase 3	21	37507262	37518858	+	NO	red	FALSE
A_32_P188226	-0.688344	6.14324	-3.50718	0.00292917	0.0859267	-1.57471	1.61143	DOWN	94	ACVRL1	activin A receptor type II-like 1	12	52301201	52317144	+	NO	red	FALSE
A_24_P213950	-1.67654	6.31644	-3.50714	0.00292941	0.0859267	-1.57478	3.1966	DOWN	220296	HEPACAM	hepatocyte cell adhesion molecule	11	124789147	124806308	-	NO	green	FALSE
A_23_P135990	1.31848	12.4348	3.50692	0.00293082	0.0859267	-1.57522	2.49404	UP	6578	SLCO2A1	solute carrier organic anion transporter family, member 2A1	3	133651541	133748920	-	NO	green	FALSE
A_23_P125033	0.602441	5.95912	3.4987	0.00298209	0.0864317	-1.59109	1.51828	UP	9196	KCNAB3	potassium voltage-gated channel, shaker-related subfamily, beta member 3	17	7826026	7832753	-	NO	green	FALSE
A_23_P206792	-0.704276	5.88478	-3.499	0.00298015	0.0864317	-1.5905	1.62933	DOWN	92595	ZNF764	zinc finger protein 764	16	30565085	30569642	-	YES	red	FALSE
A_23_P154130	-0.60966	8.48004	-3.49302	0.00301798	0.0866701	-1.60204	1.5259	DOWN	8491	MAP4K3	mitogen-activated protein kinase kinase kinase kinase 3	2	39476422	39664219	-	NO	red	FALSE
A_24_P372223	0.884615	8.38592	3.49259	0.00302072	0.0866701	-1.60287	1.84627	UP	4481	MSR1	macrophage scavenger receptor 1	8	15996827	16050300	-	NO	green	FALSE
A_24_P677642	-0.738637	7.37652	-3.48589	0.00306372	0.0873275	-1.6158	1.6686	DOWN	100421577	FAM21EP	family with sequence similarity 21, member E, pseudogene	10	NA	NA	NA	NO	blue	FALSE
A_23_P305759	-0.651944	8.35745	-3.48608	0.00306254	0.0873275	-1.61545	1.57128	DOWN	171586	ABHD3	abhydrolase domain containing 3	18	19230857	19284766	-	NO	green	FALSE
A_23_P340338	-1.1422	9.80589	-3.48564	0.00306535	0.0873275	-1.61629	2.20717	DOWN	353145	LCE3E	late cornified envelope 3E	1	152538130	152539248	-	NO	red	FALSE
A_32_P131367	-0.617121	9.05281	-3.48402	0.00307587	0.0874345	-1.61942	1.53381	DOWN	11342	RNF13	ring finger protein 13	3	149530474	149679923	+	NO	green	FALSE
A_24_P238266	-0.603813	12.2205	-3.48155	0.00309194	0.0876693	-1.62419	1.51973	DOWN	100270839	RPL5P17	ribosomal protein L5 pseudogene 17	5	84760177	84761190	+	NO	blue	FALSE
A_32_P160883	-0.656322	9.09855	-3.48089	0.0030962	0.087707	-1.62545	1.57606	DOWN	4734	NEDD4	neural precursor cell expressed, developmentally down-regulated 4	15	56119130	56285835	-	NO	red	FALSE
A_23_P48080	0.776144	7.33492	3.47952	0.00310516	0.0878782	-1.6281	1.71255	UP	283345	RPL13P5	ribosomal protein L13 pseudogene 5	12	6993144	6993766	+	NO	blue	FALSE
A_32_P193218	-0.686428	7.19461	-3.47899	0.00310866	0.0878943	-1.62913	1.60929	DOWN	4026	LPP	LIM domain containing preferred translocation partner in lipoma	3	187871662	188608459	+	NO	green	FALSE
A_23_P27229	1.43305	6.2752	3.47785	0.00311615	0.0879082	-1.63133	2.70017	UP	51168	MYO15A	myosin XVA	17	18012019	18083115	+	NO	red	FALSE
A_23_P258190	-0.604022	12.8508	-3.46449	0.00320521	0.0881967	-1.6571	1.51995	DOWN	231	AKR1B1	aldo-keto reductase family 1, member B1 (aldose reductase)	7	134127106	134143888	-	NO	red	FALSE
A_23_P400505	0.915538	6.10587	3.46615	0.00319403	0.0881967	-1.65391	1.88627	UP	338872	C1QTNF9	C1q and tumor necrosis factor related protein 9	13	24883715	24896665	+	NO	red	FALSE
A_23_P154400	0.698667	5.43118	3.46483	0.00320291	0.0881967	-1.65645	1.623	UP	79083	MLPH	melanophilin	2	238395877	238463960	+	NO	red	FALSE
A_32_P155364	-1.15194	14.4991	-3.46639	0.00319236	0.0881967	-1.65343	2.22212	DOWN	6129	RPL7	ribosomal protein L7	8	74202874	74205869	-	NO	blue	FALSE
A_23_P118086	-1.06629	13.3826	-3.47057	0.00316433	0.0881967	-1.64536	2.09404	DOWN	124044	SPATA2L	spermatogenesis associated 2-like	16	89762765	89768099	-	NO	red	FALSE
A_32_P170406	0.842603	6.30052	3.46532	0.0031996	0.0881967	-1.6555	1.79328	UP	83660	TLN2	talin 2	15	62939509	63136827	+	NO	green	FALSE
A_23_P96599	1.44471	7.05999	3.47058	0.00316427	0.0881967	-1.64535	2.72208	UP	11013	TMSB15A	thymosin beta 15a	X	101768610	101771699	-	NO	red	FALSE
A_24_P935682	0.622192	7.61366	3.45793	0.00324986	0.0882464	-1.66976	1.53921	UP	100131541	LOC100131541	uncharacterized LOC100131541	11	95987997	95989129	-	NO	blue	FALSE
A_23_P123393	-1.42948	7.41007	-3.45794	0.00324975	0.0882464	-1.66973	2.6935	DOWN	3786	KCNQ3	potassium voltage-gated channel, KQT-like subfamily, member 3	8	133141256	133493004	-	NO	green	FALSE
A_23_P408094	0.790684	9.82328	3.45597	0.00326333	0.0882464	-1.67354	1.72989	UP	4084	MXD1	MAX dimerization protein 1	2	70142202	70170074	+	YES	red	FALSE
A_24_P942493	0.920837	7.28386	3.45784	0.00325046	0.0882464	-1.66993	1.89321	UP	23302	WSCD1	WSC domain containing 1	17	5973933	6027745	+	NO	red	FALSE
A_24_P337012	0.63552	6.77821	3.45315	0.00328275	0.0884642	-1.67897	1.5535	UP	93349	SP140L	SP140 nuclear body protein-like	2	231191893	231268445	+	NO	green	FALSE
A_24_P920319	-0.728126	10.1269	-3.45283	0.00328496	0.0884642	-1.67958	1.65649	DOWN	58486	ZBED5	zinc finger, BED-type containing 5	11	10874253	10879620	-	NO	blue	FALSE
A_23_P158969	0.63825	8.0093	3.44963	0.00330725	0.0886433	-1.68577	1.55644	UP	201266	SLC39A11	solute carrier family 39 (metal ion transporter), member 11	17	70642085	71088853	-	NO	red	FALSE
A_23_P24135	-1.75559	8.24562	-3.44728	0.00332365	0.0886433	-1.69029	3.37663	DOWN	6865	TACR2	tachykinin receptor 2	10	71163957	71176674	-	NO	green	FALSE
A_23_P434900	0.697681	12.3827	3.44606	0.00333225	0.0887821	-1.69265	1.6219	UP	90861	HN1L	hematological and neurological expressed 1-like	16	1728277	1752072	+	NO	red	FALSE
A_24_P739582	-0.750832	5.78653	-3.44276	0.00335552	0.0887948	-1.69902	1.68276	DOWN	401602	LOC401602	adaptor-related protein complex 2, beta 1 subunit pseudogene	X	92477220	92480014	-	NO	blue	FALSE
A_24_P37589	-0.872315	6.20331	-3.44131	0.00336577	0.0887948	-1.70181	1.8306	DOWN	55	ACPP	acid phosphatase, prostate	3	132036210	132077690	+	NO	green	FALSE
A_23_P257155	0.615294	10.1232	3.44216	0.00335975	0.0887948	-1.70017	1.53187	UP	6314	ATXN7	ataxin 7	3	63850232	63989134	+	YES	blue	FALSE
A_23_P47077	-0.63028	9.72486	-3.43646	0.00340034	0.0887948	-1.71115	1.54787	DOWN	9531	BAG3	BCL2-associated athanogene 3	10	121410881	121437327	+	NO	green	FALSE
A_23_P324813	1.03872	9.29043	3.43612	0.00340281	0.0887948	-1.71182	2.0544	UP	255877	BCL6B	B-cell CLL/lymphoma 6, member B	17	6926368	6932961	+	YES	green	FALSE
A_32_P229365	1.06355	8.21931	3.4354	0.00340794	0.0887948	-1.71319	2.09006	UP	2023	ENO1	enolase 1, (alpha)	1	8921062	8938780	-	YES	green	FALSE
A_24_P40626	1.81103	12.0299	3.44277	0.0033554	0.0887948	-1.69899	3.50893	UP	64388	GREM2	gremlin 2	1	240652874	240775462	-	NO	red	FALSE
A_23_P216188	0.662973	8.76348	3.43505	0.00341051	0.0887948	-1.71388	1.58334	UP	3551	IKBKB	inhibitor of kappa light polypeptide gene enhancer in B-cells, kinase beta	8	42128819	42174727	+	NO	green	FALSE
A_23_P130764	0.647931	7.70184	3.44188	0.00336175	0.0887948	-1.70072	1.56692	UP	3770	KCNJ14	potassium inwardly-rectifying channel, subfamily J, member 14	19	48958765	48969367	+	NO	green	FALSE
A_24_P925361	0.7233	8.91408	3.43503	0.00341063	0.0887948	-1.71391	1.65095	UP	4154	MBNL1	muscleblind-like (Drosophila)	3	151985828	152183568	+	NO	green	FALSE
A_24_P235049	0.774627	8.31942	3.44086	0.00336896	0.0887948	-1.70267	1.71075	UP	25902	MTHFD1L	methylenetetrahydrofolate dehydrogenase (NADP+ dependent) 1-like	6	151186690	151423020	+	NO	green	FALSE
A_24_P124875	-1.54372	6.71459	-3.43679	0.00339802	0.0887948	-1.71053	2.91544	DOWN	78990	OTUB2	OTU domain, ubiquitin aldehyde binding 2	14	94492723	94515274	+	NO	green	FALSE
A_23_P207999	-1.11964	8.88898	-3.43856	0.00338531	0.0887948	-1.7071	2.17292	DOWN	5366	PMAIP1	phorbol-12-myristate-13-acetate-induced protein 1	18	57567191	57571538	+	NO	red	FALSE
A_23_P254363	0.801344	7.86444	3.43849	0.00338583	0.0887948	-1.70724	1.74272	UP	5638	PRRG1	proline rich Gla (G-carboxyglutamic acid) 1	X	37208527	37301475	+	NO	red	FALSE
A_32_P7721	-0.852888	10.2159	-3.43613	0.00340272	0.0887948	-1.71179	1.80611	DOWN	6095	RORA	RAR-related orphan receptor A	15	60780484	61521502	-	YES	green	FALSE
A_32_P134968	-0.721846	9.2643	-3.44508	0.00333912	0.0887948	-1.69454	1.64929	DOWN	6710	SPTB	spectrin, beta, erythrocytic	14	65233117	65289866	-	NO	green	FALSE
A_23_P167856	-2.72454	10.6377	-3.44252	0.00335719	0.0887948	-1.69947	6.60947	DOWN	55362	TMEM63B	transmembrane protein 63B	6	44095375	44123255	+	NO	green	FALSE
A_23_P108054	0.603975	7.74667	3.43635	0.00340118	0.0887948	-1.71138	1.5199	UP	255043	TMEM86B	transmembrane protein 86B	19	55738002	55740632	-	NO	green	FALSE
A_23_P218784	0.707822	11.4372	3.43397	0.00341828	0.0887956	-1.71596	1.63334	UP	10521	DDX17	DEAD (Asp-Glu-Ala-Asp) box polypeptide 17	22	38879444	38902345	-	NO	blue	FALSE
A_24_P402222	1.39689	9.3258	3.43347	0.00342185	0.0888054	-1.71692	2.63334	UP	3125	HLA-DRB3	major histocompatibility complex, class II, DR beta 3	6	3934126	3947195	-	NO	green	FALSE
A_23_P64217	0.622383	8.27684	3.43297	0.00342546	0.0888204	-1.71788	1.53942	UP	4297	KMT2A	lysine (K)-specific methyltransferase 2A	11	118307205	118395936	+	YES	red	FALSE
A_23_P150407	-0.642103	9.32138	-3.43224	0.00343078	0.0888204	-1.7193	1.5606	DOWN	90993	CREB3L1	cAMP responsive element binding protein 3-like 1	11	46299227	46342970	+	YES	blue	FALSE
A_23_P317620	-1.21446	9.77929	-3.42749	0.0034653	0.089172	-1.72845	2.32054	DOWN	10123	ARL4C	ADP-ribosylation factor-like 4C	2	235401687	235405693	-	NO	green	FALSE
A_32_P23374	-0.616873	5.4486	-3.42819	0.00346017	0.089172	-1.7271	1.53355	DOWN	1744	DLSTP1	dihydrolipoamide S-succinyltransferase pseudogene 1	1	76207708	76210467	-	NO	blue	FALSE
A_23_P26314	-0.966392	8.06767	-3.42716	0.00346774	0.089172	-1.7291	1.95395	DOWN	57567	ZNF319	zinc finger protein 319	16	58028572	58033762	-	YES	blue	FALSE
A_32_P16975	0.591352	10.1832	3.4263	0.00347401	0.0891756	-1.73075	1.50666	UP	124401	ANKS3	ankyrin repeat and sterile alpha motif domain containing 3	16	4746512	4784163	-	NO	red	FALSE
A_24_P365807	0.750891	13.8356	3.42469	0.00348579	0.0891756	-1.73384	1.68283	UP	1947	EFNB1	ephrin-B1	X	68048839	68062004	+	NO	red	FALSE
A_23_P42168	0.785273	9.16435	3.42359	0.00349392	0.0891756	-1.73597	1.72342	UP	4188	MDFI	MyoD family inhibitor	6	41606194	41621981	+	YES	red	FALSE
A_23_P103561	0.732811	9.88167	3.42515	0.00348246	0.0891756	-1.73297	1.66187	UP	89796	NAV1	neuron navigator 1	1	201617449	201796102	+	NO	green	FALSE
A_23_P37676	-1.2531	6.38031	-3.42077	0.00351471	0.0893618	-1.7414	2.38353	DOWN	11245	GPR176	G protein-coupled receptor 176	15	40092930	40213093	-	NO	green	FALSE
A_24_P455972	0.874351	8.8705	3.4101	0.0035947	0.0904848	-1.76197	1.83318	UP	378805	LINC-PINT	long intergenic non-protein coding RNA, p53 induced transcript	7	130628920	130793562	-	NO	green	FALSE
A_32_P36973	2.21729	7.02723	3.4133	0.00357053	0.0904848	-1.7558	4.65019	UP	100507140	LOC100507140	uncharacterized LOC100507140	2	201577028	201599900	-	NO	red	FALSE
A_24_P75778	-0.847015	6.73792	-3.41031	0.0035931	0.0904848	-1.76156	1.79878	DOWN	100271213	RPL7AP41	ribosomal protein L7a pseudogene 41	7	25251783	25252604	-	NO	blue	FALSE
A_24_P293192	-1.00062	10.1158	-3.41034	0.00359289	0.0904848	-1.76151	2.00087	DOWN	5349	FXYD3	FXYD domain containing ion transport regulator 3	19	35606731	35612569	+	NO	green	FALSE
A_23_P158817	-1.18201	8.60495	-3.41344	0.00356945	0.0904848	-1.75553	2.26893	DOWN	3500	IGHG1	immunoglobulin heavy constant gamma 1 (G1m marker)	14	106207704	106209407	-	NO	green	FALSE
A_24_P272993	0.746812	14.6029	3.41005	0.00359504	0.0904848	-1.76206	1.67808	UP	55384	MEG3	maternally expressed 3 (non-protein coding)	14	101292444	101327358	+	NO	red	FALSE
A_32_P110433	-0.828466	9.07791	-3.40639	0.00362288	0.0907292	-1.76911	1.7758	DOWN	57404	CYP20A1	cytochrome P450, family 20, subfamily A, polypeptide 1	2	204103163	204170562	+	NO	red	FALSE
A_23_P256342	-0.585223	10.627	-3.40406	0.00364071	0.0908726	-1.77359	1.50027	DOWN	23161	SNX13	sorting nexin 13	7	17830385	17980131	-	NO	green	FALSE
A_24_P255914	-0.698924	6.15951	-3.39918	0.00367841	0.0913579	-1.78301	1.62329	DOWN	402192	LOC402192	chloride channel, nucleotide-sensitive, 1A pseudogene	4	170753715	170754552	+	NO	blue	FALSE
A_23_P77043	-1.07289	6.21428	-3.39993	0.00367256	0.0913579	-1.78155	2.10365	DOWN	79820	CATSPERB	cation channel, sperm-associated, beta	14	92047117	92198413	-	NO	green	FALSE
A_32_P305888	-1.26848	10.0571	-3.40049	0.00366826	0.0913579	-1.78048	2.40907	DOWN	79628	SH3TC2	SH3 domain and tetratricopeptide repeats 2	5	148361714	148442737	-	NO	green	TRUE
A_23_P332374	1.02035	8.02039	3.397	0.00369529	0.0914584	-1.78719	2.02841	UP	7728	ZNF175	zinc finger protein 175	19	52074530	52092990	+	YES	red	FALSE
A_23_P98431	0.676673	11.6281	3.39409	0.00371803	0.0915568	-1.7928	1.59845	UP	3145	HMBS	hydroxymethylbilane synthase	11	118955586	118964259	+	NO	red	FALSE
A_24_P92661	-1.2021	11.2574	-3.39293	0.00372716	0.0916588	-1.79504	2.30074	DOWN	401863	RPL10AP12	ribosomal protein L10a pseudogene 12	16	85849452	85850175	-	NO	blue	FALSE
A_23_P101683	2.00333	6.98834	3.39249	0.00373059	0.0916682	-1.79588	4.00924	UP	1178	CLC	Charcot-Leyden crystal protein	19	40221895	40228668	-	NO	red	FALSE
A_24_P23636	-0.625334	5.49022	-3.39071	0.00374461	0.0918624	-1.79931	1.54257	DOWN	27445	PCLO	piccolo (presynaptic cytomatrix protein)	7	82449795	82792197	-	NO	green	FALSE
A_24_P395814	3.17815	14.0279	3.38769	0.00376854	0.0921482	-1.80513	9.05144	UP	1082	CGB	chorionic gonadotropin, beta polypeptide	19	49526126	49527593	-	NO	orange	TRUE
A_23_P122387	0.586475	9.47003	3.38699	0.00377413	0.0921878	-1.80648	1.50157	UP	55168	MRPS18A	mitochondrial ribosomal protein S18A	6	43638933	43655549	-	NO	green	FALSE
A_24_P96449	-1.2986	5.93682	-3.38145	0.00381847	0.092468	-1.81715	2.45991	DOWN	129080	EMID1	EMI domain containing 1	22	29601952	29655585	+	NO	red	FALSE
A_24_P374244	1.02428	5.74811	3.38313	0.00380495	0.092468	-1.81391	2.03395	UP	2623	GATA1	GATA binding protein 1 (globin transcription factor 1)	X	48644981	48652715	+	YES	red	FALSE
A_24_P3461	-1.13964	9.87029	-3.38169	0.00381653	0.092468	-1.81669	2.20326	DOWN	10934	MORF4	mortality factor 4	4	174537087	174537794	-	YES	blue	FALSE
A_32_P110550	-0.950782	8.90106	-3.38126	0.00381994	0.092468	-1.81751	1.93292	DOWN	9659	PDE4DIP	phosphodiesterase 4D interacting protein	1	144951760	145076079	-	NO	blue	TRUE
A_24_P220984	-1.08775	6.73612	-3.37773	0.00384851	0.0927192	-1.82431	2.12542	DOWN	441050	PTGES3P3	prostaglandin E synthase 3 (cytosolic) pseudogene 3	4	170712300	170712987	-	NO	blue	FALSE
A_23_P127385	-1.04138	7.84266	-3.37807	0.0038457	0.0927192	-1.82365	2.05819	DOWN	4607	MYBPC3	myosin binding protein C, cardiac	11	47352957	47374253	-	NO	green	FALSE
A_24_P317450	-0.802194	9.9333	-3.37747	0.00385056	0.0927192	-1.8248	1.74375	DOWN	202459	OSTCL	oligosaccharyltransferase complex subunit-like	6	159262159	159278664	-	NO	blue	FALSE
A_32_P511713	-0.925268	7.19769	-3.37472	0.00387299	0.0928713	-1.83011	1.89904	DOWN	160298	C11orf42	chromosome 11 open reading frame 42	11	6226797	6232364	+	NO	green	FALSE
A_23_P316460	0.867924	10.1908	3.37539	0.00386746	0.0928713	-1.8288	1.82504	UP	113763	ZBED6CL	ZBED6 C-terminal like	7	150026937	150029808	+	NO	red	FALSE
A_23_P254756	-0.794452	12.3959	-3.37486	0.00387184	0.0928713	-1.82984	1.73442	DOWN	8763	CD164	CD164 molecule, sialomucin	6	109687717	109703762	-	NO	green	FALSE
A_24_P54900	0.631819	7.81	3.37487	0.00387175	0.0928713	-1.82981	1.54952	UP	84708	LNX1	ligand of numb-protein X 1	4	54326438	54457724	-	NO	orange	FALSE
A_23_P90359	-0.761235	5.33242	-3.37442	0.00387544	0.0928713	-1.83068	1.69494	DOWN	4902	NRTN	neurturin	19	5823817	5828334	+	NO	red	FALSE
A_32_P134657	0.715146	11.0619	3.37304	0.00388668	0.0928911	-1.83333	1.64165	UP	23506	GLTSCR1L	GLTSCR1-like	6	42788793	42836296	+	NO	green	FALSE
A_24_P414553	1.67654	6.71622	3.37318	0.00388555	0.0928911	-1.83306	3.1966	UP	57561	ARRDC3	arrestin domain containing 3	5	90664540	90679149	-	NO	red	FALSE
A_23_P215751	-0.59378	11.0793	-3.36869	0.00392247	0.0928911	-1.8417	1.5092	DOWN	4698	NDUFA5	NADH dehydrogenase (ubiquinone) 1 alpha subcomplex, 5, 13kDa	7	123181083	123197958	-	NO	blue	FALSE
A_23_P256632	-0.595179	5.9909	-3.37089	0.0039043	0.0928911	-1.83746	1.51066	DOWN	5229	PGGT1B	protein geranylgeranyltransferase type I, beta subunit	5	114546527	114598569	-	NO	blue	FALSE
A_23_P46441	1.37993	10.2736	3.36939	0.00391671	0.0928911	-1.84036	2.60255	UP	81607	PVRL4	poliovirus receptor-related 4	1	161040780	161059385	-	NO	red	FALSE
A_24_P150580	-0.833797	7.67449	-3.37215	0.00389402	0.0928911	-1.83505	1.78237	DOWN	51285	RASL12	RAS-like, family 12	15	65345674	65360388	-	NO	red	FALSE
A_24_P816777	0.62481	7.47775	3.36738	0.00393335	0.0930706	-1.84423	1.54201	UP	440288	UBL7-AS1	UBL7 antisense RNA 1 (head to head)	15	74753606	74773608	+	NO	red	FALSE
A_23_P390518	-0.631047	6.00555	-3.36483	0.00395453	0.0932939	-1.84914	1.54869	DOWN	8792	TNFRSF11A	tumor necrosis factor receptor superfamily, member 11a, NFKB activator	18	59992547	60053502	+	NO	red	FALSE
A_23_P125748	0.694507	5.98123	3.364	0.00396143	0.0932939	-1.85073	1.61833	UP	84460	ZMAT1	zinc finger, matrin-type 1	X	101137262	101145193	-	NO	green	FALSE
A_23_P350249	1.26378	8.19975	3.36028	0.00399259	0.0936208	-1.85789	2.40124	UP	169792	GLIS3	GLIS family zinc finger 3	9	3824127	4300035	-	YES	green	FALSE
A_23_P11685	-1.23158	7.53658	-3.36151	0.00398224	0.0936208	-1.85552	2.34823	DOWN	5321	PLA2G4A	phospholipase A2, group IVA (cytosolic, calcium-dependent)	1	186798031	186958105	+	NO	orange	FALSE
A_24_P84984	0.63914	11.181	3.35709	0.00401949	0.0939016	-1.86402	1.5574	UP	7267	TTC3	tetratricopeptide repeat domain 3	21	38445570	38575406	+	NO	green	FALSE
A_24_P28811	-2.02173	9.49122	-3.35338	0.00405106	0.0941432	-1.87117	4.06072	DOWN	100132708	CYP4F30P	cytochrome P450, family 4, subfamily F, polypeptide 30, pseudogene	2	131437622	131443433	+	NO	green	FALSE
A_24_P157087	-1.07601	6.95492	-3.35459	0.00404076	0.0941432	-1.86884	2.1082	DOWN	841	CASP8	caspase 8, apoptosis-related cysteine peptidase	2	202098165	202146638	+	NO	red	FALSE
A_24_P301501	-1.52331	6.62405	-3.35395	0.00404619	0.0941432	-1.87007	2.87449	DOWN	6359	CCL15	chemokine (C-C motif) ligand 15	17	34324663	34329100	-	NO	green	FALSE
A_24_P932184	0.672782	5.55197	3.35164	0.0040659	0.0941432	-1.8745	1.59414	UP	54877	ZCCHC2	zinc finger, CCHC domain containing 2	18	60190657	60245816	+	NO	red	FALSE
A_23_P200260	0.728214	7.74009	3.35036	0.00407693	0.0943127	-1.87698	1.65659	UP	80003	PCNXL2	pecanex-like 2 (Drosophila)	1	233119881	233431459	-	NO	red	FALSE
A_24_P920025	-0.988485	5.31055	-3.34622	0.00411258	0.0945547	-1.88493	1.9841	DOWN	57604	KIAA1456	KIAA1456	8	12803183	12887286	+	NO	green	FALSE
A_23_P80040	1.08827	14.3097	3.34692	0.00410658	0.0945547	-1.8836	2.12619	UP	10544	PROCR	protein C receptor, endothelial	20	33759773	33765164	+	NO	red	FALSE
A_23_P433063	-1.9018	8.46615	-3.34045	0.00416285	0.094911	-1.89602	3.73679	DOWN	85300	ATCAY	ataxia, cerebellar, Cayman type	19	3880617	3928078	+	NO	green	FALSE
A_23_P78509	0.64607	13.983	3.33782	0.00418597	0.0952212	-1.90108	1.5649	UP	11129	CLASRP	CLK4-associating serine/arginine rich protein	19	45542297	45574213	+	NO	blue	FALSE
A_23_P69100	-0.627355	6.81314	-3.33711	0.00419224	0.0952917	-1.90245	1.54473	DOWN	26084	ARHGEF26	Rho guanine nucleotide exchange factor (GEF) 26	3	153839148	153975616	+	NO	green	FALSE
A_23_P114445	0.659983	8.27056	3.33563	0.00420531	0.0954443	-1.90529	1.58006	UP	57692	MAGEE1	melanoma antigen family E, 1	X	75648045	75651744	+	NO	blue	FALSE
A_23_P342688	0.98842	6.7758	3.33361	0.0042233	0.0956171	-1.90919	1.98401	UP	84960	CCDC183	coiled-coil domain containing 183	9	139690789	139702192	+	NO	red	FALSE
A_23_P30035	0.659476	6.09212	3.33394	0.00422035	0.0956171	-1.90855	1.57951	UP	55805	LRP2BP	LRP2 binding protein	4	186285032	186300152	-	NO	red	FALSE
A_24_P84719	-0.612872	6.75495	-3.33136	0.00424329	0.0956882	-1.9135	1.5293	DOWN	344593	LOC344593	protein tyrosine phosphatase, non-receptor type 11 pseudogene	3	106823761	106825847	-	NO	red	FALSE
A_23_P69310	0.764624	8.14071	3.3312	0.00424474	0.0956882	-1.91381	1.69893	UP	9034	CCRL2	chemokine (C-C motif) receptor-like 2	3	46448720	46451013	+	NO	green	FALSE
A_24_P184555	0.683429	13.9634	3.32922	0.0042625	0.0959447	-1.91762	1.60595	UP	5829	PXN	paxillin	12	120648249	120703563	-	NO	green	FALSE
A_24_P16086	-0.625908	5.5741	-3.32482	0.00430219	0.0963326	-1.92608	1.54318	DOWN	646873	LOC646873	slowmo homolog 2 (Drosophila) pseudogene	7	126935674	126936254	+	NO	blue	FALSE
A_23_P414793	2.02438	6.87768	3.32547	0.00429628	0.0963326	-1.92483	4.06817	UP	1356	CP	ceruloplasmin (ferroxidase)	3	148890291	148939832	-	NO	red	FALSE
A_23_P166929	-1.56206	8.45472	-3.32291	0.00431947	0.0964317	-1.92974	2.95276	DOWN	5274	SERPINI1	serpin peptidase inhibitor, clade I (neuroserpin), member 1	3	167453431	167543356	+	NO	green	FALSE
A_24_P24142	-0.646387	12.6362	-3.32198	0.00432792	0.0965486	-1.93152	1.56524	DOWN	643960	RPS2P18	ribosomal protein S2 pseudogene 18	2	174162338	174163282	+	NO	blue	FALSE
A_23_P250564	-0.71782	10.1783	-3.32029	0.00434338	0.0966898	-1.93478	1.64469	DOWN	5581	PRKCE	protein kinase C, epsilon	2	45879042	46415128	+	NO	green	FALSE
A_24_P194881	0.886188	10.2215	3.31988	0.00434709	0.0966898	-1.93556	1.84829	UP	85358	SHANK3	SH3 and multiple ankyrin repeat domains 3	22	51113069	51171641	+	NO	orange	FALSE
A_23_P207680	0.877829	7.25164	3.31843	0.00436038	0.0967235	-1.93834	1.83761	UP	100506084	ARL17B	ADP-ribosylation factor-like 17B	17	44416765	44439134	-	NO	green	FALSE
A_23_P153662	-1.84528	11.6184	-3.31761	0.00436797	0.0967235	-1.93993	3.59322	DOWN	56891	LGALS14	lectin, galactoside-binding, soluble, 14	19	40194945	40200087	+	NO	green	TRUE
A_23_P387630	-0.756236	10.0743	-3.31649	0.00437822	0.096805	-1.94207	1.68908	DOWN	9754	STARD8	StAR-related lipid transfer (START) domain containing 8	X	67867510	67945682	+	NO	red	FALSE
A_23_P169030	0.630299	6.60324	3.31678	0.00437556	0.096805	-1.94152	1.54789	UP	8795	TNFRSF10B	tumor necrosis factor receptor superfamily, member 10b	8	22877647	22926700	-	NO	green	FALSE
A_24_P352608	-0.71704	5.52233	-3.31341	0.00440672	0.0969416	-1.94799	1.64381	DOWN	2581	GALC	galactosylceramidase	14	88429657	88459907	-	NO	blue	FALSE
A_24_P15621	1.37189	9.9744	3.31351	0.00440585	0.0969416	-1.94781	2.58809	UP	386757	SLC6A10P	solute carrier family 6 (neurotransmitter transporter, creatine), member 10 (pseudogene)	16	32888796	32896463	-	NO	red	FALSE
A_24_P305933	0.655935	8.64408	3.3127	0.00441333	0.0969416	-1.94936	1.57564	UP	57458	TMCC3	transmembrane and coiled-coil domain family 3	12	94960899	95044324	-	NO	red	FALSE
A_24_P870509	0.793697	6.97812	3.31136	0.00442577	0.097007	-1.95193	1.73351	UP	100507311	LOC100507311	uncharacterized LOC100507311	15	96696644	96702853	-	NO	red	FALSE
A_32_P10133	1.01125	11.456	3.31099	0.00442923	0.097007	-1.95264	2.01565	UP	100169750	PRINS	psoriasis associated non-protein coding RNA induced by stress	10	24536053	24544975	+	NO	red	FALSE
A_23_P47565	0.985367	12.8903	3.31113	0.0044279	0.097007	-1.95237	1.97982	UP	3939	LDHA	lactate dehydrogenase A	11	18415935	18429765	+	NO	green	FALSE
A_24_P363745	-0.828501	10.3102	-3.31011	0.00443749	0.0971169	-1.95434	1.77584	DOWN	9684	LRRC14	leucine rich repeat containing 14	8	145743390	145750557	+	NO	blue	FALSE
A_24_P36457	0.710268	7.2868	3.30555	0.00448028	0.0975557	-1.9631	1.63611	UP	8675	STX16	syntaxin 16	20	57226327	57254580	+	NO	red	FALSE
A_32_P179199	0.821267	6.40172	3.30226	0.00451136	0.0976609	-1.96941	1.76696	UP	801	CALM1	calmodulin 1 (phosphorylase kinase, delta)	14	90863326	90874617	+	NO	red	FALSE
A_23_P433016	-1.40253	13.9933	-3.30126	0.00452089	0.0976609	-1.97133	2.64365	DOWN	2192	FBLN1	fibulin 1	22	45898718	45954591	+	NO	green	TRUE
A_23_P21425	-0.824173	7.12029	-3.30323	0.00450217	0.0976609	-1.96755	1.77052	DOWN	139760	GPR119	G protein-coupled receptor 119	X	129518318	129519511	-	NO	green	FALSE
A_23_P215461	0.903535	8.39569	3.3035	0.00449958	0.0976609	-1.96702	1.87064	UP	3984	LIMK1	LIM domain kinase 1	7	73498155	73536854	+	NO	blue	FALSE
A_23_P88522	0.643266	10.3171	3.30209	0.00451297	0.0976609	-1.96973	1.56186	UP	4828	NMB	neuromedin B	15	85198361	85201802	-	NO	green	FALSE
A_32_P52785	-0.674855	8.78974	-3.29975	0.00453521	0.0977427	-1.97422	1.59644	DOWN	23500	DAAM2	dishevelled associated activator of morphogenesis 2	6	39760792	39872640	+	NO	orange	FALSE
A_24_P341909	0.590144	7.84671	3.2995	0.00453769	0.0977427	-1.97472	1.5054	UP	55757	UGGT2	UDP-glucose glycoprotein glucosyltransferase 2	13	96453837	96705736	-	NO	blue	FALSE
A_32_P119616	-0.615311	10.2568	-3.29709	0.00456075	0.0979583	-1.97934	1.53189	DOWN	2108	ETFA	electron-transfer-flavoprotein, alpha polypeptide	15	76508628	76603810	-	NO	green	FALSE
A_24_P409440	-1.37379	7.32662	-3.28962	0.00463298	0.0988139	-1.99368	2.5915	DOWN	729347	AKR1B1P3	aldo-keto reductase family 1, member B1 pseudogene 3	11	16505059	16506256	-	NO	blue	FALSE
A_24_P378958	-1.25697	13.3598	-3.2866	0.00466245	0.0989117	-1.99946	2.38993	DOWN	1727	CYB5R3	cytochrome b5 reductase 3	22	43013846	43045405	-	NO	blue	FALSE
A_32_P88958	0.829664	6.1506	3.28674	0.00466113	0.0989117	-1.99921	1.77727	UP	10207	INADL	InaD-like (Drosophila)	1	62208148	62629589	+	NO	blue	FALSE
A_23_P316472	0.58814	6.02753	3.27896	0.00473804	0.0997168	-2.01413	1.50331	UP	144132	DNHD1	dynein heavy chain domain 1	11	6518525	6542096	+	NO	red	FALSE
A_23_P10980	-1.16386	8.98825	-3.27593	0.00476833	0.0997168	-2.01994	2.24056	DOWN	23284	LPHN3	latrophilin 3	4	62362838	62938167	+	NO	green	FALSE
A_24_P475349	-1.4305	7.42246	-3.27489	0.00477878	0.0997168	-2.02194	2.6954	DOWN	51560	RAB6B	RAB6B, member RAS oncogene family	3	133543081	133614691	-	NO	green	FALSE
A_23_P250619	0.604536	10.3701	3.27673	0.00476026	0.0997168	-2.0184	1.52049	UP	79683	ZDHHC14	zinc finger, DHHC-type containing 14	6	157802556	158094976	+	NO	red	FALSE
A_23_P375524	-1.46825	13.1546	-3.2733	0.00479477	0.099981	-2.02499	2.76687	DOWN	353134	LCE1D	late cornified envelope 1D	1	152769226	152770656	+	NO	blue	FALSE
A_23_P77117	-0.618154	7.5281	-3.27184	0.00480953	0.10015	-2.02779	1.53491	DOWN	53346	TM6SF1	transmembrane 6 superfamily member 1	15	83776323	83806110	+	NO	green	FALSE
A_23_P127033	-1.00568	11.0006	-3.27131	0.00481487	0.100191	-2.0288	2.00789	DOWN	79746	ECHDC3	enoyl CoA hydratase domain containing 3	10	11784355	11806064	+	NO	green	FALSE
A_24_P65507	0.644214	11.9261	3.27023	0.00482578	0.100279	-2.03087	1.56289	UP	201254	STRA13	stimulated by retinoic acid 13 homolog (mouse)	17	79976579	79980773	-	NO	green	FALSE
A_24_P152775	-0.784849	8.07221	-3.26808	0.00484772	0.100313	-2.035	1.72291	DOWN	442195	RPS17P1	ribosomal protein S17 pseudogene 1	6	29456978	29457470	-	NO	blue	FALSE
A_23_P131534	-1.6198	6.44573	-3.2696	0.00483218	0.100313	-2.03208	3.07333	DOWN	11250	GPR45	G protein-coupled receptor 45	2	105858199	105859924	+	NO	green	FALSE
A_23_P356004	-0.974947	9.83074	-3.26805	0.00484796	0.100313	-2.03505	1.96557	DOWN	30818	KCNIP3	Kv channel interacting protein 3, calsenilin	2	95963071	96051824	+	YES	red	FALSE
A_32_P73045	-0.710857	10.022	-3.26737	0.00485492	0.100319	-2.03636	1.63678	DOWN	55907	CMAS	cytidine monophosphate N-acetylneuraminic acid synthetase	12	22199158	22218601	+	NO	green	FALSE
A_23_P132139	-2.16074	8.85814	-3.26458	0.00488348	0.100681	-2.04171	4.47143	DOWN	54058	C21orf58	chromosome 21 open reading frame 58	21	47721049	47743785	-	NO	green	FALSE
A_23_P411188	0.640604	6.88197	3.2644	0.00488533	0.100681	-2.04205	1.55898	UP	57053	CHRNA10	cholinergic receptor, nicotinic, alpha 10	11	3686817	3692614	-	NO	red	FALSE
A_23_P30649	-1.62803	6.6853	-3.26364	0.00489313	0.100772	-2.0435	3.0909	DOWN	81833	SPACA1	sperm acrosome associated 1	6	88757506	88776549	+	NO	green	FALSE
A_23_P201047	0.768719	9.14682	3.25876	0.0049436	0.101325	-2.05286	1.70376	UP	7059	THBS3	thrombospondin 3	1	155165380	155177690	-	NO	green	FALSE
A_24_P251351	-0.681923	11.806	-3.25475	0.00498552	0.101906	-2.06056	1.60428	DOWN	5861	RAB1A	RAB1A, member RAS oncogene family	2	65313988	65357435	-	NO	green	FALSE
A_24_P152468	-0.701033	8.46765	-3.25168	0.00501778	0.102235	-2.06644	1.62567	DOWN	100128364	LOC100128364	uncharacterized LOC100128364	7	45117402	45119610	-	NO	green	FALSE
A_24_P660811	-1.75711	11.5157	-3.2516	0.00501861	0.102235	-2.06659	3.38019	DOWN	389607	LOC389607	uncharacterized LOC389607	8	607527	609962	-	NO	green	FALSE
A_32_P106944	-1.25852	8.35515	-3.252	0.00501435	0.102235	-2.06582	2.3925	DOWN	353088	ZNF429	zinc finger protein 429	19	21688436	21721079	+	YES	red	FALSE
A_24_P246518	1.65316	6.45805	3.2482	0.00505458	0.102487	-2.0731	3.14521	UP	114780	PKD1L2	polycystic kidney disease 1-like 2	16	81203896	81253975	-	NO	red	FALSE
A_23_P345183	-0.755134	6.28181	-3.24671	0.00507049	0.102595	-2.07596	1.68779	DOWN	23057	NMNAT2	nicotinamide nucleotide adenylyltransferase 2	1	183217378	183387737	-	NO	orange	FALSE
A_23_P15055	1.39557	13.0644	3.24462	0.00509276	0.102977	-2.07996	2.63092	UP	3042	HBM	hemoglobin, mu	16	215972	216767	+	NO	red	FALSE
A_32_P15799	-0.62322	14.4908	-3.24228	0.00511787	0.103064	-2.08444	1.54031	DOWN	3151	HMGN2	high-mobility group nucleosomal binding domain 2	1	26798901	26803131	+	NO	blue	FALSE
A_23_P343250	-1.65898	11.1025	-3.2416	0.0051252	0.103064	-2.08575	3.15793	DOWN	115196	ZNF554	zinc finger protein 554	19	2819871	2836733	+	YES	green	FALSE
A_24_P467073	1.17132	8.37661	3.23845	0.00515927	0.103309	-2.09179	2.25218	UP	100130933	SMIM6	small integral membrane protein 6	17	73642645	73644055	+	NO	orange	FALSE
A_23_P36641	-1.12841	8.52608	-3.23709	0.00517395	0.103309	-2.09438	2.18618	DOWN	57379	AICDA	activation-induced cytidine deaminase	12	8754761	8765442	-	NO	green	FALSE
A_23_P434890	0.761573	10.9273	3.23273	0.00522167	0.103309	-2.10274	1.69534	UP	29775	CARD10	caspase recruitment domain family, member 10	22	37886400	37915210	-	NO	orange	FALSE
A_23_P12155	-2.04507	9.23074	-3.23928	0.00515022	0.103309	-2.09018	4.12695	DOWN	54544	CRCT1	cysteine-rich C-terminal 1	1	152486977	152488480	+	NO	red	FALSE
A_23_P93591	-0.590542	5.80579	-3.23396	0.00520819	0.103309	-2.10039	1.50581	DOWN	2697	GJA1	gap junction protein, alpha 1, 43kDa	6	121756744	121770872	+	NO	blue	FALSE
A_24_P393644	0.871389	6.17114	3.2355	0.00519133	0.103309	-2.09743	1.82942	UP	2994	GYPB	glycophorin B (MNS blood group)	4	144917256	144940496	-	NO	red	FALSE
A_23_P404162	-0.759085	5.1297	-3.23379	0.00521004	0.103309	-2.10071	1.69242	DOWN	9734	HDAC9	histone deacetylase 9	7	18535368	18708465	+	NO	orange	FALSE
A_23_P75529	-0.624979	8.2102	-3.23106	0.00523994	0.103309	-2.10592	1.54219	DOWN	63876	PKNOX2	PBX/knotted 1 homeobox 2	11	125034558	125303283	+	YES	red	FALSE
A_23_P88439	-0.759901	8.4052	-3.2374	0.00517065	0.103309	-2.09379	1.69337	DOWN	123036	TC2N	tandem C2 domains, nuclear	14	92246268	92333880	-	NO	green	FALSE
A_23_P115785	0.768662	7.52709	3.22956	0.00525654	0.103426	-2.10881	1.70369	UP	92565	FANK1	fibronectin type III and ankyrin repeat domains 1	10	127585107	127698159	+	NO	green	FALSE
A_24_P922684	0.712283	10.0426	3.22527	0.0053041	0.103427	-2.11701	1.63839	UP	96459	FNIP1	folliculin interacting protein 1	5	130977406	131132756	-	NO	green	FALSE
A_23_P392575	1.25367	8.02329	3.22781	0.00527591	0.103427	-2.11216	2.38447	UP	23704	KCNE4	potassium voltage-gated channel, Isk-related family, member 4	2	223916861	223920353	+	NO	blue	FALSE
A_32_P115701	-0.79394	6.52613	-3.22765	0.00527769	0.103427	-2.11247	1.7338	DOWN	79664	NARG2	NMDA receptor regulated 2	15	60711808	60771344	-	NO	green	FALSE
A_23_P381979	0.682971	12.0005	3.2271	0.00528379	0.103427	-2.11352	1.60544	UP	8473	OGT	O-linked N-acetylglucosamine (GlcNAc) transferase (UDP-N-acetylglucosamine:polypeptide-N-acetylglucosaminyl transferase)	X	70752911	70795747	+	NO	green	FALSE
A_23_P383278	-1.22551	8.39383	-3.22444	0.00531339	0.103466	-2.11861	2.33838	DOWN	65263	PYCRL	pyrroline-5-carboxylate reductase-like	8	144686082	144691784	-	NO	green	FALSE
A_23_P37503	-0.632122	7.29614	-3.22301	0.0053293	0.103624	-2.12133	1.54984	DOWN	4643	MYO1E	myosin IE	15	59428563	59665071	-	NO	green	FALSE
A_23_P85453	-1.10899	6.61797	-3.21914	0.00537279	0.103848	-2.12874	2.15694	DOWN	51744	CD244	CD244 molecule, natural killer cell receptor 2B4	1	160799950	160832692	-	NO	green	FALSE
A_23_P144668	0.653048	6.48341	3.21838	0.00538142	0.103848	-2.1302	1.57249	UP	134147	CMBL	carboxymethylenebutenolidase homolog (Pseudomonas)	5	10277707	10308168	-	NO	blue	FALSE
A_23_P3651	1.80374	9.29836	3.21884	0.00537617	0.103848	-2.12931	3.49124	UP	3050	HBZ	hemoglobin, zeta	16	202853	204504	+	NO	blue	FALSE
A_23_P170978	0.656621	10.6109	3.21994	0.00536379	0.103848	-2.12721	1.57639	UP	55657	ZNF692	zinc finger protein 692	1	249144203	249153315	-	YES	red	FALSE
A_23_P146885	-1.45129	12.8762	-3.2164	0.00540386	0.103947	-2.13399	2.73452	DOWN	2837	UTS2R	urotensin 2 receptor	17	80332200	80333369	+	NO	blue	FALSE
A_24_P58187	-0.833946	10.1962	-3.21325	0.00543968	0.104097	-2.14001	1.78255	DOWN	120364	HNRNPA1P60	heterogeneous nuclear ribonucleoprotein A1 pseudogene 60	11	110658755	110659699	-	NO	blue	FALSE
A_24_P92973	-0.722422	8.59192	-3.2121	0.00545289	0.104097	-2.14222	1.64995	DOWN	400061	LOC400061	NSA2 ribosome biogenesis homolog (S. cerevisiae) pseudogene	12	94914728	94915730	-	NO	blue	FALSE
A_23_P27353	-2.70392	8.1714	-3.21242	0.00544919	0.104097	-2.1416	6.51572	DOWN	8170	SLC14A2	solute carrier family 14 (urea transporter), member 2	18	43194765	43263058	+	NO	green	FALSE
A_23_P81859	-0.823073	11.3566	-3.21069	0.00546905	0.104266	-2.14491	1.76917	DOWN	85235	HIST1H2AH	histone cluster 1, H2ah	6	27114907	27115345	+	NO	blue	FALSE
A_23_P124559	-1.02626	8.54859	-3.20831	0.00549642	0.104721	-2.14946	2.03673	DOWN	83463	MXD3	MAX dimerization protein 3	5	176734205	176739292	-	YES	green	FALSE
A_23_P44867	-0.812863	5.72212	-3.20436	0.00554223	0.104815	-2.15702	1.75669	DOWN	258	AMBN	ameloblastin (enamel matrix protein)	4	71458000	71473002	+	NO	green	FALSE
A_23_P142187	-0.662564	8.47809	-3.20444	0.00554126	0.104815	-2.15686	1.58289	DOWN	64344	HIF3A	hypoxia inducible factor 3, alpha subunit	19	46800304	46846689	+	YES	green	FALSE
A_24_P169378	-0.653439	12.2901	-3.2055	0.00552893	0.104815	-2.15483	1.57291	DOWN	6201	RPS7	ribosomal protein S7	2	3622852	3628508	+	NO	blue	FALSE
A_24_P226755	-0.593645	5.53463	-3.20616	0.00552134	0.104815	-2.15358	1.50905	DOWN	9760	TOX	thymocyte selection-associated high mobility group box	8	59717976	60031767	-	YES	red	FALSE
A_32_P118655	1.20997	6.9246	3.20241	0.00556495	0.105086	-2.16074	2.31334	UP	1487	CTBP1	C-terminal binding protein 1	4	1205227	1242908	-	NO	red	FALSE
A_23_P111797	-0.88945	9.74709	-3.19968	0.00559695	0.1053	-2.16596	1.85247	DOWN	84214	LOC84214	uncharacterized LOC84214	7	65305198	65305588	+	NO	blue	FALSE
A_23_P74900	-1.30673	11.2007	-3.19997	0.00559358	0.1053	-2.16542	2.47381	DOWN	2104	ESRRG	estrogen-related receptor gamma	1	216676595	217311097	-	YES	green	TRUE
A_23_P57927	0.597524	11.5158	3.19636	0.00563612	0.105566	-2.17232	1.51312	UP	8692	HYAL2	hyaluronoglucosaminidase 2	3	50355220	50360281	-	NO	red	FALSE
A_24_P191750	-0.850357	7.29185	-3.19609	0.00563921	0.105566	-2.17281	1.80295	DOWN	202018	TAPT1	transmembrane anterior posterior transformation 1	4	16162127	16228161	-	NO	green	FALSE
A_24_P162254	-0.703938	5.71429	-3.19092	0.00570084	0.106198	-2.18271	1.62895	DOWN	84439	HHIPL1	HHIP-like 1	14	100111479	100135611	+	NO	green	FALSE
A_23_P59069	-0.745509	11.3371	-3.19088	0.00570123	0.106198	-2.18277	1.67657	DOWN	8348	HIST1H2BO	histone cluster 1, H2bo	6	27861202	27861669	+	NO	green	FALSE
A_23_P99496	1.40812	6.528	3.19033	0.00570781	0.106205	-2.18382	2.6539	UP	23263	MCF2L	MCF.2 cell line derived transforming sequence-like	13	113622756	113752862	+	NO	red	FALSE
A_23_P334186	-0.771049	6.97965	-3.19026	0.00570872	0.106205	-2.18397	1.70651	DOWN	4209	MEF2D	myocyte enhancer factor 2D	1	156433519	156470529	-	YES	green	FALSE
A_32_P162374	0.73214	9.05415	3.189	0.00572383	0.106243	-2.18638	1.6611	UP	162681	C18orf54	chromosome 18 open reading frame 54	18	51885170	51908403	+	NO	orange	FALSE
A_23_P203023	-0.595076	11.0324	-3.18569	0.00576365	0.106633	-2.19269	1.51055	DOWN	5962	RDX	radixin	11	110100167	110167437	-	NO	green	FALSE
A_24_P141214	-0.639634	12.4765	-3.18012	0.0058314	0.10716	-2.20333	1.55793	DOWN	2040	STOM	stomatin	9	124101356	124132545	-	NO	green	FALSE
A_24_P377225	-0.891705	7.79239	-3.18026	0.00582972	0.10716	-2.20306	1.85537	DOWN	64854	USP46	ubiquitin specific peptidase 46	4	53457128	53525502	-	NO	green	FALSE
A_23_P48307	-0.863336	10.7403	-3.17835	0.00585318	0.1072	-2.20672	1.81924	DOWN	5042	PABPC3	poly(A) binding protein, cytoplasmic 3	13	25670275	25672702	+	NO	blue	FALSE
A_32_P187663	-0.74843	6.90998	-3.17905	0.00584452	0.1072	-2.20537	1.67996	DOWN	169270	ZNF596	zinc finger protein 596	8	182199	197332	+	YES	green	FALSE
A_23_P81280	1.512	6.56973	3.17323	0.00591638	0.10738	-2.21649	2.85206	UP	153579	BTNL9	butyrophilin-like 9	5	180467224	180488522	+	NO	orange	FALSE
A_23_P59210	-0.769439	11.4921	-3.17341	0.00591415	0.10738	-2.21615	1.70461	DOWN	1026	CDKN1A	cyclin-dependent kinase inhibitor 1A (p21, Cip1)	6	36646458	36655108	+	NO	green	FALSE
A_23_P27744	0.592648	10.7541	3.16857	0.00597443	0.10738	-2.22538	1.50801	UP	23403	FBXO46	F-box protein 46	19	46213888	46234151	-	NO	red	FALSE
A_23_P170037	0.70602	9.63189	3.17547	0.00588861	0.10738	-2.21221	1.6313	UP	4281	MID1	midline 1 (Opitz/BBB syndrome)	X	10473381	10535643	-	NO	red	FALSE
A_23_P106016	-0.674404	7.25424	-3.17518	0.00589224	0.10738	-2.21277	1.59594	DOWN	5587	PRKD1	protein kinase D1	14	30045688	30396899	-	NO	orange	FALSE
A_24_P250614	-0.68325	9.61149	-3.16685	0.00599609	0.10738	-2.22867	1.60575	DOWN	10291	SF3A1	splicing factor 3a, subunit 1, 120kDa	22	30727978	30752913	-	NO	blue	FALSE
A_23_P251104	-0.643679	10.3243	-3.16984	0.00595855	0.10738	-2.22296	1.56231	DOWN	6443	SGCB	sarcoglycan, beta (43kDa dystrophin-associated glycoprotein)	4	52886860	52904485	-	NO	red	FALSE
A_23_P24555	-0.73538	7.98001	-3.16509	0.00601821	0.107565	-2.23202	1.66484	DOWN	23187	PHLDB1	pleckstrin homology-like domain, family B, member 1	11	118477212	118528741	+	NO	red	FALSE
A_23_P371239	0.764773	8.94906	3.16302	0.00604442	0.107732	-2.23598	1.6991	UP	80790	CMIP	c-Maf-inducing protein	16	81478774	81745365	+	NO	blue	FALSE
A_24_P162211	-1.16889	7.76341	-3.16152	0.00606346	0.107732	-2.23884	2.24839	DOWN	4047	LSS	lanosterol synthase (2,3-oxidosqualene-lanosterol cyclase)	21	47609037	47648738	-	NO	green	FALSE
A_24_P63537	-0.878931	6.35126	-3.15987	0.00608445	0.107914	-2.24198	1.83901	DOWN	51752	ERAP1	endoplasmic reticulum aminopeptidase 1	5	96110189	96143892	-	NO	blue	FALSE
A_24_P933908	-0.851405	5.41733	-3.15826	0.00610506	0.10806	-2.24506	1.80426	DOWN	10457	GPNMB	glycoprotein (transmembrane) nmb	7	23286315	23314728	+	NO	green	FALSE
A_24_P732099	0.855492	5.77882	3.15686	0.00612304	0.10806	-2.24773	1.80938	UP	3044	HBBP1	hemoglobin, beta pseudogene 1	11	5263186	5264822	-	NO	red	FALSE
A_23_P160359	0.689368	6.1653	3.15451	0.00615329	0.108229	-2.25222	1.61258	UP	2035	EPB41	erythrocyte membrane protein band 4.1 (elliptocytosis 1, RH-linked)	1	29213602	29446558	+	NO	red	FALSE
A_23_P213699	-1.02214	6.62467	-3.15343	0.00616712	0.108229	-2.25426	2.03093	DOWN	9542	NRG2	neuregulin 2	5	139226363	139422884	-	NO	green	FALSE
A_24_P938313	-0.917718	15.1786	-3.1525	0.00617925	0.108315	-2.25605	1.88912	DOWN	2272	FHIT	fragile histidine triad gene	3	59735037	61237133	-	NO	blue	FALSE
A_23_P30163	0.837264	8.10963	3.1513	0.00619473	0.108331	-2.25832	1.78666	UP	79667	KLF3-AS1	KLF3 antisense RNA 1	4	38614321	38666249	-	NO	red	FALSE
A_24_P924721	0.709753	8.77892	3.15188	0.00618724	0.108331	-2.25722	1.63552	UP	7168	TPM1	tropomyosin 1 (alpha)	15	63334837	63358291	+	NO	green	FALSE
A_23_P114670	0.836004	11.4975	3.14699	0.00625098	0.108853	-2.26655	1.7851	UP	27237	ARHGEF16	Rho guanine nucleotide exchange factor (GEF) 16	1	3371146	3397675	+	NO	blue	FALSE
A_23_P167997	-0.616373	8.73484	-3.146	0.00626404	0.108853	-2.26844	1.53302	DOWN	8339	HIST1H2BG	histone cluster 1, H2bg	6	26216427	26216872	-	NO	green	FALSE
A_23_P422083	-0.59174	9.57891	-3.14578	0.00626685	0.108853	-2.26885	1.50706	DOWN	55529	TMEM55A	transmembrane protein 55A	8	92006503	92053203	-	NO	red	FALSE
A_23_P48212	-0.828917	5.70005	-3.13958	0.00634882	0.109461	-2.28067	1.77635	DOWN	51266	CLEC1B	C-type lectin domain family 1, member B	12	10145663	10151899	-	NO	green	FALSE
A_23_P399501	0.620971	10.9765	3.13928	0.00635279	0.109461	-2.28124	1.53791	UP	5315	PKM2	pyruvate kinase, muscle	15	72491369	72523684	-	NO	red	FALSE
A_24_P333364	-1.28137	13.2936	-3.13797	0.00637025	0.109519	-2.28374	2.43069	DOWN	116988	AGAP3	ArfGAP with GTPase domain, ankyrin repeat and PH domain 3	7	150783825	150820725	+	NO	blue	FALSE
A_23_P80068	-0.628623	13.278	-3.13846	0.00636371	0.109519	-2.2828	1.54609	DOWN	10950	BTG3	BTG family, member 3	21	18965969	18985268	-	YES	green	FALSE
A_23_P53623	-0.697857	8.20857	-3.13785	0.00637193	0.109519	-2.28398	1.62209	DOWN	5025	P2RX4	purinergic receptor P2X, ligand-gated ion channel, 4	12	121647663	121671907	+	NO	blue	FALSE
A_23_P302787	0.765724	6.49903	3.13731	0.00637912	0.10958	-2.285	1.70022	UP	375295	LINC01116	long intergenic non-protein coding RNA 1116	2	177494317	177555710	-	NO	orange	FALSE
A_23_P56213	-0.748891	6.37237	-3.13616	0.00639448	0.109656	-2.28719	1.6805	DOWN	57655	GRAMD1A	GRAM domain containing 1A	19	35491245	35517373	+	NO	green	FALSE
A_23_P142239	-0.810786	7.76692	-3.13392	0.00642455	0.109858	-2.29145	1.75417	DOWN	90522	YIF1B	Yip1 interacting factor homolog B (S. cerevisiae)	19	38794200	38806606	-	NO	red	FALSE
A_23_P51761	-1.97386	7.7006	-3.13409	0.0064223	0.109858	-2.29114	3.92817	DOWN	81448	OR6K2	olfactory receptor, family 6, subfamily K, member 2	1	158669467	158670442	-	NO	green	FALSE
A_24_P217834	-0.637101	9.86846	-3.13292	0.00643797	0.109959	-2.29335	1.5552	DOWN	8351	HIST1H3D	histone cluster 1, H3d	6	26197012	26199464	-	NO	green	FALSE
A_24_P381604	-1.59988	12.7024	-3.13284	0.00643916	0.109959	-2.29352	3.03118	DOWN	9445	ITM2B	integral membrane protein 2B	13	48807273	48836232	+	NO	blue	FALSE
A_23_P166848	2.80934	7.27909	3.13267	0.00644146	0.109959	-2.29384	7.00965	UP	4057	LTF	lactotransferrin	3	46477496	46506395	-	NO	red	FALSE
A_23_P93141	-1.44385	9.16314	-3.13172	0.00645419	0.110114	-2.29564	2.72046	DOWN	221357	GSTA5	glutathione S-transferase alpha 5	6	52696540	52710893	-	NO	green	FALSE
A_23_P210253	0.877727	11.9084	3.13118	0.00646156	0.11017	-2.29668	1.83748	UP	8527	DGKD	diacylglycerol kinase, delta 130kDa	2	234263152	234380743	+	NO	red	FALSE
A_23_P200780	-0.71591	10.7576	-3.13075	0.00646732	0.11017	-2.29749	1.64252	DOWN	7049	TGFBR3	transforming growth factor, beta receptor III	1	92145901	92351787	-	NO	green	FALSE
A_23_P421423	1.68239	13.5996	3.12998	0.00647787	0.110205	-2.29897	3.20958	UP	7127	TNFAIP2	tumor necrosis factor, alpha-induced protein 2	14	103592663	103603776	+	NO	green	FALSE
A_23_P339554	-1.32329	6.71634	-3.12929	0.00648711	0.110299	-2.30027	2.50237	DOWN	84188	FAR1	fatty acyl CoA reductase 1	11	13690205	13753891	+	NO	red	FALSE
A_23_P58148	-0.924222	12.5221	-3.12663	0.00652344	0.110792	-2.30534	1.89766	DOWN	84286	TMEM175	transmembrane protein 175	4	926261	952441	+	NO	blue	FALSE
A_24_P843309	-1.06856	7.61902	-3.12253	0.00657965	0.11125	-2.31314	2.09734	DOWN	441218	KRT8P20	keratin 8 pseudogene 20	7	38694744	38696462	+	NO	blue	FALSE
A_24_P144337	-0.824399	8.32783	-3.12157	0.00659292	0.11125	-2.31497	1.7708	DOWN	646196	SMARCE1P6	SWI/SNF related, matrix associated, actin dependent regulator of chromatin, subfamily e, member 1 pseudogene 6	2	26372073	26373600	+	NO	blue	FALSE
A_23_P107166	1.05158	7.59672	3.11987	0.0066164	0.11125	-2.3182	2.0728	UP	79777	ACBD4	acyl-CoA binding domain containing 4	17	43209966	43221541	+	NO	red	FALSE
A_23_P18684	0.677235	5.59038	3.12004	0.00661414	0.11125	-2.31789	1.59907	UP	1047	CLGN	calmegin	4	141309608	141348815	-	NO	red	FALSE
A_24_P9671	-0.829989	11.782	-3.12004	0.00661401	0.11125	-2.31788	1.77767	DOWN	3301	DNAJA1	DnaJ (Hsp40) homolog, subfamily A, member 1	9	33025208	33039062	+	NO	blue	FALSE
A_32_P627	0.837235	8.98607	3.12201	0.0065868	0.11125	-2.31413	1.78662	UP	51616	TAF9B	TAF9B RNA polymerase II, TATA box binding protein (TBP)-associated factor, 31kDa	X	77385245	77395179	-	YES	red	FALSE
A_24_P128442	-0.751742	5.70359	-3.12044	0.00660849	0.11125	-2.31712	1.68382	DOWN	6913	TBX15	T-box 15	1	119425665	119532179	-	YES	blue	FALSE
A_24_P306921	-1.04526	6.64896	-3.11583	0.00667257	0.11162	-2.32589	2.06374	DOWN	124496	ATP5F1P7	ATP synthase, H+ transporting, mitochondrial Fo complex, subunit B1 pseudogene 7	16	75742957	75743713	-	NO	blue	FALSE
A_23_P52797	0.622211	7.17402	3.1152	0.00668144	0.111706	-2.32709	1.53923	UP	80975	TMPRSS5	transmembrane protease, serine 5	11	113558268	113577068	-	NO	green	FALSE
A_23_P2271	0.972802	6.11146	3.11338	0.0067069	0.111719	-2.33055	1.96265	UP	5744	PTHLH	parathyroid hormone-like hormone	12	28115254	28124916	-	NO	green	FALSE
A_32_P171488	1.14234	6.69272	3.11196	0.00672692	0.111967	-2.33326	2.20738	UP	1843	DUSP1	dual specificity phosphatase 1	5	172195094	172198203	-	NO	red	FALSE
A_24_P202497	-1.05141	8.18037	-3.11151	0.00673329	0.112011	-2.33412	2.07255	DOWN	57045	TWSG1	twisted gastrulation homolog 1 (Drosophila)	18	9334764	9402417	+	NO	blue	FALSE
A_24_P32986	-0.965275	8.89978	-3.10843	0.00677682	0.1123	-2.33998	1.95244	DOWN	90499	FAM95A	family with sequence similarity 95, member A	2	NA	NA	NA	NO	red	FALSE
A_23_P70445	-0.799724	12.1603	-3.10542	0.0068196	0.112636	-2.34569	1.74077	DOWN	8353	HIST1H3E	histone cluster 1, H3e	6	26225382	26225843	+	NO	blue	FALSE
A_32_P44916	0.763435	7.35371	3.10417	0.0068375	0.112808	-2.34808	1.69753	UP	677	ZFP36L1	zinc finger protein 36, C3H type-like 1	14	69254374	69259785	-	YES	blue	FALSE
A_23_P332992	-0.741755	10.5028	-3.10357	0.00684611	0.112838	-2.34922	1.67221	DOWN	128312	HIST3H2BB	histone cluster 3, H2bb	1	228645807	228646258	+	NO	green	FALSE
A_32_P156136	0.595807	7.99369	3.10247	0.00686188	0.112838	-2.35131	1.51132	UP	79612	NAA16	N(alpha)-acetyltransferase 16, NatA auxiliary subunit	13	41885340	41932853	+	NO	blue	FALSE
A_23_P61524	-0.769163	7.72849	-3.09992	0.00689855	0.112954	-2.35615	1.70428	DOWN	64925	CCDC71	coiled-coil domain containing 71	3	49199968	49203785	-	NO	blue	FALSE
A_24_P151959	-0.952665	10.9983	-3.09963	0.00690282	0.112954	-2.35672	1.93544	DOWN	115290	FBXO17	F-box protein 17	19	39432041	39466380	-	NO	blue	FALSE
A_23_P253495	-1.4257	11.0729	-3.09996	0.00689802	0.112954	-2.35608	2.68645	DOWN	2940	GSTA3	glutathione S-transferase alpha 3	6	52761440	52774496	-	NO	green	FALSE
A_23_P253446	-1.54664	6.03334	-3.09784	0.00692861	0.113068	-2.3601	2.92136	DOWN	2596	GAP43	growth associated protein 43	3	115342150	115440334	+	NO	red	FALSE
A_23_P65472	-1.82901	6.69912	-3.09438	0.00697895	0.113581	-2.36668	3.55294	DOWN	122651	RNASE11	ribonuclease, RNase A family, 11 (non-active)	14	21051053	21058417	-	NO	green	FALSE
A_24_P923591	0.660184	5.92163	3.0892	0.00705508	0.114225	-2.37653	1.58028	UP	23759	PPIL2	peptidylprolyl isomerase (cyclophilin)-like 2	22	22020272	22052201	+	NO	red	FALSE
A_23_P116435	0.613687	10.8257	3.08857	0.0070644	0.11429	-2.37773	1.53017	UP	51214	IGF2AS	insulin-like growth factor 2 antisense	11	2161757	2169894	+	NO	green	FALSE
A_23_P305100	1.02005	10.2815	3.0856	0.0071084	0.114693	-2.38337	2.02799	UP	91749	KIAA1919	KIAA1919	6	111580481	111590259	+	NO	red	FALSE
A_23_P468	1.10418	6.63007	3.0851	0.00711588	0.114711	-2.38433	2.14977	UP	57821	CCDC181	coiled-coil domain containing 181	1	169364113	169396670	-	NO	red	FALSE
A_24_P307184	-0.997162	10.1004	-3.08442	0.007126	0.11473	-2.38562	1.99607	DOWN	400013	TCP1P3	t-complex 1 pseudogene 3	12	20094133	20096043	+	NO	blue	FALSE
A_23_P434965	0.689662	6.04247	3.08388	0.00713397	0.114765	-2.38663	1.61291	UP	8994	LIMD1	LIM domains containing 1	3	45636322	45722754	+	YES	red	FALSE
A_23_P126825	0.705338	10.111	3.0821	0.00716059	0.114893	-2.39002	1.63053	UP	6566	SLC16A1	solute carrier family 16, member 1 (monocarboxylic acid transporter 1)	1	113454471	113498975	-	NO	red	FALSE
A_32_P90455	-1.13457	14.7526	-3.07659	0.00724359	0.114928	-2.40048	2.19553	DOWN	57666	FBRSL1	fibrosin-like 1	12	133067157	133161774	+	NO	blue	FALSE
A_24_P153324	-1.69814	10.962	-3.08005	0.00719136	0.114928	-2.39391	3.24483	DOWN	390413	RPL7P44	ribosomal protein L7 pseudogene 44	13	77555247	77556072	-	NO	blue	FALSE
A_24_P701776	0.618264	8.5679	3.07967	0.00719708	0.114928	-2.39463	1.53503	UP	445328	ARHGEF35	Rho guanine nucleotide exchange factor (GEF) 35	7	143883176	143892791	-	NO	blue	FALSE
A_24_P379223	-1.54348	12.5742	-3.08012	0.00719037	0.114928	-2.39378	2.91496	DOWN	51278	IER5	immediate early response 5	1	181057637	181059977	+	NO	blue	FALSE
A_23_P357351	-1.11694	5.85503	-3.07817	0.00721961	0.114928	-2.39747	2.16887	DOWN	255027	MPV17L	MPV17 mitochondrial membrane protein-like	16	15489610	15503543	+	NO	green	FALSE
A_23_P80763	-1.35621	11.5346	-3.07762	0.00722791	0.114928	-2.39851	2.56011	DOWN	25945	PVRL3	poliovirus receptor-related 3	3	110790864	110853062	+	NO	green	TRUE
A_23_P116712	0.851814	8.68538	3.07686	0.00723953	0.114928	-2.39997	1.80477	UP	11228	RASSF8	Ras association (RalGDS/AF-6) domain family (N-terminal) member 8	12	26111963	26225806	+	NO	red	FALSE
A_24_P938169	-1.19844	10.014	-3.07979	0.00719531	0.114928	-2.39441	2.29492	DOWN	6146	RPL22	ribosomal protein L22	1	6245080	6259679	-	NO	blue	FALSE
A_24_P213710	-1.88414	10.2323	-3.07577	0.007256	0.114948	-2.40203	3.69132	DOWN	54806	AHI1	Abelson helper integration site 1	6	135708921	135818903	-	NO	green	FALSE
A_32_P206698	-0.611109	10.3325	-3.07563	0.00725815	0.114948	-2.4023	1.52743	DOWN	1163	CKS1B	CDC28 protein kinase regulatory subunit 1B	1	154947117	154951724	+	NO	green	FALSE
A_23_P319640	-0.938946	8.93431	-3.0628	0.00745543	0.115327	-2.42665	1.91713	DOWN	151534	LBX2-AS1	LBX2 antisense RNA 1	2	74729743	74732192	+	NO	green	FALSE
A_24_P358215	-0.72107	7.7181	-3.06576	0.00740934	0.115327	-2.42102	1.6484	DOWN	400769	HNRNPA1P43	heterogeneous nuclear ribonucleoprotein A1 pseudogene 43	1	116399532	116400440	-	NO	blue	FALSE
A_24_P323114	-0.85235	8.37318	-3.06419	0.00743368	0.115327	-2.424	1.80544	DOWN	305	ANXA2P3	annexin A2 pseudogene 3	10	66585284	66586634	+	NO	blue	FALSE
A_23_P379945	0.719352	7.45703	3.06619	0.00740269	0.115327	-2.4202	1.64644	UP	440193	CCDC88C	coiled-coil domain containing 88C	14	91737668	91884133	-	NO	red	FALSE
A_23_P218505	2.80095	13.8452	3.06604	0.00740504	0.115327	-2.42049	6.96901	UP	3972	LHB	luteinizing hormone beta polypeptide	19	49519237	49520347	-	NO	orange	FALSE
A_23_P73809	-0.673708	7.24129	-3.07051	0.00733621	0.115327	-2.41202	1.59517	DOWN	57631	LRCH2	leucine-rich repeats and calponin homology (CH) domain containing 2	X	114345183	114468635	-	NO	orange	FALSE
A_23_P216153	-0.869524	5.82319	-3.06178	0.0074713	0.115327	-2.42858	1.82706	DOWN	4325	MMP16	matrix metallopeptidase 16 (membrane-inserted)	8	89081460	89339717	-	NO	green	FALSE
A_24_P94402	1.17338	9.7757	3.06283	0.00745486	0.115327	-2.42658	2.2554	UP	4613	MYCN	v-myc myelocytomatosis viral related oncogene, neuroblastoma derived (avian)	2	16080682	16087128	+	YES	green	FALSE
A_24_P928361	-0.675989	6.76439	-3.06922	0.00735601	0.115327	-2.41446	1.59769	DOWN	51199	NIN	ninein (GSK3B interacting protein)	14	51193951	51297839	-	NO	green	FALSE
A_23_P84762	-1.36046	14.4575	-3.06826	0.00737073	0.115327	-2.41628	2.56767	DOWN	84875	PARP10	poly (ADP-ribose) polymerase family, member 10	8	145051320	145060635	-	NO	blue	FALSE
A_23_P74278	0.751961	8.86077	3.06861	0.00736545	0.115327	-2.41563	1.68408	UP	5142	PDE4B	phosphodiesterase 4B, cAMP-specific	1	66258192	66840261	+	NO	blue	FALSE
A_32_P112331	0.610617	5.34665	3.06347	0.00744489	0.115327	-2.42536	1.52691	UP	5337	PLD1	phospholipase D1, phosphatidylcholine-specific	3	171318619	171528273	-	NO	blue	FALSE
A_23_P140807	0.665931	12.4894	3.06498	0.00742147	0.115327	-2.4225	1.58659	UP	5699	PSMB10	proteasome (prosome, macropain) subunit, beta type, 10	16	67968406	67970753	-	NO	green	FALSE
A_23_P79066	-1.74844	12.9118	-3.062	0.00746791	0.115327	-2.42817	3.35995	DOWN	56928	SPPL2B	signal peptide peptidase-like 2B	19	2328628	2355099	+	NO	blue	FALSE
A_32_P165340	-0.941442	10.7952	-3.06616	0.00740321	0.115327	-2.42027	1.92045	DOWN	6726	SRP9	signal recognition particle 9kDa	1	225965514	225978165	+	NO	blue	FALSE
A_23_P369666	0.694467	8.20748	3.06038	0.00749319	0.115327	-2.43123	1.61829	UP	23613	ZMYND8	zinc finger, MYND-type containing 8	20	45838380	45985474	-	YES	green	FALSE
A_32_P82895	1.22193	8.07509	3.05941	0.00750832	0.115438	-2.43306	2.33259	UP	126567	C2CD4C	C2 calcium-dependent domain containing 4C	19	405443	409170	-	NO	orange	FALSE
A_23_P155301	1.17239	7.8626	3.05757	0.00753721	0.11548	-2.43655	2.25385	UP	79858	NEK11	NIMA (never in mitosis gene a)- related kinase 11	3	130745693	130893979	+	NO	red	FALSE
A_23_P77590	0.621033	9.72974	3.05784	0.00753301	0.11548	-2.43604	1.53798	UP	55697	VAC14	Vac14 homolog (S. cerevisiae)	16	70721343	70835061	-	NO	blue	FALSE
A_24_P307443	-0.968687	11.936	-3.0546	0.00758422	0.115717	-2.44219	1.95706	DOWN	441641	RPL13AP23	ribosomal protein L13a pseudogene 23	12	58068448	58069033	+	NO	blue	FALSE
A_24_P174924	-0.593414	11.6477	-3.0546	0.00758415	0.115717	-2.44218	1.50881	DOWN	8358	HIST1H3B	histone cluster 1, H3b	6	26031816	26032288	-	NO	blue	FALSE
A_24_P98047	-1.03011	7.35207	-3.05531	0.00757292	0.115717	-2.44084	2.04218	DOWN	117247	SLC16A10	solute carrier family 16, member 10 (aromatic amino acid transporter)	6	111408780	111544604	+	NO	orange	FALSE
A_23_P120513	-1.122	12.3181	-3.05328	0.00760508	0.115865	-2.44468	2.17649	DOWN	128653	C20orf141	chromosome 20 open reading frame 141	20	2795656	2796475	+	NO	red	FALSE
A_24_P118953	-0.847215	6.38731	-3.05139	0.00763519	0.115865	-2.44827	1.79902	DOWN	646520	SUCLA2P1	succinate-CoA ligase, ADP-forming, beta subunit pseudogene 1	6	30436659	30438025	+	NO	blue	FALSE
A_32_P26092	0.811448	7.1827	3.05214	0.00762327	0.115865	-2.44685	1.75497	UP	7293	TNFRSF4	tumor necrosis factor receptor superfamily, member 4	1	1146706	1149512	-	NO	green	FALSE
A_23_P219223	-0.898551	6.13815	-3.0509	0.00764301	0.115907	-2.4492	1.86419	DOWN	11219	TREX2	three prime repair exonuclease 2	X	152710178	152711945	-	NO	green	FALSE
A_23_P129279	-0.80563	6.28888	-3.04909	0.00767196	0.116112	-2.45263	1.74791	DOWN	55466	DNAJA4	DnaJ (Hsp40) homolog, subfamily A, member 4	15	78556486	78574536	+	NO	green	FALSE
A_23_P360534	0.60867	7.94865	3.04834	0.00768403	0.116236	-2.45406	1.52485	UP	56651	LINC00470	long intergenic non-protein coding RNA 470	18	1268311	1359630	-	NO	orange	FALSE
A_24_P683917	1.19816	6.89604	3.04647	0.00771402	0.116513	-2.45759	2.29447	UP	2317	FLNB	filamin B, beta	3	57994126	58157982	+	NO	green	FALSE
A_23_P156289	0.825418	8.86338	3.04624	0.00771783	0.116513	-2.45804	1.77205	UP	9180	OSMR	oncostatin M receptor	5	38845959	38886758	+	NO	red	FALSE
A_32_P228869	-0.881057	11.5888	-3.04543	0.00773087	0.116513	-2.45957	1.84172	DOWN	6613	SUMO2	SMT3 suppressor of mif two 3 homolog 2 (S. cerevisiae)	17	73163825	73179098	-	NO	blue	FALSE
A_23_P17130	-1.44828	8.28692	-3.03979	0.0078224	0.117207	-2.47025	2.72883	DOWN	84281	C2orf88	chromosome 2 open reading frame 88	2	191002485	191068208	+	NO	green	FALSE
A_24_P246552	-0.595264	9.20037	-3.0399	0.00782068	0.117207	-2.47005	1.51075	DOWN	10490	VTI1B	vesicle transport through interaction with t-SNAREs homolog 1B (yeast)	14	68117868	68141602	-	NO	blue	FALSE
A_24_P699896	1.68547	8.31347	3.03787	0.00785378	0.117248	-2.47388	3.21644	UP	23097	CDK19	cyclin-dependent kinase 19	6	110931180	111136412	-	NO	blue	FALSE
A_24_P366967	0.663548	7.29157	3.03808	0.00785046	0.117248	-2.47349	1.58397	UP	54874	FNBP1L	formin binding protein 1-like	1	93913687	94020216	+	NO	green	FALSE
A_24_P146211	-0.634792	9.55618	-3.03903	0.00783482	0.117248	-2.47168	1.55271	DOWN	3017	HIST1H2BD	histone cluster 1, H2bd	6	26158348	26158869	+	NO	green	FALSE
A_23_P24311	-0.666312	6.68347	-3.03405	0.00791672	0.117672	-2.48112	1.58701	DOWN	222	ALDH3B2	aldehyde dehydrogenase 3 family, member B2	11	67429633	67448685	-	NO	green	FALSE
A_23_P10385	0.745706	8.18359	3.03219	0.00794749	0.117672	-2.48463	1.67679	UP	51514	DTL	denticleless homolog (Drosophila)	1	212208918	212278186	+	NO	red	FALSE
A_23_P61487	0.789098	8.38858	3.03344	0.00792674	0.117672	-2.48226	1.72799	UP	55222	LRRC20	leucine rich repeat containing 20	10	72058728	72142382	-	NO	red	FALSE
A_32_P156237	0.645334	9.74786	3.03237	0.00794447	0.117672	-2.48429	1.5641	UP	3921	RPSA	ribosomal protein SA	3	39448203	39454030	+	NO	blue	FALSE
A_23_P8571	2.0529	9.12476	3.03399	0.00791766	0.117672	-2.48122	4.1494	UP	136853	SRCRB4D	scavenger receptor cysteine rich domain containing, group B (4 domains)	7	76018646	76039012	-	NO	red	FALSE
A_24_P55437	0.854633	11.0507	3.03396	0.00791811	0.117672	-2.48127	1.8083	UP	26136	TES	testis derived transcript (3 LIM domains)	7	115850580	115898835	+	NO	red	FALSE
A_23_P102109	0.994438	10.6063	3.03253	0.00794178	0.117672	-2.48398	1.9923	UP	7277	TUBA4A	tubulin, alpha 4a	2	220115000	220118638	-	NO	red	FALSE
A_23_P427148	0.75317	7.3875	3.03181	0.00795383	0.117708	-2.48536	1.68549	UP	147011	PROCA1	protein interacting with cyclin A1	17	27030533	27038872	-	NO	blue	FALSE
A_23_P40926	-0.893642	7.48738	-3.03039	0.00797745	0.117882	-2.48805	1.85786	DOWN	1608	DGKG	diacylglycerol kinase, gamma 90kDa	3	185864990	186080023	-	NO	red	FALSE
A_24_P919304	-0.784506	8.85572	-3.03016	0.00798126	0.117882	-2.48848	1.7225	DOWN	64778	FNDC3B	fibronectin type III domain containing 3B	3	171757417	172118490	+	NO	red	FALSE
A_32_P41924	0.78266	7.1767	3.02978	0.0079876	0.117917	-2.4892	1.7203	UP	10984	KCNQ1OT1	KCNQ1 overlapping transcript 1 (non-protein coding)	11	2661767	2721228	-	NO	red	FALSE
A_24_P517901	-0.613624	10.3056	-3.02864	0.00800655	0.117966	-2.49135	1.5301	DOWN	3178	HNRNPA1	heterogeneous nuclear ribonucleoprotein A1	12	54674487	54679028	+	NO	blue	FALSE
A_24_P924957	0.609884	6.48915	3.02823	0.00801338	0.118008	-2.49212	1.52614	UP	3875	KRT18	keratin 18	12	53342654	53346684	+	NO	red	FALSE
A_24_P267748	-0.624103	8.07612	-3.02793	0.00801843	0.118024	-2.49269	1.54125	DOWN	27158	NDOR1	NADPH dependent diflavin oxidoreductase 1	9	140100118	140113812	+	NO	blue	FALSE
A_24_P129813	-1.29358	13.4116	-3.02738	0.0080277	0.118045	-2.49374	2.45135	DOWN	6601	SMARCC2	SWI/SNF related, matrix associated, actin dependent regulator of chromatin, subfamily c, member 2	12	56555636	56583351	-	NO	blue	FALSE
A_24_P932293	-2.91344	10.383	-3.0258	0.00805411	0.118175	-2.49672	7.53415	DOWN	23053	ZSWIM8	zinc finger, SWIM-type containing 8	10	75545604	75561550	+	NO	green	FALSE
A_24_P720495	-0.595167	6.05455	-3.02568	0.00805621	0.118175	-2.49695	1.51065	DOWN	645294	LOC645294	RING finger and transmembrane domain-containing protein 1-like	17	20654680	20674742	-	NO	blue	FALSE
A_24_P518369	-0.60898	6.36552	-3.02339	0.00809471	0.11834	-2.50128	1.52518	DOWN	729497	LOC729497	nuclear receptor coactivator 4 pseudogene	4	146543749	146547284	-	NO	blue	FALSE
A_23_P133582	-0.609926	11.5242	-3.02428	0.00807976	0.11834	-2.4996	1.52618	DOWN	2107	ETF1	eukaryotic translation termination factor 1	5	137841787	137878932	-	NO	green	FALSE
A_23_P109934	0.820064	9.44421	3.02438	0.00807804	0.11834	-2.49941	1.76548	UP	51409	HEMK1	HemK methyltransferase family member 1	3	50606908	50622419	+	NO	green	FALSE
A_23_P93973	-1.05408	8.51574	-3.02382	0.00808756	0.11834	-2.50048	2.0764	DOWN	56302	TRPV5	transient receptor potential cation channel, subfamily V, member 5	7	142605647	142630820	-	NO	green	FALSE
A_23_P383053	-0.80584	7.9423	-3.02152	0.00812637	0.118499	-2.50482	1.74816	DOWN	10513	APPBP2	amyloid beta precursor protein (cytoplasmic tail) binding protein 2	17	58520519	58603580	-	NO	green	FALSE
A_23_P4821	0.630291	14.0008	3.01594	0.00822156	0.118801	-2.51537	1.54788	UP	3726	JUNB	jun B proto-oncogene	19	12902309	12904124	+	YES	red	FALSE
A_32_P196193	-1.47173	6.58344	-3.01611	0.0082186	0.118801	-2.51505	2.77355	DOWN	344838	PAQR9	progestin and adipoQ receptor family member IX	3	142680075	142682178	-	NO	green	FALSE
A_23_P154367	-0.590144	7.8332	-3.01541	0.00823068	0.118838	-2.51638	1.5054	DOWN	9262	STK17B	serine/threonine kinase 17b	2	196998307	197036336	-	NO	orange	FALSE
A_23_P130619	-0.668774	6.70669	-3.01522	0.00823393	0.118838	-2.51674	1.58972	DOWN	6813	STXBP2	syntaxin binding protein 2	19	7701990	7712758	+	NO	red	FALSE
A_24_P156911	-0.601207	9.65289	-3.01335	0.00826598	0.118985	-2.52026	1.51699	DOWN	8349	HIST2H2BE	histone cluster 2, H2be	1	149856011	149858232	-	NO	green	FALSE
A_23_P122464	0.67878	9.56811	3.0138	0.00825834	0.118985	-2.51942	1.60079	UP	7746	ZNF193	zinc finger protein 193	6	28193072	28201260	+	YES	red	FALSE
A_24_P629900	0.757815	6.73623	3.01055	0.00831444	0.119339	-2.52556	1.69093	UP	643909	SPDYE9P	speedy/RINGO cell cycle regulator family member E9, pseudogene	7	74967309	74974606	+	NO	orange	FALSE
A_23_P94501	-0.612474	15.7042	-3.01068	0.00831225	0.119339	-2.52532	1.52888	DOWN	301	ANXA1	annexin A1	9	75766780	75785307	+	NO	green	FALSE
A_32_P41375	-0.861336	10.269	-3.00918	0.0083382	0.119375	-2.52814	1.81672	DOWN	402483	LINC01000	long intergenic non-protein coding RNA 1000	7	128281294	128301052	+	NO	green	FALSE
A_23_P215491	-1.16195	9.58031	-3.00978	0.00832783	0.119375	-2.52701	2.23759	DOWN	6369	CCL24	chemokine (C-C motif) ligand 24	7	75441115	75443033	-	NO	red	FALSE
A_24_P54797	-0.702832	10.0359	-3.00878	0.00834525	0.119375	-2.52891	1.6277	DOWN	3516	RBPJ	recombination signal binding protein for immunoglobulin kappa J region	4	26321331	26433278	+	YES	green	FALSE
A_24_P60634	-0.624127	5.29844	-3.00812	0.00835666	0.119375	-2.53015	1.54128	DOWN	10723	SLC12A7	solute carrier family 12 (potassium/chloride transporters), member 7	5	1050490	1112172	-	NO	blue	FALSE
A_23_P401718	1.08042	7.1856	3.00687	0.00837849	0.119573	-2.53251	2.11465	UP	91409	CCDC74B	coiled-coil domain containing 74B	2	130896861	130902631	-	NO	green	FALSE
A_23_P165657	-0.985968	14.7625	-3.00273	0.00845112	0.120243	-2.54033	1.98064	DOWN	6574	SLC20A1	solute carrier family 20 (phosphate transporter), member 1	2	113403526	113421398	+	NO	green	FALSE
A_32_P232883	0.905996	7.61961	3.00189	0.00846595	0.120306	-2.54192	1.87384	UP	399959	MIR100HG	mir-100-let-7a-2 cluster host gene	11	121959810	122073770	-	NO	red	FALSE
A_23_P404685	-1.51226	11.188	-3.00189	0.00846583	0.120306	-2.54191	2.85256	DOWN	353131	LCE1A	late cornified envelope 1A	1	152799948	152800280	+	NO	red	FALSE
A_23_P319520	2.41562	10.0948	3.00059	0.0084889	0.120575	-2.54437	5.3355	UP	203062	TSNARE1	t-SNARE domain containing 1	8	143293441	143484543	-	NO	green	FALSE
A_23_P394567	-0.889469	7.97642	-2.99929	0.00851191	0.120773	-2.54682	1.85249	DOWN	57613	KIAA1467	KIAA1467	12	13197314	13236381	+	NO	green	FALSE
A_23_P148609	-1.18703	13.918	-2.99587	0.00857283	0.121101	-2.55329	2.27684	DOWN	10761	PLAC1	placenta-specific 1	X	133699872	133792513	-	NO	green	TRUE
A_23_P18078	1.61468	8.23988	2.99578	0.00857432	0.121101	-2.55344	3.06244	UP	5918	RARRES1	retinoic acid receptor responder (tazarotene induced) 1	3	158422441	158450275	-	NO	green	FALSE
A_24_P285158	-1.7001	12.7928	-2.99503	0.00858783	0.121178	-2.55487	3.24923	DOWN	127943	FCRLB	Fc receptor-like B	1	161692456	161697932	+	NO	blue	FALSE
A_24_P121535	-0.750012	11.2478	-2.99451	0.00859706	0.121251	-2.55584	1.68181	DOWN	70	ACTC1	actin, alpha, cardiac muscle 1	15	35080296	35087927	-	NO	orange	FALSE
A_23_P149441	0.996015	9.54174	2.99223	0.00863805	0.121307	-2.56015	1.99448	UP	51152	LINC00328	long intergenic non-protein coding RNA 328	21	37759	37986	-	NO	blue	FALSE
A_23_P8812	1.12266	15.4956	2.99204	0.00864139	0.121307	-2.5605	2.17747	UP	2167	FABP4	fatty acid binding protein 4, adipocyte	8	82390731	82395473	-	NO	orange	FALSE
A_24_P222165	-0.695069	5.65209	-2.99096	0.00866084	0.121419	-2.56254	1.61896	DOWN	2549	GAB1	GRB2-associated binding protein 1	4	144257982	144395717	+	NO	red	FALSE
A_32_P107734	0.930388	7.41906	2.98751	0.00872339	0.122001	-2.56906	1.90579	UP	5675	PSG6	pregnancy specific beta-1-glycoprotein 6	19	43407767	43421989	-	NO	red	TRUE
A_23_P171054	-0.646877	6.05343	-2.98678	0.0087367	0.122017	-2.57044	1.56578	DOWN	2002	ELK1	ELK1, member of ETS oncogene family	X	47494920	47510003	-	YES	green	FALSE
A_24_P300394	-1.29159	10.6489	-2.98703	0.00873219	0.122017	-2.56997	2.44799	DOWN	2939	GSTA2	glutathione S-transferase alpha 2	6	52614887	52628361	-	NO	green	FALSE
A_24_P83544	-1.47612	8.95375	-2.98363	0.00879423	0.122152	-2.57638	2.782	DOWN	644540	TCEB1P3	transcription elongation factor B (SIII), polypeptide 1 pseudogene 3	10	10216117	10216740	+	NO	blue	FALSE
A_23_P501634	-1.09408	8.67888	-2.98355	0.00879571	0.122152	-2.57653	2.13476	DOWN	11120	BTN2A1	butyrophilin, subfamily 2, member A1	6	26458188	26469865	+	NO	blue	FALSE
A_24_P532232	-0.804176	10.875	-2.98497	0.00876959	0.122152	-2.57384	1.74615	DOWN	9586	CREB5	cAMP responsive element binding protein 5	7	28338939	28865509	+	YES	red	FALSE
A_24_P851132	-0.826603	5.54075	-2.98149	0.00883353	0.122234	-2.58042	1.7735	DOWN	729171	ANKRD20A8P	ankyrin repeat domain 20 family, member A8, pseudogene	2	95426674	95522820	-	NO	blue	FALSE
A_32_P47754	0.968319	10.3237	2.98188	0.00882628	0.122234	-2.57968	1.95656	UP	144195	SLC2A14	solute carrier family 2 (facilitated glucose transporter), member 14	12	7966397	8025495	-	NO	red	FALSE
A_32_P204376	-1.02208	6.90455	-2.97738	0.00890936	0.122604	-2.58816	2.03084	DOWN	441430	ANKRD20A2	ankyrin repeat domain 20 family, member A2	9	43090425	43133544	-	NO	green	FALSE
A_32_P175282	-0.916146	8.4161	-2.97761	0.00890517	0.122604	-2.58773	1.88707	DOWN	4357	MPST	mercaptopyruvate sulfurtransferase	22	37415701	37425862	+	NO	green	FALSE
A_23_P211835	-0.78034	10.0107	-2.97142	0.00902058	0.123287	-2.59939	1.71754	DOWN	185	AGTR1	angiotensin II receptor, type 1	3	148415657	148460788	+	NO	red	TRUE
A_24_P800629	-0.66853	9.89901	-2.97091	0.00903018	0.123361	-2.60035	1.58945	DOWN	286102	TMED10P1	transmembrane emp24-like trafficking protein 10 (yeast) pseudogene 1	8	146220250	146224282	+	NO	blue	FALSE
A_23_P205659	-0.656181	5.57031	-2.97069	0.00903422	0.123361	-2.60076	1.5759	DOWN	54813	KLHL28	kelch-like 28 (Drosophila)	14	45393527	45431179	-	NO	green	FALSE
A_24_P603890	-0.737535	12.5299	-2.97	0.00904719	0.12337	-2.60206	1.66732	DOWN	442255	SLC25A5P7	solute carrier family 25 (mitochondrial carrier; adenine nucleotide translocator), member 5 pseudogene 7	6	121974885	121976094	+	NO	green	FALSE
A_24_P379104	0.623011	7.20254	2.96974	0.00905213	0.123379	-2.60255	1.54009	UP	11040	PIM2	pim-2 oncogene	X	48770460	48776413	-	NO	green	FALSE
A_23_P256724	0.859022	9.05771	2.96845	0.00907641	0.123488	-2.60497	1.81381	UP	8794	TNFRSF10C	tumor necrosis factor receptor superfamily, member 10c, decoy without an intracellular domain	8	22960326	22974948	+	NO	red	FALSE
A_24_P596027	-0.970722	5.97996	-2.96634	0.00911636	0.123583	-2.60895	1.95982	DOWN	440104	TMEM198B	transmembrane protein 198B, pseudogene	12	56223391	56230028	+	NO	red	FALSE
A_24_P55148	-0.688608	8.30784	-2.96294	0.0091811	0.124087	-2.61535	1.61173	DOWN	8970	HIST1H2BJ	histone cluster 1, H2bj	6	27100095	27100575	-	NO	green	FALSE
A_24_P179504	-0.666467	5.91123	-2.96287	0.00918242	0.124087	-2.61548	1.58718	DOWN	144406	WDR66	WD repeat domain 66	12	122356462	122409972	+	NO	green	FALSE
A_23_P128215	-0.60155	12.4073	-2.96221	0.00919514	0.124094	-2.61674	1.51735	DOWN	8835	SOCS2	suppressor of cytokine signaling 2	12	93963597	93969978	+	NO	red	FALSE
A_23_P355447	0.788777	5.66001	2.96219	0.00919538	0.124094	-2.61676	1.72761	UP	283576	ZDHHC22	zinc finger, DHHC-type containing 22	14	77597613	77608134	-	NO	green	FALSE
A_24_P383660	-0.976736	12.4997	-2.9618	0.00920296	0.1241	-2.61751	1.96801	DOWN	643471	KRT18P12	keratin 18 pseudogene 12	1	214705488	214706867	+	NO	blue	FALSE
A_23_P82523	-2.49464	8.64228	-2.96139	0.00921078	0.124135	-2.61828	5.63587	DOWN	5243	ABCB1	ATP-binding cassette, sub-family B (MDR/TAP), member 1	7	87132947	87342564	-	NO	green	FALSE
A_24_P280933	-0.703372	11.3913	-2.96094	0.00921943	0.12414	-2.61912	1.62831	DOWN	645798	RPL3P3	ribosomal protein L3 pseudogene 3	14	57445066	57446394	+	NO	blue	FALSE
A_23_P115118	-0.92178	15.2722	-2.96006	0.00923639	0.124146	-2.62079	1.89445	DOWN	656	BMP8B	bone morphogenetic protein 8b	1	40223902	40254533	-	NO	blue	FALSE
A_24_P417352	-1.03789	7.03406	-2.95955	0.00924603	0.124183	-2.62173	2.05322	DOWN	3507	IGHM	immunoglobulin heavy constant mu	14	106250833	106252309	-	NO	green	FALSE
A_24_P857624	0.651951	8.166	2.95636	0.00930757	0.124581	-2.62773	1.57129	UP	100131096	TNRC6C-AS1	TNRC6C antisense RNA 1	17	NA	NA	NA	NO	green	FALSE
A_23_P155453	-1.31961	11.1773	-2.95561	0.00932222	0.124631	-2.62916	2.49598	DOWN	90226	UCN2	urocortin 2	3	48599150	48601201	-	NO	blue	FALSE
A_23_P30799	-0.782792	8.24682	-2.95478	0.00933832	0.124656	-2.63072	1.72046	DOWN	8968	HIST1H3F	histone cluster 1, H3f	6	26250369	26250835	-	NO	green	FALSE
A_23_P123608	-0.644255	8.62971	-2.9545	0.00934381	0.124656	-2.63125	1.56293	DOWN	3717	JAK2	Janus kinase 2	9	4985244	5128182	+	NO	orange	FALSE
A_32_P459849	-0.664598	6.0549	-2.95444	0.00934498	0.124656	-2.63136	1.58513	DOWN	245806	VGLL2	vestigial like 2 (Drosophila)	6	117586720	117594727	+	YES	green	FALSE
A_23_P76823	0.666429	9.95953	2.95224	0.00938772	0.124664	-2.63549	1.58714	UP	122622	ADSSL1	adenylosuccinate synthase like 1	14	105190533	105213645	+	NO	red	FALSE
A_23_P200792	-0.601609	13.3974	-2.95391	0.00935519	0.124664	-2.63235	1.51741	DOWN	4853	NOTCH2	notch 2	1	120454177	120612276	-	NO	red	FALSE
A_23_P250951	-0.805424	8.14265	-2.95257	0.00938128	0.124664	-2.63487	1.74766	DOWN	1836	SLC26A2	solute carrier family 26 (sulfate transporter), member 2	5	149340299	149366959	+	NO	green	FALSE
A_24_P295963	-0.601165	14.282	-2.95271	0.00937848	0.124664	-2.6346	1.51694	DOWN	54407	SLC38A2	solute carrier family 38, member 2	12	46751971	46766645	-	NO	green	FALSE
A_23_P39647	0.64547	7.79568	2.95263	0.00938014	0.124664	-2.63476	1.56425	UP	6508	SLC4A3	solute carrier family 4, anion exchanger, member 3	2	220492291	220506701	+	NO	blue	FALSE
A_23_P111041	-0.644681	10.445	-2.94886	0.00945399	0.125055	-2.64186	1.56339	DOWN	8346	HIST1H2BI	histone cluster 1, H2bi	6	26273203	26273639	+	NO	green	FALSE
A_23_P135454	-0.697119	8.78403	-2.94658	0.00949891	0.125228	-2.64614	1.62126	DOWN	10939	AFG3L2	AFG3 ATPase family gene 3-like 2 (S. cerevisiae)	18	12328943	12377275	-	NO	blue	FALSE
A_23_P150249	0.739314	9.89275	2.94663	0.0094978	0.125228	-2.64604	1.66938	UP	11007	CCDC85B	coiled-coil domain containing 85B	11	65657874	65659105	+	NO	green	FALSE
A_23_P329890	-0.749202	10.9353	-2.94677	0.00949512	0.125228	-2.64578	1.68086	DOWN	219902	TMEM136	transmembrane protein 136	11	120196015	120201346	+	NO	red	FALSE
A_32_P104619	0.635102	8.08754	2.94101	0.00960943	0.125626	-2.65661	1.55305	UP	727820	LOC727820	uncharacterized LOC727820	1	NA	NA	NA	NO	red	FALSE
A_24_P1773	-0.713076	7.16305	-2.94077	0.00961428	0.125626	-2.65706	1.6393	DOWN	83752	LONP2	lon peptidase 2, peroxisomal	16	48278210	48387407	+	NO	blue	FALSE
A_23_P139600	0.689989	6.81948	2.93993	0.00963098	0.125735	-2.65863	1.61327	UP	8437	RASAL1	RAS protein activator like 1 (GAP1 like)	12	113536624	113574044	-	NO	red	FALSE
A_23_P8522	-0.624977	10.8298	-2.94005	0.00962868	0.125735	-2.65842	1.54219	DOWN	54664	TMEM106B	transmembrane protein 106B	7	12250847	12276889	+	NO	green	FALSE
A_23_P122655	-1.48487	9.5897	-2.939	0.00964972	0.125761	-2.66039	2.79892	DOWN	80078	LOC80078	uncharacterized LOC80078	6	NA	NA	NA	NO	green	FALSE
A_23_P79108	0.851137	6.65627	2.93939	0.00964176	0.125761	-2.65964	1.80392	UP	148229	ATP8B3	ATPase, aminophospholipid transporter, class I, type 8B, member 3	19	1782075	1812270	-	NO	grey	FALSE
A_23_P165707	0.726995	6.35391	2.93925	0.00964471	0.125761	-2.65992	1.65519	UP	129530	LYG1	lysozyme G-like 1	2	99900701	99917639	-	NO	green	FALSE
A_24_P392774	-0.631112	6.69567	-2.93511	0.00972787	0.126395	-2.66768	1.54876	DOWN	51144	HSD17B12	hydroxysteroid (17-beta) dehydrogenase 12	11	43702142	43878160	+	NO	blue	FALSE
A_23_P83751	-0.719692	8.17026	-2.93429	0.00974458	0.126485	-2.66924	1.64683	DOWN	79864	C11orf63	chromosome 11 open reading frame 63	11	122753472	122776583	+	NO	green	FALSE
A_23_P211910	1.46	11.7098	2.93323	0.00976602	0.126485	-2.67122	2.75108	UP	5352	PLOD2	procollagen-lysine, 2-oxoglutarate 5-dioxygenase 2	3	145787227	145879282	-	NO	green	FALSE
A_24_P921584	-1.39509	13.2173	-2.93141	0.00980311	0.126551	-2.67465	2.63005	DOWN	226	ALDOA	aldolase A, fructose-bisphosphate	16	30064490	30081734	+	NO	blue	FALSE
A_23_P50276	-0.975029	7.3369	-2.93168	0.00979762	0.126551	-2.67414	1.96568	DOWN	83854	ANGPTL6	angiopoietin-like 6	19	10203012	10213425	-	NO	green	FALSE
A_24_P213884	-1.12398	11.656	-2.93169	0.00979739	0.126551	-2.67412	2.17948	DOWN	7148	TNXB	tenascin XB	6	32008931	32077151	-	NO	blue	FALSE
A_24_P288993	-1.20113	9.4688	-2.93015	0.00982861	0.126554	-2.677	2.2992	DOWN	402175	LOC402175	NADH dehydrogenase (ubiquinone) 1 beta subcomplex, 4, 15kDa pseudogene	4	43900979	43901368	+	NO	blue	FALSE
A_23_P215111	1.4071	8.2363	2.93077	0.00981608	0.126554	-2.67585	2.65203	UP	50617	ATP6V0A4	ATPase, H+ transporting, lysosomal V0 subunit a4	7	138391039	138482941	-	NO	orange	FALSE
A_23_P28707	-0.856863	13.4765	-2.92916	0.00984896	0.126675	-2.67887	1.8111	DOWN	11054	OGFR	opioid growth factor receptor	20	61436176	61445351	+	NO	blue	FALSE
A_24_P367812	-1.75701	10.423	-2.92511	0.00993209	0.127177	-2.68647	3.37997	DOWN	64788	LMF1	lipase maturation factor 1	16	1025760	1031318	-	NO	blue	FALSE
A_24_P273114	-0.732017	12.9013	-2.92131	0.0100107	0.127593	-2.69359	1.66096	DOWN	643992	RPS2P26	ribosomal protein S2 pseudogene 26	5	114600028	114600734	-	NO	blue	FALSE
A_23_P103588	-1.63065	6.2303	-2.92184	0.00999985	0.127593	-2.69261	3.09652	DOWN	3158	HMGCS2	3-hydroxy-3-methylglutaryl-CoA synthase 2 (mitochondrial)	1	120290619	120311555	-	NO	green	FALSE
A_23_P127495	-1.43182	7.17316	-2.91995	0.0100391	0.127663	-2.69616	2.69787	DOWN	8424	BBOX1	butyrobetaine (gamma), 2-oxoglutarate dioxygenase (gamma-butyrobetaine hydroxylase) 1	11	27062508	27149354	+	NO	green	FALSE
A_23_P92710	-0.789037	11.915	-2.91321	0.0101805	0.128614	-2.70879	1.72792	DOWN	22836	RHOBTB3	Rho-related BTB domain containing 3	5	95066849	95132069	+	NO	green	TRUE
A_24_P218905	-0.630822	8.82689	-2.91291	0.0101868	0.128629	-2.70935	1.54845	DOWN	10867	TSPAN9	tetraspanin 9	12	3186520	3395729	+	NO	blue	FALSE
A_23_P35791	0.680042	8.79729	2.91016	0.0102452	0.128982	-2.71452	1.60219	UP	8986	RPS6KA4	ribosomal protein S6 kinase, 90kDa, polypeptide 4	11	64126624	64139686	+	NO	red	FALSE
A_24_P48069	0.666547	8.78624	2.90735	0.0103049	0.129413	-2.71977	1.58727	UP	55715	DOK4	docking protein 4	16	57505871	57520385	-	NO	green	FALSE
A_23_P357717	0.720047	7.01832	2.90501	0.0103551	0.129553	-2.72415	1.64724	UP	8115	TCL1A	T-cell leukemia/lymphoma 1A	14	96176304	96180533	-	NO	orange	FALSE
A_24_P307205	-0.947948	13.4426	-2.9026	0.010407	0.129838	-2.72867	1.92913	DOWN	392497	RPS6P26	ribosomal protein S6 pseudogene 26	X	73595925	73596761	-	NO	blue	FALSE
A_23_P143034	-1.49528	6.04544	-2.9018	0.0104243	0.129838	-2.73017	2.81918	DOWN	55289	ACOXL	acyl-CoA oxidase-like	2	111490149	111875799	+	NO	green	FALSE
A_23_P71170	-0.971999	12.8221	-2.90211	0.0104177	0.129838	-2.7296	1.96156	DOWN	55503	TRPV6	transient receptor potential cation channel, subfamily V, member 6	7	142568959	142583477	-	NO	green	TRUE
A_23_P167920	0.616239	8.29239	2.89935	0.0104774	0.12986	-2.73476	1.53287	UP	28514	DLL1	delta-like 1 (Drosophila)	6	170591295	170599697	-	NO	green	FALSE
A_24_P944154	0.704915	9.59592	2.89928	0.0104789	0.12986	-2.73489	1.63005	UP	55784	MCTP2	multiple C2 domains, transmembrane 2	15	94841429	95027180	+	NO	red	FALSE
A_32_P84084	0.811618	5.78783	2.89817	0.0105031	0.129946	-2.73697	1.75518	UP	92154	MTSS1L	metastasis suppressor 1-like	16	70695107	70719954	-	NO	red	FALSE
A_23_P137856	2.12049	9.14846	2.89817	0.0105031	0.129946	-2.73698	4.34842	UP	4582	MUC1	mucin 1, cell surface associated	1	155158301	155162700	-	NO	red	FALSE
A_24_P827491	-1.10092	8.05037	-2.89875	0.0104906	0.129946	-2.73589	2.14492	DOWN	5036	PA2G4	proliferation-associated 2G4, 38kDa	12	56498102	56507693	+	YES	blue	FALSE
A_23_P112220	1.09818	14.3231	2.89471	0.0105786	0.130527	-2.74344	2.14085	UP	3641	INSL4	insulin-like 4 (placenta)	9	5231418	5233966	+	NO	orange	TRUE
A_23_P363414	-1.07866	7.75432	-2.89324	0.0106109	0.130686	-2.74619	2.11208	DOWN	221301	FAM26D	family with sequence similarity 26, member D	6	116850194	116880030	+	NO	green	FALSE
A_24_P298027	0.589873	6.7845	2.88733	0.0107416	0.13146	-2.75725	1.50511	UP	8313	AXIN2	axin 2	17	63524684	63557740	-	NO	blue	FALSE
A_23_P217280	-1.06553	6.30526	-2.88489	0.0107962	0.13178	-2.76182	2.09294	DOWN	27035	NOX1	NADPH oxidase 1	X	100098313	100129334	-	NO	green	FALSE
A_23_P393034	-1.01109	7.2504	-2.88383	0.01082	0.131909	-2.76381	2.01543	DOWN	3038	HAS3	hyaluronan synthase 3	16	69140159	69152617	+	NO	orange	FALSE
A_23_P425967	0.695386	6.36001	2.88172	0.0108674	0.132272	-2.76775	1.61932	UP	285955	SPDYE1	speedy homolog E1 (Xenopus laevis)	7	44040488	44049722	+	NO	orange	FALSE
A_24_P383598	-0.918175	6.80216	-2.87911	0.0109261	0.132317	-2.77262	1.88972	DOWN	344988	SAR1AP3	SAR1 homolog A (S. cerevisiae) pseudogene 3	4	121263135	121266015	+	NO	blue	FALSE
A_32_P27991	0.704965	9.40977	2.87888	0.0109315	0.132317	-2.77306	1.6301	UP	9184	BUB3	budding uninhibited by benzimidazoles 3 homolog (yeast)	10	124913759	124924886	+	NO	red	FALSE
A_23_P368225	0.752792	7.09538	2.88073	0.0108895	0.132317	-2.76959	1.68505	UP	146956	EME1	essential meiotic endonuclease 1 homolog 1 (S. pombe)	17	48450580	48458820	+	NO	red	FALSE
A_23_P47885	-0.716072	9.10743	-2.87989	0.0109085	0.132317	-2.77116	1.6427	DOWN	121227	LRIG3	leucine-rich repeats and immunoglobulin-like domains 3	12	59265937	59314262	-	NO	orange	FALSE
A_23_P1962	1.17461	10.7005	2.87973	0.0109121	0.132317	-2.77146	2.25732	UP	5920	RARRES3	retinoic acid receptor responder (tazarotene induced) 3	11	63304272	63313929	+	YES	green	FALSE
A_32_P224840	-0.80315	9.11475	-2.87739	0.0109651	0.132495	-2.77584	1.74491	DOWN	64400	AKTIP	AKT interacting protein	16	53525192	53537170	-	NO	green	FALSE
A_24_P416177	-0.690758	10.6357	-2.87591	0.0109988	0.132688	-2.7786	1.61413	DOWN	113	ADCY7	adenylate cyclase 7	16	50321822	50352043	+	NO	red	FALSE
A_23_P43476	0.596866	9.25904	2.87565	0.0110047	0.132688	-2.77909	1.51243	UP	7436	VLDLR	very low density lipoprotein receptor	9	2621792	2654485	+	NO	green	FALSE
A_23_P136623	-0.605403	6.13591	-2.87421	0.0110376	0.132691	-2.78178	1.5214	DOWN	111	ADCY5	adenylate cyclase 5	3	123003398	123167392	-	NO	green	FALSE
A_23_P205370	-3.19484	9.64276	-2.87268	0.0110727	0.132691	-2.78465	9.15679	DOWN	51676	ASB2	ankyrin repeat and SOCS box-containing 2	14	94400512	94423767	-	NO	green	FALSE
A_23_P257871	-0.64834	14.5059	-2.87442	0.0110329	0.132691	-2.78139	1.56736	DOWN	1601	DAB2	disabled homolog 2, mitogen-responsive phosphoprotein (Drosophila)	5	39371779	39425335	-	NO	green	TRUE
A_32_P327750	-0.835643	8.32045	-2.87201	0.011088	0.132751	-2.78589	1.78465	DOWN	401708	GLULP3	glutamate-ammonia ligase (glutamine synthetase) pseudogene 3	11	122484151	122485271	-	NO	red	FALSE
A_24_P50245	0.964824	8.30607	2.86962	0.0111431	0.132976	-2.79036	1.95183	UP	3108	HLA-DMA	major histocompatibility complex, class II, DM alpha	6	32916390	32920899	-	NO	green	FALSE
A_23_P365412	0.779898	6.54295	2.86796	0.0111814	0.133179	-2.79346	1.71701	UP	148808	MFSD4	major facilitator superfamily domain containing 4	1	205538111	205572045	+	NO	red	FALSE
A_23_P71649	-0.997446	6.91448	-2.86701	0.0112034	0.133195	-2.79523	1.99646	DOWN	4593	MUSK	muscle, skeletal, receptor tyrosine kinase	9	113431050	113563278	+	NO	green	FALSE
A_23_P348737	-0.678228	13.6541	-2.86751	0.0111919	0.133195	-2.7943	1.60017	DOWN	7025	NR2F1	nuclear receptor subfamily 2, group F, member 1	5	92919042	92929778	+	YES	green	FALSE
A_23_P207174	-1.91277	14.3072	-2.86467	0.0112577	0.133252	-2.79959	3.76533	DOWN	1442	CSH1	chorionic somatomammotropin hormone 1 (placental lactogen)	17	61972272	61973987	-	NO	green	TRUE
A_24_P932661	-0.620032	6.14801	-2.86445	0.0112628	0.133252	-2.8	1.53691	DOWN	5108	PCM1	pericentriolar material 1	8	17780365	17887455	+	NO	blue	FALSE
A_24_P3783	-0.600241	10.5294	-2.86388	0.0112761	0.133355	-2.80107	1.51597	DOWN	8342	HIST1H2BM	histone cluster 1, H2bm	6	27782821	27783266	+	NO	green	FALSE
A_23_P54736	-2.1088	8.01629	-2.86247	0.0113092	0.133483	-2.80371	4.31332	DOWN	51764	GNG13	guanine nucleotide binding protein (G protein), gamma 13	16	848043	850733	-	NO	green	FALSE
A_23_P50775	0.682765	10.2936	2.86212	0.0113172	0.133525	-2.80435	1.60521	UP	79414	LRFN3	leucine rich repeat and fibronectin type III domain containing 3	19	36428021	36436095	+	NO	green	FALSE
A_23_P360804	0.9008	7.76643	2.86071	0.0113505	0.133723	-2.807	1.8671	UP	57699	CPNE5	copine V	6	36708554	36807220	-	NO	red	FALSE
A_24_P129107	-1.33246	9.90181	-2.85845	0.0114036	0.133913	-2.81121	2.51831	DOWN	85409	NKD2	naked cuticle homolog 2 (Drosophila)	5	1009167	1038925	+	NO	blue	FALSE
A_23_P80048	0.614073	13.6859	2.85786	0.0114175	0.133964	-2.81231	1.53057	UP	80307	FER1L4	fer-1-like 4 (C. elegans) pseudogene	20	34146507	34195484	-	NO	red	FALSE
A_24_P82630	-0.673539	6.56777	-2.85757	0.0114243	0.133964	-2.81284	1.59498	DOWN	23347	SMCHD1	structural maintenance of chromosomes flexible hinge domain containing 1	18	2655885	2805014	+	NO	blue	FALSE
A_23_P204689	0.714023	9.33302	2.85692	0.0114398	0.133971	-2.81406	1.64037	UP	29121	CLEC2D	C-type lectin domain family 2, member D	12	9822308	9852039	+	NO	green	FALSE
A_24_P416961	-1.15723	8.4187	-2.85509	0.011483	0.134111	-2.81746	2.23029	DOWN	421	ARVCF	armadillo repeat gene deleted in velocardiofacial syndrome	22	19957402	20004309	-	NO	blue	FALSE
A_23_P102462	-0.790326	7.45867	-2.85372	0.0115156	0.134281	-2.82002	1.72946	DOWN	129804	FBLN7	fibulin 7	2	112895961	112945791	+	NO	green	FALSE
A_23_P80382	-0.688914	11.1647	-2.85354	0.0115199	0.134281	-2.82036	1.61207	DOWN	55615	PRR5	proline rich 5 (renal)	22	45064592	45133561	+	NO	red	FALSE
A_24_P71781	-0.634722	6.98247	-2.85355	0.0115196	0.134281	-2.82033	1.55264	DOWN	66000	TMEM108	transmembrane protein 108	3	132757170	133116618	+	NO	green	FALSE
A_23_P371765	-0.703446	6.50989	-2.85079	0.0115856	0.134693	-2.82548	1.62839	DOWN	84221	SPATC1L	spermatogenesis and centriole associated 1-like	21	47581062	47604373	-	NO	green	FALSE
A_23_P83838	-0.747592	8.94293	-2.85111	0.011578	0.134693	-2.82489	1.67899	DOWN	767	CA8	carbonic anhydrase VIII	8	61101422	61193954	-	NO	red	FALSE
A_24_P363315	-0.740363	8.9596	-2.85031	0.0115971	0.134693	-2.82638	1.6706	DOWN	6992	PPP1R11	protein phosphatase 1, regulatory (inhibitor) subunit 11	6	30034931	30038106	+	NO	blue	FALSE
A_23_P65717	-0.813642	5.51024	-2.84944	0.011618	0.134693	-2.828	1.75764	DOWN	79875	THSD4	thrombospondin, type I, domain containing 4	15	71433787	72075722	+	NO	green	FALSE
A_24_P399454	-1.10697	11.2588	-2.84917	0.0116245	0.134699	-2.82851	2.15393	DOWN	90332	EXOC3L2	exocyst complex component 3-like 2	19	45715878	45737469	-	NO	blue	FALSE
A_23_P93282	-0.974085	8.82391	-2.84905	0.0116275	0.134699	-2.82874	1.96439	DOWN	8356	HIST1H3J	histone cluster 1, H3j	6	27858093	27858570	-	NO	blue	FALSE
A_24_P916789	-0.781363	5.51628	-2.84635	0.0116925	0.135082	-2.83376	1.71875	DOWN	727897	MUC5B	mucin 5B, oligomeric mucus/gel-forming	11	1244294	1283406	+	NO	red	FALSE
A_24_P144666	-1.45291	9.85101	-2.84379	0.0117546	0.135284	-2.83854	2.7376	DOWN	401975	RPS3AP10	ribosomal protein S3a pseudogene 10	1	165991426	165992312	+	NO	blue	FALSE
A_23_P31124	-0.662742	9.79039	-2.84423	0.0117438	0.135284	-2.83771	1.58309	DOWN	81578	COL21A1	collagen, type XXI, alpha 1	6	55921388	56112378	-	NO	red	FALSE
A_23_P147918	0.611697	10.506	2.84437	0.0117405	0.135284	-2.83745	1.52806	UP	140576	S100A16	S100 calcium binding protein A16	1	153579366	153585514	-	NO	blue	FALSE
A_23_P76749	-1.03017	7.01528	-2.84342	0.0117636	0.135335	-2.83923	2.04227	DOWN	57452	GALNTL1	UDP-N-acetyl-alpha-D-galactosamine:polypeptide N-acetylgalactosaminyltransferase-like 1	14	69726680	69821190	+	NO	red	FALSE
A_23_P164047	-0.703022	11.9179	-2.84314	0.0117703	0.135353	-2.83974	1.62791	DOWN	23531	MMD	monocyte to macrophage differentiation-associated	17	53469974	53499341	-	NO	green	FALSE
A_32_P173744	-1.03039	11.9389	-2.84257	0.0117841	0.135375	-2.8408	2.04258	DOWN	728776	HMGN1P37	high mobility group nucleosome binding domain 1 pseudogene 37	X	154044574	154045798	-	NO	blue	FALSE
A_23_P96369	-0.929327	8.8261	-2.8421	0.0117956	0.135444	-2.84168	1.90439	DOWN	55086	CXorf57	chromosome X open reading frame 57	X	105855159	105922670	+	NO	green	FALSE
A_23_P55616	0.870651	6.42493	2.84101	0.0118222	0.135607	-2.8437	1.82849	UP	6563	SLC14A1	solute carrier family 14 (urea transporter), member 1 (Kidd blood group)	18	43304091	43332484	+	NO	red	FALSE
A_23_P45099	1.49479	10.2911	2.83838	0.0118867	0.135857	-2.84861	2.81822	UP	3127	HLA-DRB5	major histocompatibility complex, class II, DR beta 5	6	32485162	32498006	-	NO	red	FALSE
A_24_P67395	-0.927662	9.19269	-2.83823	0.0118903	0.135857	-2.84889	1.90219	DOWN	3856	KRT8	keratin 8	12	53290970	53298868	-	NO	blue	FALSE
A_32_P144342	-0.625293	5.80684	-2.83678	0.011926	0.136057	-2.85159	1.54252	DOWN	143	PARP4	poly (ADP-ribose) polymerase family, member 4	13	24995074	25086948	-	NO	blue	FALSE
A_23_P152420	0.672737	12.0791	2.83602	0.0119447	0.136115	-2.85299	1.59409	UP	23199	GSE1	Gse1 coiled-coil protein	16	85645028	85709810	+	NO	red	FALSE
A_23_P26865	0.667471	7.551	2.83413	0.0119915	0.13639	-2.85652	1.58829	UP	4621	MYH3	myosin, heavy chain 3, skeletal muscle, embryonic	17	10531842	10559465	-	NO	green	FALSE
A_24_P236091	0.883834	6.24747	2.83288	0.0120223	0.136689	-2.85883	1.84527	UP	2026	ENO2	enolase 2 (gamma, neuronal)	12	7023613	7032859	+	NO	green	FALSE
A_32_P151133	0.602457	9.43134	2.8313	0.0120618	0.136893	-2.86178	1.5183	UP	100526820	CAHM	colon adenocarcinoma hypermethylated (non-protein coding)	6	NA	NA	NA	NO	red	FALSE
A_24_P943283	0.726723	6.46719	2.82935	0.0121104	0.137171	-2.86541	1.65488	UP	163486	DENND1B	DENN/MADD domain containing 1B	1	197521384	197744623	-	NO	blue	FALSE
A_23_P302672	1.02455	8.41698	2.82857	0.01213	0.137341	-2.86687	2.03433	UP	115265	DDIT4L	DNA-damage-inducible transcript 4-like	4	101107028	101111613	-	NO	blue	FALSE
A_23_P37892	1.0285	8.72964	2.82666	0.0121778	0.137726	-2.8704	2.03991	UP	84706	GPT2	glutamic pyruvate transaminase (alanine aminotransferase) 2	16	46918307	46965200	+	NO	blue	FALSE
A_32_P223859	-0.618158	8.04289	-2.82571	0.0122017	0.137811	-2.87217	1.53491	DOWN	10924	SMPDL3A	sphingomyelin phosphodiesterase, acid-like 3A	6	123109970	123130862	+	NO	red	FALSE
A_23_P310317	0.904832	10.7882	2.82563	0.0122037	0.137811	-2.87232	1.87233	UP	6949	TCOF1	Treacher Collins-Franceschetti syndrome 1	5	149737201	149764193	+	NO	green	FALSE
A_23_P16806	0.593624	6.55565	2.82522	0.0122141	0.137825	-2.87309	1.50903	UP	644903	GCC2-AS1	GCC2 antisense RNA 1	2	NA	NA	NA	NO	red	FALSE
A_23_P323685	-0.940301	8.58024	-2.82339	0.0122604	0.138192	-2.8765	1.91893	DOWN	8365	HIST1H4H	histone cluster 1, H4h	6	26285353	26285727	-	NO	green	FALSE
A_24_P81900	0.783494	7.3855	2.82295	0.0122715	0.138265	-2.87731	1.72129	UP	6515	SLC2A3	solute carrier family 2 (facilitated glucose transporter), member 3	12	8071824	8088892	-	NO	green	FALSE
A_23_P303891	-1.06029	10.6313	-2.82097	0.0123218	0.138484	-2.881	2.08535	DOWN	353133	LCE1C	late cornified envelope 1C	1	152777310	152779107	-	NO	blue	FALSE
A_32_P82409	-1.16934	7.84805	-2.82004	0.0123454	0.138484	-2.88272	2.24908	DOWN	4673	NAP1L1	nucleosome assembly protein 1-like 1	12	76438671	76478738	-	NO	blue	FALSE
A_23_P129133	-1.30207	8.18369	-2.82002	0.0123459	0.138484	-2.88276	2.46582	DOWN	4948	OCA2	oculocutaneous albinism II	15	28000024	28344458	-	NO	orange	FALSE
A_24_P418517	-0.871185	8.18701	-2.81897	0.0123727	0.138487	-2.88471	1.82916	DOWN	390411	NPM1P22	nucleophosmin 1 (nucleolar phosphoprotein B23, numatrin) pseudogene 22	13	68405808	68406975	-	NO	blue	FALSE
A_24_P31275	1.15927	7.9633	2.81861	0.0123819	0.138487	-2.88538	2.23345	UP	482	ATP1B2	ATPase, Na+/K+ transporting, beta 2 polypeptide	17	7554253	7561089	+	NO	red	FALSE
A_23_P259344	-0.641598	6.55918	-2.81949	0.0123593	0.138487	-2.88373	1.56006	DOWN	27439	CECR6	cat eye syndrome chromosome region, candidate 6	22	17597188	17602257	-	NO	orange	FALSE
A_23_P312851	0.716359	8.09224	2.81923	0.0123662	0.138487	-2.88423	1.64303	UP	6490	PMEL	premelanosome protein	12	56347889	56359826	-	NO	red	FALSE
A_23_P110896	-0.868891	8.44178	-2.81784	0.0124015	0.138487	-2.8868	1.82626	DOWN	26503	SLC17A5	solute carrier family 17 (anion/sugar transporter), member 5	6	74303102	74363737	-	NO	red	FALSE
A_24_P57898	-1.48073	11.6952	-2.81763	0.012407	0.138492	-2.8872	2.79091	DOWN	128408	BHLHE23	basic helix-loop-helix family, member e23	20	61637330	61638387	-	YES	blue	FALSE
A_23_P436369	-0.699411	7.78197	-2.81725	0.0124166	0.138549	-2.8879	1.62384	DOWN	27145	FILIP1	filamin A interacting protein 1	6	76017801	76203496	-	NO	red	FALSE
A_32_P34201	-0.711557	10.221	-2.81604	0.0124477	0.138741	-2.89015	1.63757	DOWN	643974	RPL6P13	ribosomal protein L6 pseudogene 13	4	87791318	87792586	+	NO	blue	FALSE
A_24_P888859	0.714065	6.20808	2.81325	0.0125196	0.139163	-2.89534	1.64042	UP	729678	LINC00847	long intergenic non-protein coding RNA 847	5	180256958	180262725	+	NO	red	FALSE
A_23_P86470	1.46703	6.42477	2.81181	0.0125567	0.139351	-2.898	2.76453	UP	9023	CH25H	cholesterol 25-hydroxylase	10	90965695	90967071	-	NO	red	FALSE
A_24_P706340	1.78818	8.49627	2.81204	0.0125509	0.139351	-2.89759	3.45378	UP	728215	FAM155A	family with sequence similarity 155, member A	13	107820879	108519460	-	NO	red	FALSE
A_23_P114983	-1.45663	8.92722	-2.81151	0.0125646	0.139351	-2.89857	2.74467	DOWN	84676	TRIM63	tripartite motif-containing 63	1	26377797	26394121	-	NO	orange	FALSE
A_23_P87379	0.732156	6.70506	2.81062	0.0125877	0.139473	-2.90022	1.66112	UP	5138	PDE2A	phosphodiesterase 2A, cGMP-stimulated	11	72287185	72385494	-	NO	green	FALSE
A_32_P35303	-0.616152	9.76241	-2.81008	0.0126017	0.139577	-2.90122	1.53278	DOWN	7813	EVI5	ecotropic viral integration site 5	1	92974254	93257961	-	NO	red	FALSE
A_23_P256603	0.698104	5.85448	2.80872	0.0126369	0.139658	-2.90373	1.62237	UP	4301	MLLT4	myeloid/lymphoid or mixed-lineage leukemia (trithorax homolog, Drosophila); translocated to, 4	6	168227670	168365792	+	NO	red	FALSE
A_23_P12746	-0.805699	10.4776	-2.80689	0.012685	0.13997	-2.90715	1.74799	DOWN	4360	MRC1L1	mannose receptor, C type 1-like 1	10	17851361	17953177	+	NO	orange	FALSE
A_24_P220575	-1.29669	9.7718	-2.80431	0.0127526	0.140268	-2.91194	2.45664	DOWN	160851	DGKH	diacylglycerol kinase, eta	13	42622888	42803888	+	NO	blue	FALSE
A_23_P33256	-0.626995	10.4309	-2.80403	0.0127597	0.14028	-2.91244	1.54434	DOWN	2815	GP9	glycoprotein IX (platelet)	3	128779644	128781253	+	NO	blue	FALSE
A_24_P912021	-0.723131	6.63554	-2.80348	0.0127744	0.140299	-2.91347	1.65076	DOWN	55553	SOX6	SRY (sex determining region Y)-box 6	11	15987995	16497935	-	YES	orange	FALSE
A_23_P259071	1.07535	14.2255	2.80234	0.0128044	0.14045	-2.91558	2.10723	UP	374	AREG	amphiregulin	4	75310852	75320723	+	NO	red	FALSE
A_24_P415615	-0.962839	6.50372	-2.80207	0.0128115	0.14045	-2.91608	1.94914	DOWN	1128	CHRM1	cholinergic receptor, muscarinic 1	11	62676151	62689012	-	NO	green	FALSE
A_23_P130027	-0.636049	10.1196	-2.80117	0.0128352	0.140658	-2.91774	1.55407	DOWN	55040	EPN3	epsin 3	17	48610047	48621110	+	NO	green	FALSE
A_23_P169738	0.708675	8.80134	2.80008	0.0128643	0.140874	-2.91978	1.6343	UP	83595	SOX7	SRY (sex determining region Y)-box 7	8	10581278	10588022	-	YES	orange	FALSE
A_23_P128337	-1.08842	11.3668	-2.79853	0.0129053	0.140911	-2.92264	2.1264	DOWN	5763	PTMS	parathymosin	12	6875540	6880116	+	NO	red	FALSE
A_24_P352864	-0.726928	8.04747	-2.79809	0.012917	0.140937	-2.92346	1.65511	DOWN	10197	PSME3	proteasome (prosome, macropain) activator subunit 3 (PA28 gamma; Ki)	17	40985422	40995775	+	NO	blue	FALSE
A_24_P406693	0.857145	9.29273	2.79644	0.0129609	0.141211	-2.92652	1.81145	UP	5033	P4HA1	prolyl 4-hydroxylase, alpha polypeptide I	10	74766981	74856732	-	NO	green	FALSE
A_24_P461497	-0.709262	7.33683	-2.79584	0.012977	0.141217	-2.92763	1.63497	DOWN	100418883	LOC100418883	actin, beta pseudogene	19	9628826	9629997	+	NO	blue	FALSE
A_23_P23616	1.3429	6.81862	2.79334	0.0130441	0.141654	-2.93227	2.5366	UP	84069	PLEKHN1	pleckstrin homology domain containing, family N member 1	1	901876	910482	+	NO	red	FALSE
A_23_P17095	0.667354	16.1978	2.7927	0.0130614	0.141791	-2.93346	1.58816	UP	7035	TFPI	tissue factor pathway inhibitor (lipoprotein-associated coagulation inhibitor)	2	188343304	188419219	-	NO	red	FALSE
A_23_P363399	-0.680631	13.0988	-2.79137	0.0130971	0.142025	-2.93592	1.60284	DOWN	81539	SLC38A1	solute carrier family 38, member 1	12	46576842	46663208	-	NO	green	FALSE
A_24_P914479	0.875462	9.04548	2.78928	0.0131537	0.14233	-2.9398	1.8346	UP	27131	SNX5	sorting nexin 5	20	17922245	17949490	-	NO	red	FALSE
A_24_P322229	-0.651937	6.478	-2.78846	0.0131758	0.142495	-2.9413	1.57128	DOWN	91608	RASL10B	RAS-like, family 10, member B	17	34058678	34070539	+	NO	red	FALSE
A_23_P143964	1.03204	12.9649	2.78822	0.0131825	0.142495	-2.94176	2.04491	UP	9467	SH3BP5	SH3-domain binding protein 5 (BTK-associated)	3	15296356	15382901	-	NO	red	FALSE
A_24_P181101	-0.75099	8.0734	-2.78737	0.0132054	0.142581	-2.94332	1.68295	DOWN	65084	TMEM135	transmembrane protein 135	11	86748885	87039875	+	NO	green	FALSE
A_24_P39195	1.46914	7.0202	2.78709	0.0132131	0.142613	-2.94385	2.76857	UP	27199	OXGR1	oxoglutarate (alpha-ketoglutarate) receptor 1	13	97637972	97646604	-	NO	green	FALSE
A_23_P91334	0.645882	10.9437	2.78661	0.0132261	0.142702	-2.94473	1.5647	UP	116835	HSPA12B	heat shock 70kD protein 12B	20	3713355	3733756	+	NO	blue	FALSE
A_23_P434118	-0.595591	8.30788	-2.78602	0.0132421	0.142721	-2.94582	1.51109	DOWN	634	CEACAM1	carcinoembryonic antigen-related cell adhesion molecule 1 (biliary glycoprotein)	19	43011458	43032661	-	NO	green	FALSE
A_23_P162288	-1.6353	6.95574	-2.78616	0.0132384	0.142721	-2.94557	3.10653	DOWN	4640	MYO1A	myosin IA	12	57422301	57443893	-	NO	green	FALSE
A_32_P38345	0.69537	5.80456	2.78448	0.0132842	0.142961	-2.94867	1.6193	UP	3423	IDS	iduronate 2-sulfatase	X	148568662	148586884	-	NO	red	FALSE
A_23_P433229	1.63358	7.99744	2.78152	0.0133653	0.14338	-2.95415	3.10283	UP	9796	PHYHIP	phytanoyl-CoA 2-hydroxylase interacting protein	8	22077216	22089851	-	NO	red	FALSE
A_23_P42784	-1.06671	7.27669	-2.77862	0.0134456	0.143835	-2.95953	2.09464	DOWN	56164	STK31	serine/threonine kinase 31	7	23749837	23872126	+	NO	green	FALSE
A_23_P78952	-1.19235	10.0026	-2.77747	0.0134772	0.143919	-2.96165	2.28525	DOWN	23396	PIP5K1C	phosphatidylinositol-4-phosphate 5-kinase, type I, gamma	19	3630181	3700445	-	NO	blue	FALSE
A_23_P82420	0.979033	10.349	2.77748	0.013477	0.143919	-2.96163	1.97114	UP	6804	STX1A	syntaxin 1A (brain)	7	73113534	73134017	-	NO	red	FALSE
A_24_P322395	-0.669091	11.0466	-2.77411	0.0135708	0.144406	-2.96786	1.59007	DOWN	112398	EGLN2	egl nine homolog 2 (C. elegans)	19	41305047	41314336	+	NO	green	FALSE
A_23_P90339	-0.944835	11.0865	-2.77374	0.0135812	0.144406	-2.96855	1.92497	DOWN	8175	SF3A2	splicing factor 3a, subunit 2, 66kDa	19	2236815	2248677	+	NO	blue	FALSE
A_24_P338788	-0.79052	7.82808	-2.76917	0.0137094	0.145144	-2.977	1.7297	DOWN	122011	CSNK1A1L	casein kinase 1, alpha 1-like	13	37677397	37679801	-	NO	blue	FALSE
A_23_P4545	-0.643929	5.48602	-2.76851	0.013728	0.145196	-2.97822	1.56258	DOWN	83876	MRO	maestro	18	48321490	48351754	-	NO	orange	FALSE
A_24_P208998	-0.871557	6.5151	-2.76822	0.0137362	0.145225	-2.97875	1.82964	DOWN	373	TRIM23	tripartite motif-containing 23	5	64885508	64920187	-	NO	blue	FALSE
A_24_P405552	-1.24659	7.01428	-2.7671	0.013768	0.145323	-2.98083	2.3728	DOWN	27230	SERP1	stress-associated endoplasmic reticulum protein 1	3	150259780	150264428	-	NO	blue	FALSE
A_32_P89691	0.652634	6.45814	2.76607	0.0137972	0.145409	-2.98274	1.57204	UP	6652	SORD	sorbitol dehydrogenase	15	45315301	45367287	+	NO	green	FALSE
A_32_P117354	0.939451	13.7579	2.7641	0.0138533	0.145638	-2.98638	1.9178	UP	22998	LIMCH1	LIM and calponin homology domains 1	4	41362803	41702059	+	NO	red	FALSE
A_24_P917866	-1.05529	9.99856	-2.76407	0.0138538	0.145638	-2.98642	2.07813	DOWN	6418	SET	SET nuclear oncogene	9	131445933	131458674	+	NO	blue	FALSE
A_23_P26294	-1.23241	13.9732	-2.7637	0.0138644	0.145638	-2.9871	2.34959	DOWN	25823	TPSG1	tryptase gamma 1	16	1271650	1275254	-	NO	blue	FALSE
A_24_P917783	-0.592218	6.63989	-2.76255	0.0138973	0.145805	-2.98923	1.50756	DOWN	861	RUNX1	runt-related transcription factor 1	21	36193573	36260987	-	YES	green	FALSE
A_24_P194434	-0.818961	12.7644	-2.76196	0.0139141	0.145829	-2.99032	1.76414	DOWN	85285	KRTAP4-1	keratin associated protein 4-1	17	39340353	39341147	-	NO	blue	FALSE
A_23_P209700	0.939542	7.65124	2.76144	0.013929	0.145884	-2.99128	1.91792	UP	10316	NMUR1	neuromedin U receptor 1	2	232387871	232395182	-	NO	orange	FALSE
A_24_P20807	-1.06554	14.4397	-2.75956	0.013983	0.146048	-2.99475	2.09296	DOWN	80758	PRR7	proline rich 7 (synaptic)	5	176873795	176883285	+	NO	blue	FALSE
A_24_P126890	-0.886981	13.2641	-2.75903	0.0139982	0.146048	-2.99573	1.8493	DOWN	6133	RPL9	ribosomal protein L9	4	39455746	39460568	-	NO	blue	FALSE
A_23_P402157	-0.61492	7.67843	-2.75815	0.0140236	0.146148	-2.99735	1.53147	DOWN	79734	KCTD17	potassium channel tetramerisation domain containing 17	22	37447778	37459429	+	NO	green	FALSE
A_23_P3368	-1.11532	9.544	-2.75625	0.0140786	0.146407	-3.00087	2.16642	DOWN	5045	FURIN	furin (paired basic amino acid cleaving enzyme)	15	91411884	91426687	+	NO	green	FALSE
A_32_P50431	-0.655043	5.63216	-2.75615	0.0140815	0.146407	-3.00106	1.57466	DOWN	6767	ST13	suppression of tumorigenicity 13 (colon carcinoma) (Hsp70 interacting protein)	22	41220602	41252687	-	NO	blue	FALSE
A_24_P237661	-0.894028	6.22414	-2.75582	0.0140909	0.146455	-3.00166	1.85836	DOWN	9611	NCOR1	nuclear receptor corepressor 1	17	15994884	16097953	-	YES	blue	FALSE
A_23_P134433	-1.35882	11.6082	-2.75521	0.0141085	0.146536	-3.00278	2.56475	DOWN	2020	EN2	engrailed homeobox 2	7	155250823	155257520	+	YES	blue	FALSE
A_23_P1759	0.713772	6.31429	2.74984	0.0142652	0.146994	-3.0127	1.64009	UP	120425	AMICA1	adhesion molecule, interacts with CXADR antigen 1	11	118064441	118095809	-	NO	red	FALSE
A_24_P49731	-0.918333	7.12704	-2.74985	0.0142648	0.146994	-3.01267	1.88993	DOWN	4801	NFYB	nuclear transcription factor Y, beta	12	104510857	104532040	-	YES	blue	FALSE
A_24_P12651	-1.68556	9.06933	-2.75112	0.0142275	0.146994	-3.01032	3.21665	DOWN	23087	TRIM35	tripartite motif-containing 35	8	27142403	27168834	-	NO	blue	FALSE
A_23_P250485	-0.782345	6.85609	-2.75175	0.0142092	0.146994	-3.00917	1.71992	DOWN	55223	TRIM62	tripartite motif-containing 62	1	33611003	33647671	-	NO	green	TRUE
A_23_P157361	0.645861	8.62528	2.75259	0.0141847	0.146994	-3.00762	1.56467	UP	55112	WDR60	WD repeat domain 60	7	158649268	158738882	+	NO	red	FALSE
A_23_P55256	-0.827587	9.28987	-2.75179	0.0142082	0.146994	-3.0091	1.77472	DOWN	22834	ZNF652	zinc finger protein 652	17	47366568	47439835	-	YES	red	FALSE
A_24_P933704	0.5855	6.59092	2.74881	0.0142952	0.147202	-3.01459	1.50056	UP	5066	PAM	peptidylglycine alpha-amidating monooxygenase	5	102201526	102366806	+	NO	blue	FALSE
A_32_P74615	-1.57947	9.08434	-2.74832	0.0143098	0.147302	-3.0155	2.98859	DOWN	389058	SP5	Sp5 transcription factor	2	171571856	171574497	+	YES	blue	FALSE
A_24_P168581	-0.87517	6.98521	-2.74745	0.0143354	0.147414	-3.0171	1.83422	DOWN	2778	GNAS	GNAS complex locus	20	57414794	57486249	+	NO	green	FALSE
A_23_P25187	-3.13188	14.4132	-2.74523	0.0144008	0.147833	-3.02119	8.76578	DOWN	3887	KRT81	keratin 81	12	52679698	52685299	-	NO	green	FALSE
A_23_P8541	0.585271	6.59434	2.74411	0.0144339	0.147931	-3.02325	1.50032	UP	9883	POM121	POM121 membrane glycoprotein	7	72349935	72418837	+	NO	green	FALSE
A_23_P159937	0.92955	9.8511	2.74345	0.0144535	0.147978	-3.02447	1.90468	UP	6535	SLC6A8	solute carrier family 6 (neurotransmitter transporter, creatine), member 8	X	152953751	152962048	+	NO	red	FALSE
A_24_P577289	-0.588115	8.72957	-2.74237	0.0144855	0.148096	-3.02646	1.50328	DOWN	9877	ZC3H11A	zinc finger CCCH-type containing 11A	1	203764750	203823255	+	NO	red	FALSE
A_23_P25888	-0.599753	5.5926	-2.74177	0.0145035	0.148178	-3.02757	1.51546	DOWN	122786	FRMD6	FERM domain containing 6	14	51955854	52197442	+	NO	green	FALSE
A_24_P202154	-0.832066	10.4847	-2.7417	0.0145056	0.148178	-3.0277	1.78023	DOWN	80052	RPS2P45	ribosomal protein S2 pseudogene 45	16	69067533	69068464	+	NO	blue	FALSE
A_23_P401524	-0.980456	14.325	-2.74081	0.0145319	0.148203	-3.02933	1.97309	DOWN	1339	COX6A2	cytochrome c oxidase subunit VIa polypeptide 2	16	31439054	31439721	-	NO	red	FALSE
A_24_P71280	0.904381	10.091	2.74069	0.0145355	0.148203	-3.02955	1.87174	UP	80045	GPR157	G protein-coupled receptor 157	1	9164475	9189229	-	NO	red	FALSE
A_23_P109636	0.713609	9.53248	2.73954	0.0145699	0.148281	-3.03167	1.6399	UP	26018	LRIG1	leucine-rich repeats and immunoglobulin-like domains 1	3	66429221	66550845	-	NO	green	FALSE
A_24_P209389	-0.863437	8.22049	-2.73953	0.0145703	0.148281	-3.0317	1.81937	DOWN	51085	MLXIPL	MLX interacting protein-like	7	73007523	73038870	-	YES	red	FALSE
A_23_P314052	0.946705	8.58465	2.73942	0.0145736	0.148281	-3.0319	1.92747	UP	25893	TRIM58	tripartite motif-containing 58	1	248020500	248043436	+	NO	blue	FALSE
A_24_P213034	0.633404	9.5495	2.73855	0.0145996	0.148359	-3.0335	1.55122	UP	642259	GAPDHP70	glyceraldehyde 3 phosphate dehydrogenase pseudogene 70	11	88141146	88142458	-	NO	green	FALSE
A_24_P40757	-0.695423	11.3995	-2.73778	0.0146227	0.148454	-3.03492	1.61936	DOWN	645161	RPL12P8	ribosomal protein L12 pseudogene 8	10	69634090	69634649	+	NO	blue	FALSE
A_23_P70719	-0.586618	12.0943	-2.73698	0.0146468	0.148539	-3.0364	1.50172	DOWN	3908	LAMA2	laminin, alpha 2	6	129204285	129837708	+	NO	red	FALSE
A_23_P168324	-1.81762	6.78272	-2.73506	0.0147045	0.148815	-3.03993	3.52499	DOWN	9856	KIAA0319	KIAA0319	6	24544331	24646383	-	NO	green	FALSE
A_24_P246406	-0.621876	7.23077	-2.73221	0.0147907	0.149249	-3.04517	1.53887	DOWN	388650	FAM69A	family with sequence similarity 69, member A	1	93307720	93427079	-	NO	blue	FALSE
A_32_P56604	-1.02081	6.68069	-2.732	0.0147971	0.149249	-3.04556	2.02905	DOWN	220082	SPERT	spermatid associated	13	46276445	46288693	+	NO	green	FALSE
A_32_P77933	0.646229	8.82576	2.73086	0.0148317	0.149429	-3.04766	1.56507	UP	80154	GOLGA2P10	golgin A2 pseudogene 10	15	83140664	83182901	-	NO	green	FALSE
A_23_P113204	-0.735919	10.7872	-2.73036	0.0148469	0.149429	-3.04857	1.66546	DOWN	2248	FGF3	fibroblast growth factor 3	11	69624736	69634192	-	NO	blue	FALSE
A_24_P9321	-1.20732	7.14674	-2.73107	0.0148254	0.149429	-3.04728	2.30908	DOWN	8354	HIST1H3I	histone cluster 1, H3i	6	27839623	27840099	-	NO	blue	FALSE
A_23_P215024	0.720754	12.0924	2.73026	0.0148499	0.149429	-3.04875	1.64804	UP	55227	LRRC1	leucine rich repeat containing 1	6	53659777	53788919	+	NO	red	TRUE
A_24_P24453	-0.616624	8.34368	-2.72984	0.0148627	0.149508	-3.04953	1.53328	DOWN	390843	EIF4A3P1	EIF4A3 pseudogene 1	18	22102237	22102883	-	NO	green	FALSE
A_23_P161439	-0.708048	12.289	-2.7285	0.0149036	0.149519	-3.05199	1.63359	DOWN	10974	ADIRF	adipogenesis regulatory factor	10	88728187	88730666	+	NO	red	FALSE
A_23_P326142	0.721718	7.62005	2.72763	0.0149302	0.149598	-3.05359	1.64915	UP	27099	SND1-IT1	SND1 intronic transcript 1	7	127637561	127640130	+	NO	green	FALSE
A_24_P384059	-0.789353	9.01647	-2.72759	0.0149314	0.149598	-3.05367	1.7283	DOWN	440396	HNRNPA1P16	heterogeneous nuclear ribonucleoprotein A1 pseudogene 16	17	2210049	2211340	+	NO	blue	FALSE
A_23_P2990	-0.938052	9.2729	-2.72384	0.0150469	0.150204	-3.06058	1.91594	DOWN	1053	CEBPE	CCAAT/enhancer binding protein (C/EBP), epsilon	14	23586514	23588474	-	YES	blue	FALSE
A_24_P378987	-0.617056	10.3275	-2.72204	0.0151025	0.150409	-3.06388	1.53374	DOWN	207063	DHRSX	dehydrogenase/reductase (SDR family) X-linked	X;Y	2137556	2419015	-	NO	blue	FALSE
A_23_P111037	-0.805756	12.332	-2.72102	0.0151341	0.150615	-3.06576	1.74806	DOWN	8350	HIST1H3A	histone cluster 1, H3a	6	26020717	26021186	+	NO	blue	FALSE
A_24_P212559	-0.587461	6.82869	-2.72118	0.015129	0.150615	-3.06546	1.5026	DOWN	8085	MLL2	myeloid/lymphoid or mixed-lineage leukemia 2	12	49412761	49449107	-	NO	blue	FALSE
A_23_P46238	0.664079	6.04713	2.71653	0.015274	0.151364	-3.07401	1.58456	UP	63036	CELA2A	chymotrypsin-like elastase family, member 2A	1	15783222	15798585	+	NO	red	FALSE
A_24_P654066	-0.85751	7.93169	-2.71622	0.0152837	0.151369	-3.07458	1.81191	DOWN	730211	HSP90AA5P	heat shock protein 90kDa alpha (cytosolic), class A member 5, pseudogene	3	183833630	183835791	+	NO	blue	FALSE
A_23_P22444	0.851572	8.2645	2.716	0.0152904	0.151369	-3.07498	1.80447	UP	5199	CFP	complement factor properdin	X	47483612	47489704	-	NO	green	FALSE
A_23_P97141	1.66243	6.34331	2.7144	0.0153407	0.151459	-3.07792	3.16549	UP	5996	RGS1	regulator of G-protein signaling 1	1	192544856	192549159	+	NO	red	FALSE
A_23_P25706	-0.743221	9.45058	-2.7129	0.0153879	0.151692	-3.08067	1.67391	DOWN	79789	CLMN	calmin (calponin-like, transmembrane)	14	95648275	95786245	-	NO	green	FALSE
A_23_P384663	0.597481	7.52922	2.71205	0.0154146	0.151805	-3.08223	1.51307	UP	143098	MPP7	membrane protein, palmitoylated 7 (MAGUK p55 subfamily member 7)	10	28339922	28571067	-	NO	red	FALSE
A_23_P258944	-0.699158	13.6733	-2.70891	0.0155142	0.152262	-3.088	1.62356	DOWN	4189	DNAJB9	DnaJ (Hsp40) homolog, subfamily B, member 9	7	108210355	108215292	+	NO	green	FALSE
A_24_P374163	0.77539	5.30803	2.70855	0.0155257	0.1523	-3.08867	1.71165	UP	80832	APOL4	apolipoprotein L, 4	22	36585177	36600879	-	NO	orange	FALSE
A_32_P19716	-0.595224	9.05375	-2.7059	0.0156102	0.1526	-3.09353	1.51071	DOWN	90874	ZNF697	zinc finger protein 697	1	120161999	120190390	-	YES	green	FALSE
A_24_P481375	0.727406	9.65634	2.70322	0.015696	0.153134	-3.09844	1.65566	UP	100131564	LOC100131564	uncharacterized LOC100131564	1	93775665	93811368	-	NO	blue	FALSE
A_23_P51711	0.610318	6.15478	2.70288	0.0157067	0.153175	-3.09906	1.5266	UP	51032	CELA2B	chymotrypsin-like elastase family, member 2B	1	15802595	15817894	+	NO	orange	FALSE
A_24_P195556	-1.24112	8.7989	-2.70185	0.0157401	0.153301	-3.10096	2.36382	DOWN	441878	RPS4XP4	ribosomal protein S4X pseudogene 4	1	20852445	20853303	+	NO	blue	FALSE
A_23_P51729	0.660924	8.16677	2.70189	0.0157387	0.153301	-3.10088	1.5811	UP	57165	GJC2	gap junction protein, gamma 2, 47kDa	1	228337552	228347525	+	NO	green	FALSE
A_24_P401294	-1.51371	10.2618	-2.70106	0.0157655	0.153409	-3.1024	2.85543	DOWN	400579	FLJ35934	FLJ35934	17	NA	NA	NA	NO	blue	FALSE
A_23_P78571	-0.964466	7.25869	-2.70025	0.0157918	0.153448	-3.1039	1.95134	DOWN	125965	COX6B2	cytochrome c oxidase subunit VIb polypeptide 2 (testis)	19	55861075	55866182	-	NO	green	FALSE
A_24_P12690	1.39677	10.9616	2.70012	0.0157958	0.153448	-3.10412	2.63312	UP	169355	IDO2	indoleamine 2,3-dioxygenase 2	8	39792473	39873910	+	NO	orange	FALSE
A_23_P215931	0.604367	13.2115	2.7006	0.0157803	0.153448	-3.10325	1.52031	UP	23484	LEPROTL1	leptin receptor overlapping transcript-like 1	8	29952921	29965586	+	NO	green	FALSE
A_23_P366216	-0.597015	11.6049	-2.6995	0.015816	0.153493	-3.10527	1.51258	DOWN	8345	HIST1H2BH	histone cluster 1, H2bh	6	26251878	26252302	+	NO	green	FALSE
A_23_P20494	1.26059	14.7248	2.69866	0.015843	0.153556	-3.1068	2.39594	UP	10397	NDRG1	N-myc downstream regulated 1	8	134249413	134309547	-	NO	red	FALSE
A_23_P324718	-0.671393	7.51581	-2.69797	0.0158655	0.153576	-3.10807	1.59261	DOWN	8867	SYNJ1	synaptojanin 1	21	34001068	34100351	-	NO	green	FALSE
A_24_P204204	-0.731653	6.51977	-2.6954	0.0159491	0.153636	-3.11277	1.66054	DOWN	341965	VDAC3P1	voltage-dependent anion channel 3 pseudogene 1	14	100430866	100431712	+	NO	blue	FALSE
A_23_P202667	-1.40937	6.48189	-2.69553	0.015945	0.153636	-3.11254	2.65621	DOWN	156	ADRBK1	adrenergic, beta, receptor kinase 1	11	67033904	67054029	+	NO	green	FALSE
A_23_P119698	-1.20399	11.3339	-2.69475	0.0159704	0.153636	-3.11398	2.30376	DOWN	51293	CD320	CD320 molecule	19	8367010	8373240	-	NO	green	FALSE
A_23_P146946	1.9552	11.4688	2.69715	0.0158922	0.153636	-3.10957	3.87771	UP	1474	CST6	cystatin E/M	11	65779461	65780975	+	NO	green	FALSE
A_23_P73702	-0.815863	7.63741	-2.69577	0.0159372	0.153636	-3.11211	1.76035	DOWN	9968	MED12	mediator complex subunit 12	X	70338405	70362303	+	YES	green	FALSE
A_23_P212497	0.734986	7.75803	2.68876	0.0161672	0.154517	-3.12494	1.66438	UP	84129	ACAD11	acyl-CoA dehydrogenase family, member 11	3	132276983	132378975	-	NO	red	FALSE
A_23_P339309	-0.604583	6.60571	-2.68872	0.0161685	0.154517	-3.12502	1.52054	DOWN	91750	LIN52	lin-52 homolog (C. elegans)	14	74551655	74667117	+	NO	green	FALSE
A_24_P269101	-1.50699	10.0481	-2.68787	0.0161968	0.154639	-3.12658	2.84217	DOWN	4762	NEUROG1	neurogenin 1	5	134869979	134871639	-	YES	blue	FALSE
A_23_P201940	-0.771861	9.31973	-2.68744	0.0162109	0.154718	-3.12736	1.70747	DOWN	25802	LMOD1	leiomodin 1 (smooth muscle)	1	201865584	201915716	-	NO	orange	FALSE
A_32_P183765	-0.83609	6.43761	-2.68575	0.0162669	0.154838	-3.13045	1.7852	DOWN	2066	ERBB4	v-erb-a erythroblastic leukemia viral oncogene homolog 4 (avian)	2	212240441	213403352	-	NO	green	FALSE
A_32_P315770	-1.13474	6.3273	-2.68568	0.0162692	0.154838	-3.13057	2.1958	DOWN	5937	RBMS1	RNA binding motif, single stranded interacting protein 1	2	161128662	161350318	-	YES	blue	FALSE
A_24_P7192	-0.681882	5.6355	-2.68534	0.0162807	0.154882	-3.13121	1.60423	DOWN	84466	MEGF10	multiple EGF-like-domains 10	5	126626455	126796908	+	NO	red	FALSE
A_24_P378019	0.707825	11.2346	2.68365	0.016337	0.155101	-3.1343	1.63334	UP	3665	IRF7	interferon regulatory factor 7	11	612555	615999	-	YES	green	FALSE
A_24_P573533	-0.654588	8.01268	-2.68267	0.0163697	0.155146	-3.13609	1.57417	DOWN	220869	CBWD5	COBW domain containing 5	9	70432004	70490171	-	NO	blue	FALSE
A_23_P398460	1.76332	7.96217	2.68195	0.016394	0.155146	-3.13742	3.39478	UP	3099	HK2	hexokinase 2	2	75059781	75120474	+	NO	green	FALSE
A_23_P27709	-0.808699	5.86023	-2.67966	0.0164707	0.155433	-3.14159	1.75163	DOWN	114336	CGB2	chorionic gonadotropin, beta polypeptide 2	19	49535129	49536494	+	NO	green	TRUE
A_23_P256663	-1.12662	13.7608	-2.67998	0.0164601	0.155433	-3.14102	2.18346	DOWN	8484	GALR3	galanin receptor 3	22	38219388	38221502	+	NO	blue	FALSE
A_24_P345866	-1.32079	7.32378	-2.68025	0.0164509	0.155433	-3.14052	2.49803	DOWN	10855	HPSE	heparanase	4	84216469	84256306	-	NO	blue	FALSE
A_24_P124097	-0.985918	14.6011	-2.67867	0.0165041	0.155448	-3.14341	1.98057	DOWN	64855	FAM129B	family with sequence similarity 129, member B	9	130267618	130341268	-	NO	blue	FALSE
A_23_P216920	0.936655	10.5452	2.67415	0.016657	0.156105	-3.15166	1.91409	UP	10783	NEK6	NIMA (never in mitosis gene a)-related kinase 6	9	127019884	127114717	+	NO	green	FALSE
A_23_P128375	0.786504	6.7548	2.67133	0.0167532	0.156664	-3.15682	1.72489	UP	84915	FAM222A	family with sequence similarity 222, member A	12	110152186	110208311	+	NO	red	FALSE
A_23_P6447	0.686721	9.16612	2.67109	0.0167616	0.156694	-3.15727	1.60962	UP	11020	IFT27	intraflagellar transport 27 homolog (Chlamydomonas)	22	37168446	37172172	-	NO	green	FALSE
A_23_P103486	0.908968	12.1402	2.669	0.0168333	0.157169	-3.16109	1.8777	UP	1573	CYP2J2	cytochrome P450, family 2, subfamily J, polypeptide 2	1	60358980	60392423	-	NO	red	FALSE
A_23_P257672	-0.832019	12.6836	-2.66853	0.0168493	0.157269	-3.16193	1.78018	DOWN	66004	LYNX1	Ly6/neurotoxin 1	8	143852614	143859640	-	NO	blue	FALSE
A_23_P213166	0.625232	7.64394	2.66657	0.016917	0.157449	-3.16552	1.54246	UP	55345	ZGRF1	zinc finger, GRF-type containing 1	4	113460489	113558151	-	NO	red	FALSE
A_23_P94319	0.956444	8.65339	2.66653	0.0169182	0.157449	-3.16559	1.94052	UP	9920	KBTBD11	kelch repeat and BTB (POZ) domain containing 11	8	1922043	1955108	+	NO	green	FALSE
A_24_P15586	-0.662283	5.49399	-2.66637	0.0169239	0.157449	-3.16588	1.58258	DOWN	168451	THAP5	THAP domain containing 5	7	108202672	108210167	-	NO	blue	FALSE
A_23_P149707	-1.10326	12.7746	-2.66459	0.0169855	0.157788	-3.16914	2.1484	DOWN	58512	DLGAP3	discs, large (Drosophila) homolog-associated protein 3	1	35331037	35370984	-	NO	blue	FALSE
A_23_P214066	-1.20939	7.81342	-2.66194	0.0170775	0.158365	-3.17397	2.3124	DOWN	23092	ARHGAP26	Rho GTPase activating protein 26	5	142150291	142608571	+	NO	green	FALSE
A_23_P32903	0.693544	11.9625	2.66116	0.0171047	0.158458	-3.17539	1.61725	UP	4952	OCRL	oculocerebrorenal syndrome of Lowe	X	128674251	128726528	+	NO	red	FALSE
A_23_P405761	-0.672862	9.90743	-2.66051	0.0171275	0.158458	-3.17659	1.59423	DOWN	22800	RRAS2	related RAS viral (r-ras) oncogene homolog 2	11	14299466	14386052	-	NO	green	FALSE
A_24_P10674	-0.97664	15.259	-2.6595	0.0171628	0.158617	-3.17842	1.96788	DOWN	115703	ARHGAP33	Rho GTPase activating protein 33	19	36266416	36279724	+	NO	red	FALSE
A_24_P101352	-0.747195	12.4566	-2.65855	0.017196	0.158627	-3.18015	1.67853	DOWN	402069	RPS16P2	ribosomal protein S16 pseudogene 2	2	20355334	20355874	-	NO	blue	FALSE
A_32_P108655	1.05169	11.2085	2.65844	0.0171997	0.158627	-3.18035	2.07296	UP	205	AK4	adenylate kinase 4	1	65613231	65697826	+	NO	green	FALSE
A_24_P503866	-0.591766	6.49755	-2.65872	0.0171902	0.158627	-3.17985	1.50709	DOWN	647087	PL-5283	PL-5283 protein	7	135347220	135361159	+	NO	blue	FALSE
A_24_P211565	0.722695	12.4761	2.656	0.0172856	0.158685	-3.1848	1.65026	UP	114904	C1QTNF6	C1q and tumor necrosis factor related protein 6	22	37576205	37584330	-	NO	red	FALSE
A_23_P140675	1.03108	8.98823	2.65668	0.0172617	0.158685	-3.18356	2.04356	UP	2038	EPB42	erythrocyte membrane protein band 4.2	15	43489427	43513323	-	NO	grey	FALSE
A_23_P149975	0.868136	12.5787	2.65588	0.0172899	0.158685	-3.18503	1.8253	UP	83641	FAM107B	family with sequence similarity 107, member B	10	14560558	14816896	-	NO	red	FALSE
A_24_P75543	-0.690257	7.17959	-2.65746	0.0172344	0.158685	-3.18215	1.61357	DOWN	81689	ISCA1	iron-sulfur cluster assembly 1 homolog (S. cerevisiae)	9	88879463	88897490	-	NO	blue	FALSE
A_23_P27724	0.919748	13.6627	2.65557	0.0173007	0.158686	-3.18558	1.89178	UP	6415	SEPW1	selenoprotein W, 1	19	48281841	48287939	+	NO	green	FALSE
A_23_P69877	0.600601	11.8403	2.65539	0.0173073	0.158686	-3.18592	1.51635	UP	643836	ZFP62	zinc finger protein 62 homolog (mouse)	5	180274610	180288286	-	YES	red	FALSE
A_23_P333129	-0.961276	14.5451	-2.65377	0.0173644	0.159005	-3.18887	1.94703	DOWN	728022	DUX4L14	double homeobox 4 like 14	10	135493580	135495193	+	NO	blue	FALSE
A_23_P39364	0.725981	13.1902	2.65373	0.0173659	0.159005	-3.18894	1.65402	UP	9454	HOMER3	homer homolog 3 (Drosophila)	19	19040009	19052041	-	NO	green	FALSE
A_24_P373152	-0.715966	8.97415	-2.65314	0.0173869	0.159019	-3.19002	1.64258	DOWN	1073	CFL2	cofilin 2 (muscle)	14	35179587	35184029	-	NO	orange	FALSE
A_24_P24912	-0.614033	9.92264	-2.65187	0.0174319	0.159173	-3.19234	1.53053	DOWN	344328	ST13P2	suppression of tumorigenicity 13 (colon carcinoma) (Hsp70 interacting protein) pseudogene 2	2	188690068	188691173	+	NO	blue	FALSE
A_23_P118722	0.920341	8.28104	2.65058	0.0174776	0.159269	-3.19468	1.89256	UP	432	ASGR1	asialoglycoprotein receptor 1	17	7076751	7082883	-	NO	green	FALSE
A_23_P162386	0.784971	9.22643	2.64951	0.017516	0.159269	-3.19664	1.72306	UP	51411	BIN2	bridging integrator 2	12	51674822	51717938	-	NO	green	FALSE
A_23_P168916	1.45991	7.37138	2.64927	0.0175244	0.159269	-3.19707	2.75091	UP	759	CA1	carbonic anhydrase I	8	86240457	86290342	-	NO	green	FALSE
A_23_P384761	-0.644287	8.03991	-2.65	0.0174985	0.159269	-3.19575	1.56297	DOWN	2626	GATA4	GATA binding protein 4	8	11561716	11617509	+	YES	red	FALSE
A_24_P310256	-1.18074	8.20674	-2.65052	0.0174797	0.159269	-3.19478	2.26693	DOWN	163175	LGI4	leucine-rich repeat LGI family, member 4	19	35615416	35626178	-	NO	orange	FALSE
A_23_P48816	-1.61775	6.07241	-2.6457	0.0176522	0.159844	-3.20356	3.06896	DOWN	9153	SLC28A2	solute carrier family 28 (sodium-coupled nucleoside transporter), member 2	15	45544427	45568132	+	NO	red	FALSE
A_24_P762669	-1.28072	13.7531	-2.644	0.0177136	0.15998	-3.20666	2.42961	DOWN	84629	TNRC18	trinucleotide repeat containing 18	7	5346430	5463177	-	NO	blue	FALSE
A_24_P348806	-0.64086	9.74123	-2.64374	0.0177229	0.160002	-3.20713	1.55926	DOWN	144100	PLEKHA7	pleckstrin homology domain containing, family A member 7	11	16809211	17035963	-	NO	blue	FALSE
A_32_P935688	-0.759396	6.12259	-2.64116	0.0178163	0.160604	-3.21183	1.69278	DOWN	654780	SFPQ	splicing factor proline/glutamine-rich	16	84226164	84230659	-	NO	green	FALSE
A_24_P102895	-0.765853	7.4217	-2.64063	0.0178356	0.160651	-3.2128	1.70038	DOWN	23038	WDTC1	WD and tetratricopeptide repeats 1	1	27561006	27635108	+	NO	red	FALSE
A_23_P333228	-1.1729	5.9401	-2.64028	0.0178482	0.160698	-3.21343	2.25464	DOWN	57574	MARCH4	membrane-associated ring finger (C3HC4) 4	2	217122585	217236750	-	NO	blue	FALSE
A_23_P45180	1.13489	6.58799	2.63898	0.0178957	0.160981	-3.2158	2.19602	UP	2993	GYPA	glycophorin A (MNS blood group)	4	145030456	145061904	-	NO	red	FALSE
A_24_P857404	0.59213	7.55322	2.6382	0.0179242	0.161044	-3.21723	1.50747	UP	92312	MEX3A	mex-3 homolog A (C. elegans)	1	156041805	156051789	-	NO	red	FALSE
A_24_P347880	-0.992057	6.28325	-2.63513	0.0180364	0.161714	-3.2228	1.98902	DOWN	59344	ALOXE3	arachidonate lipoxygenase 3	17	7999218	8022234	-	NO	green	FALSE
A_23_P37942	-0.814419	6.72146	-2.63495	0.0180432	0.161714	-3.22314	1.75859	DOWN	9074	CLDN6	claudin 6	16	3064713	3068188	-	NO	green	FALSE
A_23_P76969	0.723367	11.5705	2.6335	0.0180966	0.162012	-3.22578	1.65103	UP	26037	SIPA1L1	signal-induced proliferation-associated 1 like 1	14	71996041	72206118	+	NO	red	FALSE
A_24_P343233	1.22636	11.4551	2.63224	0.0181429	0.162136	-3.22806	2.33975	UP	3123	HLA-DRB1	major histocompatibility complex, class II, DR beta 1	6	32546548	32557562	-	NO	green	FALSE
A_24_P375691	1.05856	8.45949	2.63188	0.0181563	0.162208	-3.22872	2.08285	UP	284412	LOC284412	uncharacterized LOC284412	19	37756841	37759912	-	NO	blue	FALSE
A_23_P342165	-0.804268	6.3813	-2.63087	0.0181935	0.16225	-3.23055	1.74626	DOWN	285736	FLJ35700	uncharacterized protein FLJ35700	6	NA	NA	NA	NO	red	FALSE
A_23_P106439	-1.02849	8.89595	-2.63107	0.018186	0.16225	-3.23018	2.03989	DOWN	91433	RCCD1	RCC1 domain containing 1	15	91498105	91506353	+	NO	green	FALSE
A_24_P306726	-0.666199	15.1844	-2.63095	0.0181906	0.16225	-3.2304	1.58689	DOWN	7178	TPT1	tumor protein, translationally-controlled 1	13	45911303	45915297	-	NO	blue	FALSE
A_23_P211015	-0.708565	9.26201	-2.62904	0.0182615	0.162711	-3.23388	1.63418	DOWN	54149	C21orf91	chromosome 21 open reading frame 91	21	19161284	19191703	-	NO	green	FALSE
A_23_P258912	-0.632013	6.94915	-2.62854	0.0182799	0.16277	-3.23478	1.54973	DOWN	9172	MYOM2	myomesin (M-protein) 2, 165kDa	8	1993157	2093379	+	NO	green	FALSE
A_23_P15135	-1.53729	11.9918	-2.62842	0.0182844	0.16277	-3.235	2.90249	DOWN	84891	ZSCAN10	zinc finger and SCAN domain containing 10	16	3138894	3142861	-	YES	blue	FALSE
A_24_P329795	-0.830924	13.7466	-2.6273	0.0183261	0.162855	-3.23703	1.77882	DOWN	11067	C10orf10	chromosome 10 open reading frame 10	10	45471710	45474330	-	NO	blue	FALSE
A_32_P197053	-1.21213	6.07749	-2.62414	0.0184442	0.163306	-3.24277	2.3168	DOWN	100287482	SMKR1	small lysine-rich protein 1	7	129142320	129152773	+	NO	green	FALSE
A_23_P70843	-0.847015	14.1833	-2.6239	0.0184533	0.163306	-3.24321	1.79878	DOWN	669	BPGM	2,3-bisphosphoglycerate mutase	7	134331530	134364565	+	NO	green	FALSE
A_23_P93629	0.610254	12.2748	2.62261	0.0185017	0.163589	-3.24554	1.52653	UP	8805	TRIM24	tripartite motif-containing 24	7	138145078	138270330	+	YES	red	FALSE
A_24_P937582	-0.859019	6.41085	-2.62135	0.0185493	0.163963	-3.24784	1.81381	DOWN	246243	RNASEH1	ribonuclease H1	2	3592692	3605940	-	NO	green	FALSE
A_24_P202555	0.657592	7.41267	2.62084	0.0185684	0.164034	-3.24876	1.57745	UP	23094	SIPA1L3	signal-induced proliferation-associated 1 like 3	19	38397867	38699006	+	NO	green	FALSE
A_24_P926058	-1.8287	11.0628	-2.62055	0.0185793	0.164083	-3.24928	3.55217	DOWN	1395	CRHR2	corticotropin releasing hormone receptor 2	7	30692862	30722140	-	NO	blue	FALSE
A_24_P108401	-1.72152	11.567	-2.6202	0.0185927	0.164152	-3.24993	3.29784	DOWN	354	KLK3	kallikrein-related peptidase 3	19	51358170	51359963	+	NO	blue	FALSE
A_23_P97112	-0.798357	6.11836	-2.618	0.018676	0.164549	-3.25392	1.73912	DOWN	6401	SELE	selectin E	1	169691781	169703220	-	NO	green	FALSE
A_23_P74112	0.697617	6.91178	2.61649	0.0187336	0.164815	-3.25667	1.62182	UP	163702	IL28RA	interleukin 28 receptor, alpha (interferon, lambda receptor)	1	24480647	24513751	-	NO	green	FALSE
A_23_P328259	-0.642374	10.4035	-2.61479	0.0187981	0.165054	-3.25973	1.5609	DOWN	85462	FHDC1	FH2 domain containing 1	4	153864134	153900848	+	NO	green	FALSE
A_32_P385587	1.34615	14.1425	2.61455	0.0188075	0.165078	-3.26018	2.54232	UP	212	ALAS2	aminolevulinate, delta-, synthase 2	X	55035488	55057497	-	NO	grey	FALSE
A_23_P29975	-0.64274	11.098	-2.61404	0.018827	0.165105	-3.2611	1.56129	DOWN	55286	C4orf19	chromosome 4 open reading frame 19	4	37455551	37595131	+	NO	green	TRUE
A_24_P52921	0.608498	6.3928	2.61198	0.0189058	0.165361	-3.26483	1.52467	UP	586	BCAT1	branched chain amino-acid transaminase 1, cytosolic	12	24962957	25102393	-	NO	green	FALSE
A_23_P31177	-0.655797	10.3805	-2.61146	0.0189257	0.165439	-3.26577	1.57549	DOWN	55281	TMEM140	transmembrane protein 140	7	134832765	134850966	+	NO	green	FALSE
A_24_P33429	-0.8915	6.9338	-2.60775	0.0190692	0.165619	-3.27251	1.8551	DOWN	442006	NPM1P48	nucleophosmin 1 (nucleolar phosphoprotein B23, numatrin) pseudogene 48	2	4561908	4562646	-	NO	blue	FALSE
A_32_P72110	-0.691054	6.14726	-2.60736	0.0190842	0.165619	-3.27321	1.61446	DOWN	5817	PVR	poliovirus receptor	19	45147097	45162361	+	NO	blue	FALSE
A_23_P19894	1.24809	9.73361	2.60561	0.019152	0.165808	-3.27637	2.37527	UP	358	AQP1	aquaporin 1 (Colton blood group)	7	30951414	30965131	+	NO	red	FALSE
A_24_P181055	-1.11537	10.8186	-2.60557	0.0191538	0.165808	-3.27646	2.16651	DOWN	6484	ST3GAL4	ST3 beta-galactoside alpha-2,3-sialyltransferase 4	11	126226095	126284531	+	NO	green	TRUE
A_23_P311875	0.665218	6.10317	2.60505	0.019174	0.165823	-3.2774	1.58581	UP	923	CD6	CD6 molecule	11	60739114	60787846	+	NO	green	FALSE
A_24_P762886	0.78219	8.53918	2.60477	0.0191846	0.165867	-3.27789	1.71974	UP	57235	KIAA0485	uncharacterized LOC57235	NA	NA	NA	NA	NO	red	FALSE
A_23_P214756	0.926918	11.6773	2.60165	0.0193068	0.166239	-3.28355	1.90121	UP	57211	GPR126	G protein-coupled receptor 126	6	142623055	142767401	+	NO	orange	TRUE
A_23_P16415	-1.09586	11.2419	-2.6022	0.0192851	0.166239	-3.28255	2.1374	DOWN	4037	LRP3	low density lipoprotein receptor-related protein 3	19	33685598	33699767	+	NO	blue	FALSE
A_23_P399112	-0.768642	7.04809	-2.60254	0.0192718	0.166239	-3.28193	1.70367	DOWN	91663	MYADM	myeloid-associated differentiation marker	19	54369610	54379682	+	NO	green	FALSE
A_23_P55356	1.09335	6.83854	2.60155	0.0193107	0.166239	-3.28373	2.13369	UP	284013	VMO1	vitelline membrane outer layer 1 homolog (chicken)	17	4688580	4689729	-	NO	green	FALSE
A_32_P951	-2.89198	13.6397	-2.60222	0.0192845	0.166239	-3.28252	7.42288	DOWN	280664	WFDC10B	WAP four-disulfide core domain 10B	20	44313290	44333658	-	NO	green	FALSE
A_32_P102778	-0.636783	8.31092	-2.60228	0.019282	0.166239	-3.28241	1.55486	DOWN	199777	ZNF626	zinc finger protein 626	19	20827508	20844402	-	YES	blue	FALSE
A_23_P218717	-0.610623	15.5892	-2.60115	0.0193263	0.166278	-3.28445	1.52692	DOWN	22888	UBOX5	U-box domain containing 5	20	3088219	3140540	-	NO	blue	FALSE
A_23_P6674	0.890219	9.79717	2.60057	0.019349	0.166391	-3.2855	1.85346	UP	56925	LXN	latexin	3	158384203	158390482	-	NO	green	FALSE
A_23_P404871	0.934293	11.0979	2.59941	0.0193949	0.166411	-3.28761	1.91095	UP	57222	ERGIC1	endoplasmic reticulum-golgi intermediate compartment (ERGIC) 1	5	172261222	172379683	+	NO	green	FALSE
A_24_P318400	-1.10864	7.16653	-2.59896	0.0194122	0.166445	-3.28841	2.15643	DOWN	161725	OTUD7A	OTU domain containing 7A	15	31775329	31947542	-	NO	green	FALSE
A_23_P144096	-0.682091	11.9683	-2.59731	0.0194776	0.166694	-3.2914	1.60446	DOWN	1154	CISH	cytokine inducible SH2-containing protein	3	50643885	50649262	-	NO	blue	FALSE
A_23_P2041	0.859922	7.44596	2.59696	0.0194912	0.166694	-3.29203	1.81494	UP	84953	MICALCL	MICAL C-terminal like	11	12308446	12380691	+	NO	green	FALSE
A_23_P116614	0.722103	8.40655	2.59613	0.0195242	0.166834	-3.29354	1.64959	UP	10873	ME3	malic enzyme 3, NADP(+)-dependent, mitochondrial	11	86152151	86383678	-	NO	green	FALSE
A_32_P181443	-0.764089	7.36828	-2.5921	0.0196843	0.167345	-3.30082	1.6983	DOWN	3936	LCP1	lymphocyte cytosolic protein 1 (L-plastin)	13	46700058	46756459	-	NO	red	FALSE
A_23_P420873	1.00203	8.64829	2.59021	0.0197599	0.16756	-3.30423	2.00282	UP	9572	NR1D1	nuclear receptor subfamily 1, group D, member 1	17	38249036	38256973	-	YES	red	FALSE
A_32_P10683	-1.00372	11.0315	-2.58925	0.0197987	0.167645	-3.30598	2.00516	DOWN	9780	FAM38A	family with sequence similarity 38, member A	16	88781746	88851372	-	NO	blue	FALSE
A_23_P96291	-1.39425	6.33428	-2.58834	0.019835	0.167645	-3.30761	2.62852	DOWN	4100	MAGEA1	melanoma antigen family A, 1 (directs expression of antigen MZ2-E)	X	152481521	152486116	-	NO	green	FALSE
A_24_P306499	-0.701777	6.70198	-2.58732	0.0198761	0.167645	-3.30946	1.62651	DOWN	6338	SCNN1B	sodium channel, nonvoltage-gated 1, beta	16	23313590	23392619	+	NO	blue	FALSE
A_24_P588897	0.807998	5.84506	2.58738	0.0198739	0.167645	-3.30936	1.75078	UP	28232	SLCO3A1	solute carrier organic anion transporter family, member 3A1	15	92396937	92709137	+	NO	green	FALSE
A_24_P299210	-1.15437	6.52356	-2.58899	0.0198092	0.167645	-3.30645	2.22587	DOWN	22996	TTC39A	tetratricopeptide repeat domain 39A	1	51752930	51810785	-	NO	green	FALSE
A_24_P24856	-0.840837	13.334	-2.58702	0.0198881	0.167653	-3.31	1.79109	DOWN	440461	LOC440461	Rho GTPase activating protein 27 pseudogene	17	66194800	66196436	+	NO	red	FALSE
A_23_P121141	0.61678	8.39186	2.58586	0.019935	0.167842	-3.31209	1.53345	UP	28990	ASTE1	asteroid homolog 1 (Drosophila)	3	130732720	130745646	-	NO	red	FALSE
A_23_P254353	0.785908	7.55422	2.58578	0.0199385	0.167842	-3.31225	1.72418	UP	10811	NOXA1	NADPH oxidase activator 1	9	140317846	140328857	+	NO	blue	FALSE
A_23_P106258	-0.865164	6.70431	-2.58579	0.0199379	0.167842	-3.31223	1.82155	DOWN	283600	SLC25A47	solute carrier family 25, member 47	14	100789678	100796714	+	NO	green	FALSE
A_24_P75979	-0.760267	6.52262	-2.58377	0.0200199	0.16789	-3.31588	1.6938	DOWN	402643	TPM3P4	tropomyosin 3 pseudogene 4	7	27063289	27066099	+	NO	blue	FALSE
A_24_P142305	0.958971	14.5675	2.58437	0.0199954	0.16789	-3.31479	1.94392	UP	3040	HBA2	hemoglobin, alpha 2	16	222845	223708	+	NO	blue	FALSE
A_24_P345837	-0.689014	7.59503	-2.58343	0.0200336	0.16789	-3.31649	1.61218	DOWN	4487	MSX1	msh homeobox 1	4	4861391	4865658	+	YES	red	FALSE
A_23_P218269	-0.683441	9.17728	-2.58453	0.0199887	0.16789	-3.31449	1.60597	DOWN	9344	TAOK2	TAO kinase 2	16	29985221	29999719	+	NO	green	FALSE
A_24_P73862	-0.613625	7.5524	-2.58102	0.0201316	0.16808	-3.32084	1.5301	DOWN	114897	C1QTNF1	C1q and tumor necrosis factor related protein 1	17	77020250	77045869	+	NO	green	FALSE
A_23_P201035	0.986598	12.0949	2.58082	0.0201397	0.16808	-3.3212	1.98151	UP	2629	GBA	glucosidase, beta, acid	1	155204239	155214653	-	NO	red	FALSE
A_24_P303524	0.672877	11.0537	2.58099	0.020133	0.16808	-3.3209	1.59425	UP	79778	MICALL2	MICAL-like 2	7	1473995	1499109	-	NO	green	FALSE
A_24_P316430	0.892842	8.58767	2.58077	0.0201418	0.16808	-3.32129	1.85683	UP	4907	NT5E	5'-nucleotidase, ecto (CD73)	6	86159301	86205496	+	NO	red	FALSE
A_23_P381017	0.975734	7.40192	2.58134	0.0201185	0.16808	-3.32026	1.96664	UP	155368	WBSCR27	Williams Beuren syndrome chromosome region 27	7	73248920	73256855	-	NO	red	FALSE
A_23_P142804	0.71006	8.13737	2.57926	0.0202036	0.168281	-3.32402	1.63587	UP	3069	HDLBP	high density lipoprotein binding protein	2	242166678	242255254	-	NO	green	FALSE
A_24_P48522	-0.935612	14.9405	-2.57854	0.0202328	0.16831	-3.32531	1.9127	DOWN	55150	C19orf73	chromosome 19 open reading frame 73	19	49621654	49622397	-	NO	blue	FALSE
A_23_P50508	0.80754	9.19766	2.57849	0.0202348	0.16831	-3.32539	1.75022	UP	8605	PLA2G4C	phospholipase A2, group IVC (cytosolic, calcium-independent)	19	48551100	48614109	-	NO	green	FALSE
A_23_P108294	-0.935563	8.13235	-2.57866	0.0202281	0.16831	-3.3251	1.91264	DOWN	8612	PPAP2C	phosphatidic acid phosphatase type 2C	19	281045	291435	-	NO	red	FALSE
A_32_P172864	0.647125	9.18597	2.57702	0.0202953	0.168671	-3.32805	1.56604	UP	284611	FAM102B	family with sequence similarity 102, member B	1	109102970	109181948	+	NO	red	FALSE
A_24_P46946	-0.996173	11.5	-2.57602	0.0203366	0.168812	-3.32986	1.9947	DOWN	64321	SOX17	SRY (sex determining region Y)-box 17	8	55370494	55373455	+	YES	blue	FALSE
A_24_P221385	-0.749446	12.984	-2.57457	0.0203965	0.169043	-3.33248	1.68115	DOWN	84288	EFCAB2	EF-hand calcium binding domain 2	1	245133170	245251148	+	NO	red	FALSE
A_23_P114057	0.73821	15.7116	2.57364	0.0204346	0.169113	-3.33414	1.66811	UP	54910	SEMA4C	sema domain, immunoglobulin domain (Ig), transmembrane domain (TM) and short cytoplasmic domain, (semaphorin) 4C	2	97525473	97535735	-	NO	green	FALSE
A_23_P4662	0.875393	12.5519	2.57095	0.0205462	0.169769	-3.339	1.83451	UP	602	BCL3	B-cell CLL/lymphoma 3	19	45251977	45263300	+	YES	green	FALSE
A_23_P62133	-0.634793	8.01646	-2.57004	0.0205842	0.169896	-3.34064	1.55271	DOWN	4534	MTM1	myotubularin 1	X	149737046	149841614	+	NO	green	FALSE
A_23_P52323	2.04946	8.33234	2.56781	0.0206773	0.170359	-3.34466	4.13951	UP	1308	COL17A1	collagen, type XVII, alpha 1	10	105791047	105845638	-	NO	green	FALSE
A_23_P208210	0.777857	7.54394	2.5673	0.0206985	0.170371	-3.34557	1.71458	UP	9668	ZNF432	zinc finger protein 432	19	52536677	52552073	-	YES	red	FALSE
A_23_P153022	-1.13793	11.6413	-2.56618	0.0207456	0.170641	-3.34759	2.20065	DOWN	85294	KRTAP2-4	keratin associated protein 2-4	17	39221368	39222131	-	NO	blue	FALSE
A_32_P37592	0.704795	11.4811	2.56584	0.0207597	0.170645	-3.3482	1.62991	UP	677769	SCARNA17	small Cajal body-specific RNA 17	18	47340392	47340813	+	NO	red	FALSE
A_23_P131139	-1.58154	9.83831	-2.56489	0.0207998	0.170784	-3.34992	2.99288	DOWN	116093	DIRC1	disrupted in renal carcinoma 1	2	189598464	189654831	-	NO	blue	FALSE
A_23_P148602	-0.627471	11.5067	-2.56417	0.0208301	0.170805	-3.35121	1.54486	DOWN	8552	INE1	inactivation escape 1 (non-protein coding)	X	47064246	47065252	+	NO	blue	FALSE
A_23_P153616	1.23318	6.31248	2.56252	0.0208999	0.171045	-3.35419	2.35084	UP	8174	MADCAM1	mucosal vascular addressin cell adhesion molecule 1	19	496489	505342	+	NO	red	FALSE
A_23_P208937	1.21398	8.80977	2.56148	0.0209437	0.171126	-3.35605	2.31977	UP	79816	TLE6	transducin-like enhancer of split 6 (E(sp1) homolog, Drosophila)	19	2977535	2995182	+	NO	green	FALSE
A_23_P362719	1.11565	8.16733	2.55489	0.0212246	0.171967	-3.3679	2.16693	UP	149986	LSM14B	LSM14B, SCD6 homolog B (S. cerevisiae)	20	60697516	60710434	+	NO	green	FALSE
A_23_P14986	-1.1705	13.5439	-2.55405	0.0212608	0.172126	-3.36942	2.2509	DOWN	3291	HSD11B2	hydroxysteroid (11-beta) dehydrogenase 2	16	67465035	67471452	+	NO	green	TRUE
A_23_P12128	-0.624629	6.39362	-2.55403	0.0212614	0.172126	-3.36944	1.54181	DOWN	7252	TSHB	thyroid stimulating hormone, beta	1	115572414	115576941	+	NO	green	FALSE
A_24_P178877	-1.23517	10.4877	-2.55042	0.0214173	0.1729	-3.37594	2.3541	DOWN	165057	FLJ39061	uncharacterized protein FLJ39061	2	202974476	203061773	+	NO	blue	FALSE
A_32_P131608	0.619995	7.14657	2.54964	0.0214508	0.1729	-3.37733	1.53687	UP	64065	PERP	PERP, TP53 apoptosis effector	6	138409641	138428660	-	NO	blue	FALSE
A_23_P384816	-0.976463	7.88999	-2.54942	0.0214606	0.1729	-3.37774	1.96764	DOWN	57210	SLC45A4	solute carrier family 45, member 4	8	142220869	142238673	-	NO	green	FALSE
A_23_P4286	0.79009	9.38232	2.54667	0.0215802	0.173652	-3.38268	1.72918	UP	54739	XAF1	XIAP associated factor 1	17	6659155	6678962	+	NO	green	FALSE
A_23_P64721	1.8479	8.76467	2.5453	0.0216398	0.173882	-3.38513	3.59975	UP	8843	GPR109B	G protein-coupled receptor 109B	12	123199303	123201439	-	NO	green	FALSE
A_24_P348083	-1.19522	14.0681	-2.54318	0.0217329	0.174013	-3.38895	2.2898	DOWN	147341	RNF165-IT1	RNF165 intronic transcript 1 (non-protein coding)	18	43914798	43915402	+	NO	blue	FALSE
A_32_P160254	-1.49354	11.2561	-2.54336	0.0217246	0.174013	-3.38861	2.81579	DOWN	54553	DKFZP434I0714	uncharacterized protein DKFZP434I0714	4	153457415	153460414	+	NO	blue	FALSE
A_32_P12327	-0.986786	8.77003	-2.54341	0.0217227	0.174013	-3.38853	1.98177	DOWN	643783	USP46-AS1	USP46 antisense RNA 1	4	53522831	53527665	+	NO	green	FALSE
A_24_P383569	-1.01706	8.31794	-2.54306	0.0217379	0.174013	-3.38915	2.02379	DOWN	391130	RPS17P6	ribosomal protein S17 pseudogene 6	1	167131617	167132099	-	NO	blue	FALSE
A_23_P135548	-0.806158	7.17985	-2.5438	0.0217055	0.174013	-3.38783	1.74855	DOWN	1806	DPYD	dihydropyrimidine dehydrogenase	1	98185314	98386615	-	NO	orange	FALSE
A_23_P257043	0.927666	7.16596	2.54354	0.0217168	0.174013	-3.38829	1.9022	UP	2669	GEM	GTP binding protein overexpressed in skeletal muscle	8	95261486	95274547	-	NO	green	FALSE
A_23_P145218	-0.636567	7.1236	-2.54245	0.0217645	0.17414	-3.39024	1.55463	DOWN	54718	BTN2A3	butyrophilin, subfamily 2, member A3	6	26421618	26430816	+	NO	blue	FALSE
A_23_P91104	-0.722331	7.49545	-2.54217	0.0217769	0.17414	-3.39075	1.64985	DOWN	3777	KCNK3	potassium channel, subfamily K, member 3	2	26915580	26954066	+	NO	green	FALSE
A_23_P103433	-0.634428	11.3601	-2.54131	0.0218147	0.174231	-3.39229	1.55232	DOWN	127700	OSCP1	organic solute carrier partner 1	1	36893902	36916086	-	NO	green	FALSE
A_23_P401361	0.597641	8.40015	2.53907	0.0219135	0.174628	-3.39631	1.51324	UP	57605	PITPNM2	phosphatidylinositol transfer protein, membrane-associated 2	12	123468026	123594975	-	NO	red	FALSE
A_24_P212997	-0.781132	8.18165	-2.53783	0.0219684	0.174972	-3.39853	1.71848	DOWN	343981	GLULP6	glutamate-ammonia ligase (glutamine synthetase) pseudogene 6	2	194994021	194994990	-	NO	red	FALSE
A_24_P350576	-1.14951	6.31073	-2.5365	0.0220278	0.175306	-3.40093	2.21839	DOWN	23043	TNIK	TRAF2 and NCK interacting kinase	3	171064723	171178197	-	NO	red	FALSE
A_24_P932981	-0.674524	6.13879	-2.53585	0.0220567	0.175449	-3.4021	1.59607	DOWN	1316	KLF6	Kruppel-like factor 6	10	3818188	3827473	-	YES	blue	FALSE
A_23_P55917	-0.80262	7.03546	-2.5335	0.0221615	0.175625	-3.40631	1.74427	DOWN	84258	SYT3	synaptotagmin III	19	51125235	51143092	-	NO	green	FALSE
A_23_P404494	0.930962	7.18309	2.53128	0.022261	0.176001	-3.41029	1.90655	UP	3575	IL7R	interleukin 7 receptor	5	35856990	35876921	+	NO	green	FALSE
A_23_P74981	-0.719393	7.27443	-2.53034	0.0223029	0.176053	-3.41196	1.64649	DOWN	93474	ZNF670	zinc finger protein 670	1	247199699	247242115	-	YES	green	FALSE
A_23_P97652	-0.858674	14.7387	-2.53008	0.0223147	0.176096	-3.41243	1.81337	DOWN	387509	GPR153	G protein-coupled receptor 153	1	6307406	6321035	-	NO	blue	FALSE
A_23_P344281	-0.917147	7.00287	-2.52952	0.0223401	0.176203	-3.41344	1.88838	DOWN	284307	ZIK1	zinc finger protein interacting with K protein 1 homolog (mouse)	19	58095627	58103757	+	YES	red	FALSE
A_23_P31686	0.660197	8.37942	2.52845	0.022388	0.17635	-3.41534	1.5803	UP	57805	CCAR2	cell cycle and apoptosis regulator 2	8	22462144	22477975	+	NO	red	FALSE
A_32_P24382	-0.822319	6.41743	-2.52857	0.0223828	0.17635	-3.41514	1.76825	DOWN	730755	KRTAP2-3	keratin associated protein 2-3	17	39215494	39216344	-	NO	green	FALSE
A_24_P161973	0.674023	11.0366	2.52853	0.0223845	0.17635	-3.4152	1.59552	UP	23250	ATP11A	ATPase, class VI, type 11A	13	113344642	113541480	+	NO	orange	FALSE
A_23_P68006	0.792252	10.9573	2.52744	0.0224337	0.17657	-3.41715	1.73178	UP	3554	IL1R1	interleukin 1 receptor, type I	2	102770401	102796333	+	NO	red	FALSE
A_24_P178693	-0.59316	12.7359	-2.52405	0.0225874	0.177409	-3.42322	1.50855	DOWN	644146	RPS14P8	ribosomal protein S14 pseudogene 8	5	115898217	115898760	+	NO	blue	FALSE
A_24_P245976	0.700378	8.36084	2.52383	0.0225978	0.177444	-3.42363	1.62493	UP	26609	VCX	variable charge, X-linked	X	7810302	7812183	+	NO	green	FALSE
A_24_P117782	-0.939651	9.14109	-2.52143	0.0227074	0.178118	-3.42792	1.91806	DOWN	85508	SCRT2	scratch homolog 2, zinc finger protein (Drosophila)	20	642240	656823	-	YES	blue	FALSE
A_23_P104445	0.971468	7.5486	2.52118	0.0227185	0.178127	-3.42835	1.96083	UP	118788	PIK3AP1	phosphoinositide-3-kinase adaptor protein 1	10	98353070	98480279	-	NO	red	FALSE
A_24_P238836	-1.06829	10.1062	-2.51952	0.0227946	0.178306	-3.43132	2.09694	DOWN	129522	LOC129522	ralA binding protein 1 pseudogene	2	101041150	101043123	+	NO	blue	FALSE
A_24_P84045	-0.67569	13.7237	-2.51977	0.0227831	0.178306	-3.43088	1.59736	DOWN	256355	RPS2P32	ribosomal protein S2 pseudogene 32	7	23530006	23531029	+	NO	blue	FALSE
A_23_P120822	0.634586	5.54935	2.52011	0.0227675	0.178306	-3.43027	1.55249	UP	51733	UPB1	ureidopropionase, beta	22	24891250	24922552	+	NO	red	FALSE
A_24_P154573	-0.721791	6.2558	-2.51834	0.022849	0.178491	-3.43344	1.64923	DOWN	166793	ZBTB49	zinc finger and BTB domain containing 49	4	4291923	4323512	+	YES	blue	FALSE
A_24_P489690	-0.616916	6.06537	-2.51711	0.0229056	0.178646	-3.43564	1.53359	DOWN	283102	KRT8P41	keratin 8 pseudogene 41	11	9115909	9117737	+	NO	blue	FALSE
A_32_P33294	-1.2322	11.7469	-2.51681	0.0229195	0.178708	-3.43618	2.34925	DOWN	647121	EMBP1	embigin pseudogene 1	1	121260909	121313686	+	NO	red	FALSE
A_23_P80200	0.927753	5.20021	2.51622	0.0229468	0.178828	-3.43723	1.90231	UP	400891	LRRC74B	leucine rich repeat containing 74B	22	21400248	21418455	+	NO	red	FALSE
A_23_P330017	-1.32223	5.73072	-2.51538	0.0229855	0.178897	-3.43873	2.50052	DOWN	57171	DOLPP1	dolichyl pyrophosphate phosphatase 1	9	131843382	131852716	+	NO	grey	FALSE
A_32_P17765	-1.3187	9.46086	-2.51549	0.0229803	0.178897	-3.43853	2.49442	DOWN	55366	LGR4	leucine-rich repeat-containing G protein-coupled receptor 4	11	27387509	27494334	-	NO	blue	FALSE
A_23_P350059	-0.885283	11.301	-2.51381	0.0230581	0.17923	-3.44153	1.84713	DOWN	767846	PFN1P2	profilin 1 pseudogene 2	1	144610814	144612727	-	NO	blue	FALSE
A_24_P293089	-0.823031	15.0003	-2.5136	0.0230679	0.179243	-3.4419	1.76912	DOWN	163033	ZNF579	zinc finger protein 579	19	56088891	56092211	-	YES	red	FALSE
A_24_P579356	0.676247	9.57378	2.51188	0.0231479	0.179555	-3.44498	1.59798	UP	79822	ARHGAP28	Rho GTPase activating protein 28	18	6834483	6898718	+	NO	red	FALSE
A_23_P207939	0.663018	7.64968	2.5106	0.0232078	0.179688	-3.44727	1.58339	UP	753	LDLRAD4	low density lipoprotein receptor class A domain containing 4	18	13218785	13652753	+	NO	green	FALSE
A_23_P66241	-0.866991	9.29788	-2.51079	0.0231991	0.179688	-3.44694	1.82385	DOWN	4499	MT1M	metallothionein 1M	16	56666533	56667897	+	NO	blue	FALSE
A_24_P575336	-0.687672	10.9532	-2.50703	0.0233748	0.180309	-3.45363	1.61068	DOWN	391181	RPL6P3	ribosomal protein L6 pseudogene 3	1	241995211	241996129	+	NO	blue	FALSE
A_32_P72067	0.658642	8.95572	2.50572	0.0234367	0.180491	-3.45598	1.5786	UP	83478	ARHGAP24	Rho GTPase activating protein 24	4	86396283	86923822	+	NO	green	FALSE
A_23_P48325	-1.02667	5.7721	-2.50584	0.023431	0.180491	-3.45576	2.03731	DOWN	386618	KCTD4	potassium channel tetramerisation domain containing 4	13	45766989	45775175	-	NO	green	FALSE
A_24_P307626	-0.933067	9.12301	-2.50507	0.0234676	0.180585	-3.45715	1.90933	DOWN	480	ATP1A4	ATPase, Na+/K+ transporting, alpha 4 polypeptide	1	160121351	160156766	+	NO	green	FALSE
A_23_P22027	0.737859	11.1848	2.50391	0.0235224	0.180873	-3.45922	1.6677	UP	3638	INSIG1	insulin induced gene 1	7	155089485	155101942	+	NO	red	FALSE
A_24_P357465	-0.626753	6.67131	-2.50316	0.0235577	0.181005	-3.46055	1.54409	DOWN	58476	TP53INP2	tumor protein p53 inducible nuclear protein 2	20	33292147	33301237	+	NO	green	FALSE
A_24_P212864	-0.883282	12.7761	-2.50206	0.0236101	0.181009	-3.46252	1.84457	DOWN	646161	RPL26P21	ribosomal protein L26 pseudogene 21	7	13911409	13912181	+	NO	blue	FALSE
A_23_P27279	-0.634273	8.8508	-2.50246	0.023591	0.181009	-3.4618	1.55216	DOWN	23327	NEDD4L	neural precursor cell expressed, developmentally down-regulated 4-like	18	55711618	56068772	+	NO	red	FALSE
A_23_P434473	-0.654339	10.7978	-2.50144	0.0236394	0.18103	-3.46362	1.57389	DOWN	201595	STT3B	STT3, subunit of the oligosaccharyltransferase complex, homolog B (S. cerevisiae)	3	31574490	31677554	+	NO	green	FALSE
A_24_P401321	-0.88416	7.38278	-2.49993	0.0237111	0.181118	-3.4663	1.84569	DOWN	647077	LOC647077	ribosomal protein L14 pseudogene	2	61937206	61938113	-	NO	blue	FALSE
A_23_P19369	-0.807062	7.32293	-2.50031	0.0236931	0.181118	-3.46563	1.74965	DOWN	55604	LRRC16A	leucine rich repeat containing 16A	6	25279655	25620756	+	NO	orange	FALSE
A_23_P92370	-0.635616	6.93142	-2.50012	0.0237021	0.181118	-3.46596	1.5536	DOWN	79884	MAP9	microtubule-associated protein 9	4	156263813	156298122	-	NO	blue	FALSE
A_24_P226008	0.63336	12.9529	2.50008	0.0237039	0.181118	-3.46603	1.55117	UP	11343	MGLL	monoglyceride lipase	3	127407910	127542051	-	NO	green	FALSE
A_23_P397371	-0.690467	9.09168	-2.49936	0.0237384	0.181142	-3.46732	1.61381	DOWN	27434	POLM	polymerase (DNA directed), mu	7	44111848	44122129	-	NO	blue	FALSE
A_23_P134935	-0.851208	11.2685	-2.4981	0.0237984	0.18146	-3.46956	1.80401	DOWN	1846	DUSP4	dual specificity phosphatase 4	8	29193619	29208185	-	NO	green	TRUE
A_23_P108699	-1.42517	6.63533	-2.4981	0.0237988	0.18146	-3.46958	2.68547	DOWN	2492	FSHR	follicle stimulating hormone receptor	2	49189295	49381666	-	NO	green	FALSE
A_32_P50452	-0.621745	9.89999	-2.49665	0.0238678	0.181806	-3.47214	1.53874	DOWN	6611	SMS	spermine synthase	X	21958841	22012954	+	NO	blue	FALSE
A_24_P592400	-1.25465	5.27304	-2.49536	0.0239302	0.182061	-3.47446	2.3861	DOWN	100422737	LOC100422737	uncharacterized LOC100422737	6	107165327	107235300	-	NO	grey	FALSE
A_32_P20691	-0.605512	12.0758	-2.49518	0.0239389	0.182061	-3.47478	1.52152	DOWN	1198	CLK3	CDC-like kinase 3	15	74900712	74922541	+	NO	blue	FALSE
A_24_P936376	-2.2718	11.4305	-2.49491	0.0239518	0.182061	-3.47526	4.82926	DOWN	1380	CR2	complement component (3d/Epstein Barr virus) receptor 2	1	207627644	207663238	+	NO	green	FALSE
A_23_P168188	0.671775	8.24345	2.49302	0.0240426	0.1823	-3.47861	1.59303	UP	94120	SYTL3	synaptotagmin-like 3	6	159071045	159185902	+	NO	blue	FALSE
A_24_P33895	-0.789995	8.90796	-2.49231	0.0240769	0.182426	-3.47987	1.72907	DOWN	467	ATF3	activating transcription factor 3	1	212738696	212794114	+	YES	green	FALSE
A_24_P53976	-0.703209	11.8989	-2.49162	0.0241104	0.182439	-3.48111	1.62812	DOWN	2752	GLUL	glutamate-ammonia ligase	1	182350839	182361341	-	NO	red	FALSE
A_32_P233735	-1.03401	6.21434	-2.49008	0.0241853	0.182649	-3.48386	2.04771	DOWN	57464	FAM40B	family with sequence similarity 40, member B	7	129074273	129123470	+	NO	blue	FALSE
A_23_P11629	-0.752465	6.14867	-2.48855	0.0242597	0.183027	-3.48658	1.68467	DOWN	199964	TMEM61	transmembrane protein 61	1	55446464	55457965	+	NO	green	FALSE
A_23_P63953	-0.598634	13.877	-2.4861	0.0243793	0.183412	-3.49094	1.51428	DOWN	646119	RPS8P4	ribosomal protein S8 pseudogene 4	10	121397945	121398646	+	NO	blue	FALSE
A_23_P37205	0.96148	12.7172	2.48565	0.0244015	0.183412	-3.49174	1.94731	UP	57447	NDRG2	NDRG family member 2	14	21484922	21493935	-	NO	red	FALSE
A_23_P114307	-0.84883	6.56123	-2.48416	0.0244744	0.183509	-3.49439	1.80104	DOWN	5030	P2RY4	pyrimidinergic receptor P2Y, G-protein coupled, 4	X	69478015	69479654	-	NO	green	FALSE
A_23_P144531	-0.591768	14.5442	-2.48243	0.0245597	0.183812	-3.49747	1.50709	DOWN	80216	ALPK1	alpha-kinase 1	4	113218498	113363761	+	NO	blue	FALSE
A_23_P254654	0.607434	13.1339	2.48258	0.0245518	0.183812	-3.49719	1.52355	UP	9022	CLIC3	chloride intracellular channel 3	9	139889059	139891024	-	NO	red	FALSE
A_24_P606663	-0.62982	13.1488	-2.48143	0.0246086	0.183949	-3.49923	1.54737	DOWN	100271199	RPL31P35	ribosomal protein L31 pseudogene 35	7	54724008	54724468	+	NO	blue	FALSE
A_23_P82128	-0.712332	15.0445	-2.48151	0.0246049	0.183949	-3.4991	1.63845	DOWN	6206	RPS12	ribosomal protein S12	6	133135707	133138702	+	NO	blue	FALSE
A_23_P71328	-0.820684	10.2643	-2.4808	0.0246397	0.184089	-3.50035	1.76624	DOWN	4147	MATN2	matrilin 2	8	98881310	99048944	+	NO	blue	FALSE
A_23_P70827	-0.648861	10.2737	-2.48051	0.0246541	0.184151	-3.50087	1.56793	DOWN	57670	KIAA1549	KIAA1549	7	138516128	138666064	-	NO	red	FALSE
A_24_P298224	0.628109	7.55685	2.48013	0.0246731	0.184247	-3.50155	1.54554	UP	344148	NCKAP5	NCK-associated protein 5	2	133429372	134326031	-	NO	green	FALSE
A_32_P158875	-0.602255	9.68322	-2.47981	0.0246889	0.184248	-3.50212	1.51809	DOWN	255480	TBX5-AS1	TBX5 antisense RNA 1	12	114846558	114850637	+	NO	orange	FALSE
A_23_P383819	-0.841799	11.4699	-2.4799	0.0246844	0.184248	-3.50196	1.79228	DOWN	6926	TBX3	T-box 3	12	115108058	115121969	-	YES	blue	FALSE
A_24_P90923	-1.12804	12.8234	-2.47695	0.0248311	0.184601	-3.5072	2.18562	DOWN	283860	LINC00304	long intergenic non-protein coding RNA 304	16	89225627	89230083	+	NO	blue	FALSE
A_23_P117992	1.83183	6.89926	2.47708	0.0248246	0.184601	-3.50697	3.55987	UP	9914	ATP2C2	ATPase, Ca++ transporting, type 2C, member 2	16	84402132	84497792	+	NO	red	FALSE
A_24_P185945	-1.06	5.91635	-2.47619	0.0248687	0.184835	-3.50854	2.08494	DOWN	4103	MAGEA4	melanoma antigen family A, 4	X	151081360	151093640	+	NO	green	FALSE
A_24_P118281	-1.07992	11.5815	-2.4744	0.0249585	0.185192	-3.51173	2.11392	DOWN	391701	RPS23P2	ribosomal protein S23 pseudogene 2	4	138369207	138369704	+	NO	blue	FALSE
A_23_P101246	0.961218	7.17043	2.47437	0.02496	0.185192	-3.51179	1.94695	UP	147645	VSIG10L	V-set and immunoglobulin domain containing 10 like	19	51834795	51845378	-	NO	red	FALSE
A_24_P282013	-0.607047	9.22609	-2.47322	0.0250175	0.185317	-3.51383	1.52314	DOWN	729991	MEF2BNB	MEF2B neighbor	19	19292685	19303400	-	NO	green	FALSE
A_23_P119362	0.922467	9.65409	2.47318	0.0250192	0.185317	-3.51388	1.89535	UP	2014	EMP3	epithelial membrane protein 3	19	48828628	48833810	+	NO	green	FALSE
A_23_P390139	-0.771386	5.10365	-2.47218	0.0250694	0.185504	-3.51566	1.70691	DOWN	157753	TMEM74	transmembrane protein 74	8	109795345	109799770	-	NO	red	FALSE
A_23_P153549	-1.1067	13.5977	-2.46878	0.025241	0.18589	-3.5217	2.15353	DOWN	2906	GRIN2D	glutamate receptor, ionotropic, N-methyl D-aspartate 2D	19	48898131	48948187	+	NO	blue	FALSE
A_23_P166686	0.723609	14.0621	2.46723	0.0253193	0.186128	-3.52444	1.65131	UP	51421	AMOTL2	angiomotin like 2	3	134074189	134093406	-	NO	red	FALSE
A_23_P73787	1.52994	5.89977	2.46719	0.0253217	0.186128	-3.52452	2.88774	UP	170685	NUDT10	nudix (nucleoside diphosphate linked moiety X)-type motif 10	X	51075082	51080369	+	NO	green	FALSE
A_23_P363365	-0.914528	6.86809	-2.46575	0.0253948	0.186256	-3.52708	1.88495	DOWN	51289	RXFP3	relaxin/insulin-like family peptide receptor 3	5	33936490	33939023	+	NO	green	FALSE
A_23_P140527	-1.01608	10.4103	-2.46455	0.0254559	0.186476	-3.5292	2.02242	DOWN	27023	FOXB1	forkhead box B1	15	60296420	60298142	+	YES	blue	FALSE
A_24_P418126	-1.00338	8.51892	-2.46465	0.0254508	0.186476	-3.52902	2.00469	DOWN	4298	MLLT1	myeloid/lymphoid or mixed-lineage leukemia (trithorax homolog, Drosophila); translocated to, 1	19	6210392	6279959	-	YES	green	FALSE
A_23_P20713	0.587243	6.50503	2.46415	0.0254763	0.186534	-3.52991	1.50237	UP	733	C8G	complement component 8, gamma polypeptide	9	139839697	139841426	+	NO	blue	FALSE
A_23_P57760	-0.672704	10.2634	-2.46324	0.0255226	0.186626	-3.53152	1.59406	DOWN	92370	ACPL2	acid phosphatase-like 2	3	140950681	141013485	+	NO	red	FALSE
A_23_P217339	0.814837	8.72503	2.46243	0.0255639	0.186811	-3.53295	1.7591	UP	5613	PRKX	protein kinase, X-linked	X	3522383	3631675	-	NO	red	FALSE
A_24_P940166	-0.635857	10.9426	-2.45912	0.025734	0.1877	-3.53882	1.55386	DOWN	9060	PAPSS2	3'-phosphoadenosine 5'-phosphosulfate synthase 2	10	89419475	89507460	+	NO	orange	FALSE
A_23_P16976	0.837025	13.9093	2.45733	0.0258266	0.188136	-3.542	1.78636	UP	307	ANXA4	annexin A4	2	69969126	70053594	+	NO	red	FALSE
A_24_P166434	-1.20582	9.4154	-2.45656	0.0258663	0.18838	-3.54335	2.30669	DOWN	170680	PSORS1C2	psoriasis susceptibility 1 candidate 2	6	31105311	31107127	-	NO	blue	FALSE
A_24_P204238	-0.910996	7.47737	-2.45572	0.0259099	0.188605	-3.54484	1.88034	DOWN	643438	LOC643438	huntingtin interacting protein K pseudogene	7	148334272	148337615	+	NO	blue	FALSE
A_23_P102950	-0.858554	6.21584	-2.45344	0.026028	0.188632	-3.54886	1.81322	DOWN	89765	RSPH1	radial spoke head 1 homolog (Chlamydomonas)	21	43892598	43916401	-	NO	green	FALSE
A_24_P235098	-0.670944	14.676	-2.44927	0.0262464	0.189495	-3.55625	1.59211	DOWN	94234	FOXQ1	forkhead box Q1	6	1312674	1314992	+	YES	blue	FALSE
A_24_P162173	-0.832928	7.40419	-2.44878	0.026272	0.189587	-3.55712	1.7813	DOWN	288	ANK3	ankyrin 3, node of Ranvier (ankyrin G)	10	61788159	62149488	-	NO	green	FALSE
A_32_P94199	-0.976922	6.82987	-2.44851	0.0262864	0.189595	-3.5576	1.96826	DOWN	653071	LOC653071	ankyrin repeat domain 57 pseudogene	4	65247	68989	-	NO	blue	FALSE
A_24_P382119	0.666156	14.4192	2.44806	0.02631	0.189678	-3.55839	1.58684	UP	9110	MTMR4	myotubularin related protein 4	17	56566892	56595251	-	NO	red	FALSE
A_23_P135486	1.04817	8.34399	2.44525	0.0264578	0.190196	-3.56334	2.0679	UP	51327	AHSP	alpha hemoglobin stabilizing protein	16	31539202	31540123	+	NO	grey	FALSE
A_32_P85593	0.695064	6.27221	2.44488	0.0264774	0.190228	-3.564	1.61896	UP	286527	TMSB15B	thymosin beta 15B	X	103217199	103220562	+	NO	red	FALSE
A_23_P34144	0.63346	11.9271	2.4432	0.0265668	0.190569	-3.56698	1.55128	UP	28986	MAGEH1	melanoma antigen family H, 1	X	55478537	55479998	+	NO	red	FALSE
A_24_P203308	0.719304	5.99016	2.44278	0.0265888	0.190635	-3.56771	1.64639	UP	346673	STRA8	stimulated by retinoic acid gene 8 homolog (mouse)	7	134916730	134943242	+	NO	orange	FALSE
A_24_P56689	-0.806179	9.83426	-2.44194	0.0266334	0.190753	-3.56919	1.74857	DOWN	7755	ZNF205	zinc finger protein 205	16	3162562	3170516	+	YES	blue	FALSE
A_32_P183218	-0.605733	5.07066	-2.44176	0.0266433	0.190753	-3.56952	1.52175	DOWN	195828	ZNF367	zinc finger protein 367	9	99148226	99180669	-	YES	blue	FALSE
A_23_P322395	-1.25932	7.46096	-2.44089	0.0266893	0.190883	-3.57104	2.39383	DOWN	284312	ZSCAN1	zinc finger and SCAN domain containing 1	19	58545433	58565999	+	YES	green	FALSE
A_23_P135061	1.27218	9.04438	2.44117	0.0266745	0.190883	-3.57055	2.41526	UP	7464	CORO2A	coronin, actin binding protein, 2A	9	100883257	100954956	-	NO	red	FALSE
A_24_P51909	0.876995	6.12823	2.44046	0.0267127	0.190931	-3.57182	1.83655	UP	10815	CPLX1	complexin 1	4	778745	819945	-	NO	red	FALSE
A_24_P419103	-0.672247	11.6521	-2.43757	0.0268671	0.191534	-3.57691	1.59355	DOWN	100132167	LOC100132167	uncharacterized LOC100132167	9	42128814	42134324	-	NO	blue	FALSE
A_23_P141126	0.759898	8.37469	2.43771	0.0268595	0.191534	-3.57666	1.69337	UP	2584	GALK1	galactokinase 1	17	73754018	73761280	-	NO	red	FALSE
A_23_P358531	-0.6099	7.51779	-2.43761	0.026865	0.191534	-3.57684	1.52615	DOWN	283748	PLA2G4D	phospholipase A2, group IVD (cytosolic)	15	42359881	42386752	-	NO	green	FALSE
A_23_P83149	-0.600721	5.49391	-2.43605	0.0269489	0.191928	-3.5796	1.51647	DOWN	51104	FAM108B1	family with sequence similarity 108, member B1	9	74480067	74526148	-	NO	blue	FALSE
A_24_P942481	0.65608	7.9263	2.43421	0.0270481	0.192321	-3.58284	1.57579	UP	160897	GPR180	G protein-coupled receptor 180	13	95254103	95281944	+	NO	green	FALSE
A_24_P24183	-1.0127	8.48901	-2.43384	0.0270681	0.192418	-3.58349	2.01769	DOWN	255031	LINC00957	long intergenic non-protein coding RNA 957	7	44078697	44082081	+	NO	blue	FALSE
A_24_P401601	-0.693359	11.7663	-2.43294	0.0271166	0.192551	-3.58507	1.61704	DOWN	390904	KRT18P40	keratin 18 pseudogene 40	19	21143864	21146231	+	NO	blue	FALSE
A_24_P289366	-0.815467	5.78605	-2.43036	0.0272564	0.193071	-3.58962	1.75987	DOWN	253782	LASS6	LAG1 homolog, ceramide synthase 6	2	169312834	169631152	+	NO	orange	FALSE
A_23_P319423	-0.936962	12.4713	-2.42676	0.027453	0.193508	-3.59596	1.91449	DOWN	8645	KCNK5	potassium channel, subfamily K, member 5	6	39156747	39197251	-	NO	green	FALSE
A_24_P50381	-0.746316	7.88843	-2.4258	0.0275057	0.193559	-3.59766	1.6775	DOWN	642490	LOC642490	S-phase kinase-associated protein 1 pseudogene	9	40812917	40813628	+	NO	blue	FALSE
A_24_P478495	-0.963778	10.7863	-2.42469	0.0275667	0.193733	-3.59961	1.95041	DOWN	728229	TMEM191B	transmembrane protein 191B	22	20378337	20380661	+	NO	blue	FALSE
A_24_P279060	-0.775429	15.2425	-2.42441	0.0275821	0.193778	-3.6001	1.7117	DOWN	10021	HCN4	hyperpolarization activated cyclic nucleotide-gated potassium channel 4	15	73612200	73661605	-	NO	red	FALSE
A_23_P116872	-0.736908	7.16748	-2.42421	0.0275929	0.193808	-3.60045	1.6666	DOWN	5545	PRB4	proline-rich protein BstNI subfamily 4	12	11460015	11463366	-	NO	green	FALSE
A_24_P147540	-1.05694	14.053	-2.42385	0.0276127	0.193903	-3.60108	2.08051	DOWN	80164	PRR36	proline rich 36	19	7933605	7939326	-	NO	blue	FALSE
A_23_P26468	-1.23998	10.386	-2.42246	0.0276893	0.194019	-3.60353	2.36196	DOWN	9028	RHBDL1	rhomboid, veinlet-like 1 (Drosophila)	16	726074	728267	+	NO	blue	FALSE
A_23_P21570	-2.00211	13.4459	-2.42075	0.0277839	0.194059	-3.60654	4.00585	DOWN	64067	NPAS3	neuronal PAS domain protein 3	14	33408458	34273381	+	YES	red	FALSE
A_32_P224525	-1.01998	6.01418	-2.41928	0.0278653	0.194291	-3.60912	2.02789	DOWN	131873	COL6A6	collagen, type VI, alpha 6	3	130279177	130395887	+	NO	green	FALSE
A_23_P8416	-0.620379	7.85449	-2.41759	0.0279594	0.194675	-3.61209	1.53728	DOWN	63917	GALNT11	UDP-N-acetyl-alpha-D-galactosamine:polypeptide N-acetylgalactosaminyltransferase 11 (GalNAc-T11)	7	151722777	151819427	+	NO	green	FALSE
A_23_P100730	0.832801	6.87153	2.41616	0.0280392	0.194685	-3.61461	1.78114	UP	8631	SKAP1	src kinase associated phosphoprotein 1	17	46210801	46507594	-	NO	green	FALSE
A_24_P580248	-1.15783	11.7356	-2.41105	0.0283262	0.195535	-3.62359	2.23122	DOWN	391081	HSD3BP5	hydroxy-delta-5-steroid dehydrogenase, 3 beta, pseudogene 5	1	120143876	120152072	+	NO	blue	FALSE
A_23_P159952	-1.34791	6.25059	-2.40854	0.0284683	0.196014	-3.628	2.54543	DOWN	55859	BEX1	brain expressed, X-linked 1	X	102317580	102319168	-	NO	green	FALSE
A_23_P15692	-0.592701	11.8171	-2.40809	0.0284937	0.196144	-3.62879	1.50807	DOWN	55065	GPR172B	G protein-coupled receptor 172B	17	4935897	4938727	-	NO	green	FALSE
A_32_P140139	-0.699738	13.8221	-2.40651	0.0285836	0.196393	-3.63157	1.62421	DOWN	2162	F13A1	coagulation factor XIII, A1 polypeptide	6	6144311	6320924	-	NO	red	TRUE
A_23_P500501	0.766127	11.2514	2.40685	0.0285642	0.196393	-3.63097	1.7007	UP	2261	FGFR3	fibroblast growth factor receptor 3	4	1795038	1810599	+	NO	green	FALSE
A_23_P51580	-1.05718	10.4648	-2.40643	0.028588	0.196393	-3.6317	2.08087	DOWN	3284	HSD3B2	hydroxy-delta-5-steroid dehydrogenase, 3 beta- and steroid delta-isomerase 2	1	119957553	119965660	+	NO	blue	FALSE
A_23_P101796	1.13762	10.3353	2.40504	0.0286672	0.196662	-3.63414	2.20018	UP	85360	SYDE1	synapse defective 1, Rho GTPase, homolog 1 (C. elegans)	19	15218213	15225789	+	NO	red	TRUE
A_32_P493225	-1.08434	7.05283	-2.40418	0.0287162	0.196729	-3.63565	2.1204	DOWN	94059	LENG9	leukocyte receptor cluster (LRC) member 9	19	54972980	54974894	-	NO	green	FALSE
A_23_P388798	-0.602238	8.20548	-2.40436	0.0287057	0.196729	-3.63532	1.51807	DOWN	140771	SMCR5	Smith-Magenis syndrome chromosome region, candidate 5 (non-protein coding)	17	17679999	17682843	-	NO	green	FALSE
A_23_P90369	-1.38349	11.9945	-2.40058	0.0289228	0.197558	-3.64197	2.60899	DOWN	91304	TMEM259	transmembrane protein 259	19	1009649	1021141	-	NO	blue	FALSE
A_23_P369447	-0.669564	6.47128	-2.3982	0.0290599	0.198007	-3.64614	1.59059	DOWN	387628	KGFLP1	keratinocyte growth factor-like protein 1	9	46687565	46748385	+	NO	orange	FALSE
A_23_P138480	-0.600046	7.11091	-2.39699	0.0291295	0.198069	-3.64824	1.51576	DOWN	79946	C10orf95	chromosome 10 open reading frame 95	10	104209593	104211300	-	NO	red	FALSE
A_23_P41217	-0.594971	6.0637	-2.39708	0.0291244	0.198069	-3.64809	1.51044	DOWN	131450	CD200R1	CD200 receptor 1	3	112647764	112693937	-	NO	red	FALSE
A_32_P2392	0.751473	6.40688	2.39618	0.0291766	0.198253	-3.64967	1.68351	UP	23015	GOLGA8A	golgin A8 family, member A	15	34671271	34729667	-	NO	blue	FALSE
A_23_P77887	-0.709773	9.50295	-2.39619	0.0291765	0.198253	-3.64966	1.63555	DOWN	5306	PITPNA	phosphatidylinositol transfer protein, alpha	17	1421284	1466110	-	NO	green	FALSE
A_24_P45728	0.753219	6.69157	2.39387	0.0293108	0.198818	-3.65371	1.68555	UP	57530	CGN	cingulin	1	151483861	151511165	+	NO	blue	FALSE
A_24_P170186	-0.692592	6.80696	-2.39227	0.0294044	0.199222	-3.65652	1.61618	DOWN	652423	NPM1P36	nucleophosmin 1 (nucleolar phosphoprotein B23, numatrin) pseudogene 36	6	55804588	55805422	-	NO	blue	FALSE
A_23_P111092	-0.876748	9.04256	-2.39013	0.0295298	0.19957	-3.66027	1.83623	DOWN	26716	OR2H1	olfactory receptor, family 2, subfamily H, member 1	6	29426229	29432097	+	NO	blue	FALSE
A_24_P203658	-0.830523	10.0067	-2.3888	0.0296076	0.19994	-3.66258	1.77833	DOWN	133609	RPLP1P7	ribosomal protein, large, P1 pseudogene 7	5	125963671	125964140	-	NO	blue	FALSE
A_24_P944570	-0.806023	9.43439	-2.38777	0.0296681	0.199965	-3.66438	1.74839	DOWN	7837	PXDN	peroxidasin homolog (Drosophila)	2	1635659	1748291	-	NO	blue	FALSE
A_24_P145009	-0.915329	7.98999	-2.38583	0.0297828	0.200199	-3.66778	1.886	DOWN	441208	ZNRF2P1	zinc and ring finger 2 pseudogene 1	7	32767561	32769595	+	NO	green	FALSE
A_23_P356585	-1.903	9.66116	-2.38518	0.0298212	0.200199	-3.66891	3.73991	DOWN	3131	HLF	hepatic leukemia factor	17	53342320	53402426	+	YES	green	FALSE
A_24_P395415	-1.27654	12.1904	-2.38616	0.0297632	0.200199	-3.6672	2.42258	DOWN	3493	IGHA1	immunoglobulin heavy constant alpha 1	14	106173475	106175001	-	NO	green	FALSE
A_23_P8452	0.634495	10.1005	2.38643	0.0297476	0.200199	-3.66674	1.55239	UP	3955	LFNG	LFNG O-fucosylpeptide 3-beta-N-acetylglucosaminyltransferase	7	2552162	2568061	+	NO	red	FALSE
A_24_P280897	-1.13999	10.2254	-2.3855	0.0298026	0.200199	-3.66836	2.2038	DOWN	388532	RPL21P131	ribosomal protein L21 pseudogene 131	19	34080073	34080634	-	NO	blue	FALSE
A_23_P358370	-0.976974	8.3344	-2.38394	0.0298947	0.200455	-3.67108	1.96833	DOWN	2304	FOXE1	forkhead box E1 (thyroid transcription factor 2)	9	100615536	100618986	+	YES	blue	FALSE
A_24_P64653	-0.589088	6.51388	-2.38392	0.0298961	0.200455	-3.67112	1.5043	DOWN	196410	METTL7B	methyltransferase like 7B	12	56075329	56078392	+	NO	green	FALSE
