# Supplementary material for: Integrated Systems Biology Approach Identifies Novel Maternal and Placental Pathways of Preeclampsia
Source: Front Immunol. 2018 Aug 8;9:1661. doi: 10.3389/fimmu.2018.01661 (PMC6092567; doi:10.3389/fimmu.2018.01661)
Supplement: Data S1 — Genes differentially expressed in the placenta in preterm preeclampsia. [file Data_Sheet_1.zip › Data 10.XLS]

## Sheet: IPA pathway analysis
Rank	Pathway	Benjamini-Hochberg corrected P-value	Count	Size	Genes
1	STAT3 Pathway	0.000128	6	80	CDKN1A, CISH, FLT1, GHR, JAK2, NTRK2
2	Renin-Angiotensin Signaling	1.28E-04	7	126	AGTR1, ELK1, GNAS, JAK2, NOX1, PRKCE, PRKD1
3	Gαq Signaling	4.44E-04	7	171	AGTR1, ELK1, GNAS, IKBKB, PLD1, PRKCE, PRKD1
4	HGF Signaling	4.44E-04	6	111	CDKN1A, ELK1, GAB1, PRKCE, PRKD1, PXN
5	Corticotropin Releasing Hormone Signaling	7.42E-04	6	145	CRH, ELK1, GNAS, NR4A1, PRKCE, PRKD1
6	Growth Hormone Signaling	7.42E-04	5	78	ELK1, GHR, JAK2, PRKCE, PRKD1
7	Endothelin-1 Signaling	7.42E-04	7	192	CASP8, GAB1, GNAS, PLA2G4A, PLD1, PRKCE, PRKD1
8	IL-8 Signaling	7.43E-04	7	225	FLT1, GNAS, IKBKB, NOX1, PLD1, PRKCE, PRKD1
9	Glucocorticoid Receptor Signaling	7.43E-04	8	299	ANXA1, CDKN1A, DUSP1, ELK1, HSPA8, IKBKB, JAK2, SELE
10	Antioxidant Action of Vitamin C	2.62E-03	5	111	IKBKB, JAK2, PLA2G4A, PLD1, SLC2A3
11	Molecular Mechanisms of Cancer	3.44E-03	8	388	CASP8, CDKN1A, ELK1, GAB1, GNAS, JAK2, PRKCE, PRKD1
12	RAR Activation	3.44E-03	6	195	DUSP1, GNAS, JAK2, NR2F1, PRKCE, PRKD1
13	fMLP Signaling in Neutrophils	3.44E-03	5	132	ELK1, GNAS, NOX1, PRKCE, PRKD1
14	G-Protein Coupled Receptor Signaling	3.44E-03	7	276	ADORA2A, AGTR1, DUSP1, GNAS, IKBKB, PDE4D, PRKCE
15	PTEN Signaling	3.44E-03	5	138	CDKN1A, FLT1, GHR, IKBKB, NTRK2
16	Thrombin Signaling	4.2E-03	6	211	ELK1, GATA4, GNAS, IKBKB, PRKCE, PRKD1
17	Erythropoietin Signaling	4.29E-03	4	79	ELK1, JAK2, PRKCE, PRKD1
18	IL-3 Signaling	4.29E-03	4	75	ELK1, JAK2, PRKCE, PRKD1
19	LPS-stimulated MAPK Signaling	4.48E-03	4	83	ELK1, IKBKB, PRKCE, PRKD1
20	Sperm Motility	4.48E-03	5	144	GNAS, PDE4D, PLA2G4A, PRKCE, PRKD1
21	VDR/RXR Activation	5.53E-03	4	88	CDKN1A, PRKCE, PRKD1, VDR
22	eNOS Signaling	5.67E-03	5	155	AQP1, CASP8, FLT1, GNAS, HSPA8
23	VEGF Family Ligand-Receptor Interactions	5.82E-03	4	88	FLT1, PLA2G4A, PRKCE, PRKD1
24	Synaptic Long Term Depression	6.27E-03	5	162	CRH, GNAS, PLA2G4A, PRKCE, PRKD1
25	CXCR4 Signaling	8.11E-03	5	174	ELK1, GNAS, PRKCE, PRKD1, PXN
26	Neuregulin Signaling	8.11E-03	4	104	ELK1, ERRFI1, PRKCE, PRKD1
27	Aldosterone Signaling in Epithelial Cells	8.11E-03	5	169	DUSP1, HSPA8, PRKCE, PRKD1, SCNN1B
28	Fcγ Receptor-mediated Phagocytosis in Macrophages and Monocytes	9.36E-03	4	106	PLD1, PRKCE, PRKD1, PXN
29	NF-κB Signaling	9.87E-03	5	181	CASP8, FLT1, GHR, IKBKB, NTRK2
