# Supplementary material for: Integrated Systems Biology Approach Identifies Novel Maternal and Placental Pathways of Preeclampsia
Source: Front Immunol. 2018 Aug 8;9:1661. doi: 10.3389/fimmu.2018.01661 (PMC6092567; doi:10.3389/fimmu.2018.01661)
Supplement: Data S1 — Genes differentially expressed in the placenta in preterm preeclampsia. [file Data_Sheet_1.zip › Data 11.XLS]

## Sheet: Permutation test p-values
Affected modules	Clinical groups	PE serum Day 1	PE serum Day 3	Normoxia + ARNT2	Normoxia + BCL6	Hypoxia	Hypoxia + ARNT2	Hypoxia + BCL6	Ischemia	Ischemia + ARNT2	Ischemia + BCL6
Red and green module genes	Preterm PE	0.99926	0.9999	0.999905714	0.992842857	0.989097143	0.305648571	0.74598	0.994722857	0.89758	0.0000971
	Preterm PE+SGA	0.99968	0.99995	0.998951429	0.807522857	0.995717143	0.508251429	0.834825714	0.998385714	0.699028571	0.662762857
	Term PE	0.99986	0.99253	0.999957143	0.999934286	0.967774286	0.455165714	0.965848571	0.994525714	0.953662857	0.953491429
	Term PE+SGA	0.98732	0.99684	0.999814286	0.99952	0.997142857	0.912405714	0.975671429	0.999988571	0.937742857	0.995074286
Red module genes	Preterm PE	0.97927	0.99761	0.999922857	0.991417143	0.878157143	0.000154286	0.540288571	0.991991429	0.002668571	0.003502857
	Preterm PE+SGA	0.97246	0.99664	0.9992	0.986911429	0.966765714	0.001628571	0.89312	0.999565714	0.000174286	0.709497143
	Term PE	0.99789	0.94946	0.998857143	0.999354286	0.413291429	0.001834286	0.89558	0.890185714	0.730534286	0.689668571
	Term PE+SGA	0.95554	0.9601	0.995542857	0.997102857	0.712562857	0.00484	0.924648571	0.994337143	0.001717143	0.987962857
Green module genes	Preterm PE	0.9986	0.99342	0.947325714	0.91908	0.998248571	0.946965714	0.890697143	0.92768	0.99242	0.001934286
	Preterm PE+SGA	0.9996	0.99797	0.922782857	0.001565714	0.991245714	0.925017143	0.805314286	0.891157143	0.979594286	0.753251429
	Term PE	0.99865	0.99632	0.998965714	0.9984	0.998994286	0.945562857	0.972922857	0.998662857	0.995722857	0.995914286
	Term PE+SGA	0.98749	0.99921	0.996588571	0.991	0.999957143	0.996594286	0.997982857	0.999957143	0.999888571	0.979931429
Other genes	Preterm PE	0.94717	0.91316	0.96662	0.926074286	0.885585714	0.995325714	0.996711429	0.961325714	0.883394286	0.96886
	Preterm PE+SGA	0.97585	0.96086	0.987002857	0.972497143	0.939768571	0.999182857	0.999337143	0.986557143	0.939857143	0.904168571
	Term PE	0.79054	0.96005	0.991594286	0.972042857	0.995697143	0.999045714	0.99908	0.989074286	0.995625714	0.895154286
	Term PE+SGA	0.78399	0.95309	0.999271429	0.997451429	0.99438	0.999937143	0.999937143	0.999057143	0.929045714	0.989548571
