# Supplementary material for: Integrated Systems Biology Approach Identifies Novel Maternal and Placental Pathways of Preeclampsia
Source: Front Immunol. 2018 Aug 8;9:1661. doi: 10.3389/fimmu.2018.01661 (PMC6092567; doi:10.3389/fimmu.2018.01661)
Supplement: Data S1 — Genes differentially expressed in the placenta in preterm preeclampsia. [file Data_Sheet_1.zip › Data 12.XLS]

## Sheet: TE enrichment in M1 module
Transposable element name	Number in 1000bp 5' UTRs	Total number in the genome	Odds ratio	P-value	Q-value	Genes
LTR10A	12	34	17.3841	1.85822e-10	1.27288e-07	ZNF554
L1MDa	29	283	3.64171	1.77375e-08	6.07508e-06	GPR176;DOK4;ANKRD36B;CLDN5;FBN2;MYOM2
MIR3	228	5496	1.38641	2.92268e-06	0.000667345	WLS;ZYG11B;PLXNA2;MOBKL2C;CITED4;RAB3B;THBS3;CKS1B;AK4;SELE;IL28RA;TTC39A;TSHB;ATF3;TMEM61;TACR2;ANK3;MS4A4A;CTSF;SCGB1A1;C11orf42;LDHA;RDX;CCDC85B;PDE2A;CHRM1;RRAS2;ST3GAL4;MICALCL;DDIT3;KIAA1467;MYO1A;BIN2;HCAR3;TMTC4;OXGR1;KCTD4;FAM158A;DLST;OTUB2;TC2N
LTR24B	10	61	6.24665	1.4889e-05	0.00209729	AICDA;APPBP2;HDLBP;HIST1H2BO;HIST1H3F
Charlie13a	9	49	7.16688	1.53087e-05	0.00209729	IL28RA;BTG3;OGT
L2c	325	8526	1.27018	3.16532e-05	0.00361374	ADAMTSL4;PLXNA2;RABGAP1L;MOBKL2C;MGC4473;S100A6;RAB3B;SLC16A4;NAV1;THBS3;MEF2D;TGFBR3;HIST2H2BE;TRIM62;ZNF697;IL28RA;TTC39A;OSCP1;TMEM61;GOT1;BAG3;NSUN6;TACR2;FANK1;P4HA1;COL17A1;MS4A4A;CTSF;SCGB1A1;C11orf42;LDHA;RDX;TMEM135;TMPRSS5;C11orf63;ADRBK1;RRAS2;
MER52-int	5	18	12.2496	0.000160904	0.0157456	MLLT1
MLT1L	37	664	1.88172	0.000408557	0.0349827	RABGAP1L;TRIM62;MINPP1;TACR2;HEPACAM;RARRES3;SLC38A2;BCAT1;RNASE11;ISLR2;MKL2;AKTIP;CP;RARRES1;PLOD2;STT3B;ASCC3;VGLL2;DLL1;ZNRF2P1;GEM;COL27A1;GLIS3;CDKL5;P2RY4
MER44A	11	108	3.61251	0.000476026	0.0351679	BTG3;TMEM108;C5orf45;AHI1;C7orf34;TRPV5
MLT1B-int	5	23	8.84613	0.000556558	0.0351679	HIST1H2BC
L1MA7	18	244	2.53813	0.000564741	0.0351679	KCTD4;CATSPERB;RNASE11;MLLT1;ZSCAN1;SCN7A;C2orf88;CAP2;HLA-DRB1;TMEM139;ABCB1;APLN
MER97a	4	14	12.7371	0.000673629	0.0361171	RNASEH1
LTR1B	5	24	8.3809	0.000685434	0.0361171	CLEC1B;ALDH6A1;TC2N;CCL15
MER88	3	7	23.8799	0.000901607	0.0424449	LANCL2;STK31
L1MCa	19	276	2.35587	0.000929451	0.0424449	MS4A4A;HHIPL1;RMND5A;CCDC74B;TRIM40;TMEM140
L1M3e	5	27	7.23663	0.00120675	0.0496047	CRYM
L1PA11	11	121	3.18551	0.00123107	0.0496047	TAS1R1;GOT1;SPERT;RCCD1;MLLT1;PPP2R3A;DNAH11
HSAT5	3	8	19.1054	0.00140983	0.053652	CYP4F30P
Tigger3	8	74	3.86086	0.00186358	0.0671869	ATF3;MICALCL;C21orf91;FLNB
L4	34	664	1.72033	0.00271239	0.0898543	FRMD4A;MICALCL;CLEC1B;PTHLH;LOC100190939;TLN2;TM6SF1;FURIN;ZBTB4;ASGR1;HIF3A;WFDC10B;MICAL3;FBLN1;TMEM158;CCRL2;FGFR3;NEURL1B;CDKN1A;C7orf34;TRPV5;CA1
Cheshire	7	62	4.05347	0.00275639	0.0898543	ETFA;UBE2A
LTR22A	3	10	13.6457	0.00288583	0.0898543	C2orf88;HIST1H3F
MER112	19	307	2.10208	0.00310605	0.0925062	SLC38A2;KRT81;THSD4;GRAMD1A;EMP3;LENG9;MATN3;ADAMTS3;TMEM63B;HIST1H2BD;HIST1H2BH;C7orf54;PIM2;CXorf57;MAGEA4
MER113A	8	82	3.44318	0.00356099	0.101636	PXN;AGSK1;DOK4;AKTIP;C2orf88;TCOF1
THE1-int	3	11	11.944	0.0038784	0.106268	CYP4F30P
LTR45C	5	36	5.13571	0.00449333	0.112211	SPERT;ANK1
MIRc	223	6136	1.20502	0.00457496	0.112211	WLS;ZYG11B;PLXNA2;MOBKL2C;CITED4;S100A6;THBS3;CD244;HIST2H2BE;HMGCS2;TRIM62;TMEM61;SYNPO2L;GOT1;MINPP1;FANK1;KIAA0913;P4HA1;ANK3;CTSF;HEPACAM;MYBPC3;LDHA;CCDC85B;C11orf63;BBOX1;PDE2A;CST6;ST3GAL4;BRI3BP;C12orf41;DDIT3;KIAA1467;ENO2;MYO1A;OTUB2;TC2N;HHIPL1
L1PA5	16	250	2.17841	0.00458672	0.112211	DYRK3;CLEC1B;METTL7B;MPV17L;GNG13;PITPNA;C18orf1;RAPH1;SP140L;C20orf3;C7orf34;TRPV5;KIAA1456;MUSK;TREX2
LTR16A2	6	54	3.98082	0.00589399	0.13458	NIN;ISLR2;RARRES1;TMEM108;FAM26D
(TATAA)n	6	54	3.98082	0.00589399	0.13458
L1MCb	6	55	3.89964	0.00644827	0.142486	CCDC74B;HLA-DRB3;MSR1
LTR29	7	73	3.37771	0.00684722	0.146573	AK4;B9D2;SLC19A3;HIST1H2BO
L1M3f	4	26	5.79041	0.00752137	0.156125	PPP2R3A
(GAGTG)n	2	5	21.2252	0.00872395	0.175762
MamRep137	8	96	2.89527	0.00914215	0.177602	ANK3;EPN3;TTC3;CLDN1;LPP;SERPINI1
MLT1H2	14	224	2.12365	0.00933382	0.177602	ENO1;HCAR3;RORA;TM6SF1;HLF;ARHGEF26;DNAH11;PCLO;NUDT10
MST-int	3	15	7.96101	0.00976476	0.178146	CYP4F30P
L1MC1	25	492	1.7058	0.00988254	0.178146	ATF3;TXNRD1;HCAR3;METTL7B;KLHL28;RORA;MMD;MYADM;SLC19A3;C21orf56;BCKDHB;TMEM140;STOM;MOSPD1;MED12
MIR	364	10592	1.13783	0.0103386	0.181588	WLS;MOBKL2C;MGC4473;TAS1R1;SLC16A4;ENO1;NAV1;MEF2D;OR6K2;TGFBR3;AK4;HIST2H2BE;HMGCS2;ZNF697;SELE;IL28RA;TTC39A;OSCP1;ATP1A4;TMEM61;SYNPO2L;GOT1;BAG3;MINPP1;NSUN6;TMEM180;TACR2;FANK1;MS4A4A;CTSF;HEPACAM;MYBPC3;C11orf42;RDX;CCDC85B;PDE2A;CHRM1;CST6;IRF7;RRA
HERVK22-int	3	16	7.34643	0.011749	0.201201	HIST1H3F
HUERS-P2-int	2	6	15.916	0.0128223	0.20703	CCL15
SSU-rRNA_Hsa	2	6	15.916	0.0128223	0.20703	HIST1H2BI
(CA)n	98	2550	1.27491	0.0129961	0.20703
MLT2B3	8	105	2.62659	0.0151664	0.225794	MKL2;DOK4;GNG13;CEACAM1;FAM26D
L1PA4	12	192	2.12343	0.015312	0.225794	NAV1;OR6K2;TSHB;MYO1A;PRB4;HLF;NCKAP5;RNF13;GSTA2;OPRK1
L1PA10	11	170	2.20354	0.0156238	0.225794	TAS1R1;ZNF670;OTUD7A;C18orf1;SP100;CP;FLNB;TMEM108;CA1;PLAC1
THE1D-int	4	32	4.54874	0.0156668	0.225794	EGLN1;SLC14A2
L1ME3D	12	193	2.1117	0.0158885	0.225794	C11orf63;KRT81;DLST;TAOK2;FAM100B;NOX1
ERV3-16A3_LTR	6	67	3.13222	0.0163442	0.225794	PXN;BCL3;LSM14B;PLAC1
MSTB1	12	194	2.1001	0.0164813	0.225794	WLS;MINPP1;THSD4;AKTIP;MYADM;RNASEH1;C21orf91;EPHB6;ANK1
MER21C	18	339	1.78636	0.0172725	0.22735	LDHA;RARRES3;AICDA;SPERT;DNAJA4;C2orf88;SH3TC2;FLJ45340;ANK1;LEPROTL1;ANKRD20A2
L1P	2	7	12.7348	0.0175906	0.22735	C18orf1;LRFN3
tRNA-Met-i	2	7	12.7348	0.0175906	0.22735	MYBPC3;HIST1H4H
AluSq4	9	130	2.36886	0.0184109	0.231729	ZYG11B;ZNF670;SPTB;MAP1LC3B;PLA2G4C;DTNB;SLC26A2;LAMB1;ZNRF2P1
(TCTCTG)n	8	109	2.5227	0.018606	0.231729
Charlie5	14	246	1.92219	0.0196191	0.239983	ZNF670;ANK3;SLC2A3;RORA;SIPA1L3;MADCAM1;HIST1H2BG;HIST1H2BJ
MER34B-int	4	35	4.10857	0.0212367	0.25184	IKBKB
L1MA5A	7	91	2.65379	0.0213237	0.25184	MGC4473;HIST3H2BB;CEACAM1;FGF12;HLA-DRB3
MER4D1	11	179	2.08552	0.0219825	0.253146	CTSF;PDK1;KCNK5
LTR85a	6	72	2.89489	0.0225429	0.253146	RAB3B;HEPACAM;DNAJA4;PDK1
MSTA-int	6	72	2.89489	0.0225429	0.253146	CYP4F30P;C21orf91;USP46
A-rich	29	640	1.51229	0.0240232	0.263065	ADAMTSL4;PLXNA2;TNFRSF4;TRIM62;OSCP1;PDE2A;ST3GAL4;BRI3BP;ENO2;ZDHHC22;RORA;GPR176;SLCO3A1;ZNF114;RAB3A;LGALS14;LENG9;SP100;RMND5A;ARL4C;GPR45;CCDC74B;LYG1;FBLN7;ACOXL;SLCO2A1;MBNL1;SERPINI1;FLNB;PAQR9;ADAMTS3;LPHN3;USP46;EBF1;CAP2;HIST1H2BI;MICALL2;C8orf
AluYf5	3	21	5.30648	0.0249302	0.263065	SMCR5;HIST1H2BH;GPNMB
Charlie13b	3	21	5.30648	0.0249302	0.263065	TACR2;GPR176;TAOK2
MSTA	30	670	1.49356	0.025323	0.263065	CD244;TGFBR3;TMPRSS5;SLC38A1;RCCD1;C1QTNF1;CYP4F30P;ACOXL;C21orf91;TMEM158;MGLL;RBPJ;USP46;CAP2;LANCL2;FLJ43663;AGPAT5;APLN;NUDT10
MLT1H1	11	183	2.03689	0.0253464	0.263065	CLMN;LGALS14;DTNB;LOC90246;LRIG1;FAM26D;BCOR
LTR79	8	118	2.31608	0.0283149	0.285701	TMEM180;RRAS2;MAX;SP100;SP140L;LSS;GEM;CXorf57
L1MB1	10	163	2.08148	0.0283616	0.285701	CD244;BCAT1;CCL15;WFDC10B;RUNX1;TMEM158;HLA-DRB1;ZNRF2P1
HERVL74-int	4	39	3.63876	0.0303375	0.289776	CA1
HERV15-int	1	1	Inf	0.0304582	0.289776	ALDH3B2
HERVS71-int	1	1	Inf	0.0304582	0.289776	ZNF181
UCON27	1	1	Inf	0.0304582	0.289776	GPR119
MER65B	3	23	4.7763	0.0317422	0.294861	CMAS
(CCA)n	6	78	2.65362	0.0318536	0.294861
MER5A1	34	807	1.40144	0.0386585	0.353081	MYO1A;MAX;OTUB2;TC2N;FRMD6;WHAMM;NARG2;SORD;SLCO3A1;ASGR1;SLC14A2;C2orf88;SLC20A1;ACSS1;RUNX1;C21orf91;TMEM108;ADAMTS3;USP46;TRIM40;CD164;HIST1H2BI;FAM26D;GJC3;GALNT11;PCLO;ANK1;MMP16;CCNB3;GPR119
MER53	19	401	1.58434	0.0405687	0.365652	DYRK3;FNBP1L;APPBP2;MMD;ZSCAN1;ARHGEF26;GSTA5;GSTA2;TRPV6;GALNT11;CDKL5
L1M4c	14	273	1.72164	0.0418297	0.372121	DIP2B;CCDC74B;GJC3;C7orf54;TREX2
MER5A	72	1916	1.24464	0.0432509	0.375907	RABGAP1L;MOBKL2C;CITED4;OR6K2;AK4;SELE;IL28RA;TTC39A;MINPP1;TACR2;TMEM133;RRAS2;MICALCL;ME3;MCF2L;OXGR1;TC2N;FRMD6;RORA;AGSK1;DOK4;AKTIP;HSD17B1;LOC730755;KCNAB3;LRFN3;SIPA1L3;MLLT1;MATN3;SCN7A;CPS1;GPR45;LOC151534;RNASEH1;SYNJ1;IFT27;ACPP;TRIML2;RBPJ;C4o
MER68-int	3	26	4.1529	0.0435851	0.375907	CD244;RARRES3
L1MC5	50	1273	1.30288	0.0439016	0.375907	RABGAP1L;EGLN1;ZNF670;C11orf63;IRF7;BRI3BP;TXNRD1;METTL7B;SPTB;CATSPERB;SLC25A47;GPR176;OTUD7A;PITPNA;ZNF114;HIF3A;LRFN3;SCN7A;HDLBP;PPP2R3A;CP;FBN2;ETF1;AHI1;HLA-DMA;FAM26D;GPNMB
LTR12	4	44	3.18399	0.0444961	0.376294	OGT
MER34C2	5	64	2.69833	0.0454671	0.379816	RAB1A;HIST1H2BO
MLT1E1A	8	131	2.0712	0.0477703	0.394249	HEPACAM;OXGR1;ABHD3;TP53INP2;ACPP;OGT
L1P1	5	66	2.60996	0.050759	0.413927	TSHB;CATSPERB;SP140L;CXorf57
LTR12_	3	28	3.8209	0.0525324	0.415074	SLCO3A1;ZSCAN1;MTHFD1L
MER1B	15	309	1.62499	0.0534542	0.415074	SLC38A2;TMTC4;ANKDD1A;DNAJA4;MPV17L;MMD;EPN3;GPR45;IL7R;HTRA4;MYOM2
(TATG)n	9	159	1.91075	0.0553954	0.415074
T-rich	28	665	1.40029	0.0561911	0.415074	MGC4473;NAV1;OR6K2;FNBP1L;IL28RA;CTSF;TXNRD1;SLC38A2;BIN2;BCAT1;MCF2L;RAB15;ISLR2;TM6SF1;MYO1E;MYH3;ALOXE3;LOC730755;SKAP1;SMCR5;PITPNA;SLC14A2;RAB3A;MADCAM1;SLC19A3;OBSL1;SCN7A;LYG1;ERBB4;RNASEH1;FSHR;SOD1;MICAL3;KCTD17;PPP2R3A;CCRL2;LPHN3;NEURL1B;DAB2;N
MER67D	2	13	5.78946	0.0579126	0.415074	CRYM;RAB1A
LTR26B	4	48	2.89452	0.0580651	0.415074	TLE6
MER21-int	4	48	2.89452	0.0580651	0.415074	MXD3
MLT1K	41	1040	1.30766	0.0596885	0.415074	DYRK3;ZNF697;IL28RA;TMEM180;HEPACAM;RRAS2;MICALCL;ME3;CMAS;KCTD4;CATSPERB;FRMD6;PLA2G4D;ZNF114;HIF3A;SYT3;ZNF554;OBSL1;ARL4C;ACOXL;LOC90246;SLCO2A1;RARRES1;USP46;FNIP1;ARHGAP26;LAMB1;GLIS3;VLDLR;ELK1
(CATAG)n	1	2	31.8306	0.0599887	0.415074
(TAATG)n	1	2	31.8306	0.0599887	0.415074
TAR1	1	2	31.8306	0.0599887	0.415074	ZNF596
(TCTCG)n	1	2	31.8306	0.0599887	0.415074
tRNA-Leu-CTY	1	2	31.8306	0.0599887	0.415074	ALOXE3
tRNA-Met_	1	2	31.8306	0.0599887	0.415074	MAP1LC3B
UCON2	1	2	31.8306	0.0599887	0.415074	TMEM108
X3_LINE	3	30	3.5376	0.0622872	0.422536	ADAMTSL4;MINPP1;MRPS18A
LTR5_Hs	6	92	2.2216	0.062301	0.422536	AK4;TMEM180;RARRES3;RAB15;CD320
Tigger1a_Art	2	14	5.30605	0.0662329	0.435922	ATF3
MLT1D	44	1137	1.28266	0.0665663	0.435922	CITED4;DYRK3;TMEM180;P4HA1;CMAS;CLEC2D;MCF2L;TC2N;CA10;PLA2G4C;ACOXL;CLDN1;PVRL3;FLNB;FGFR3;RXFP3;HIST1H3D;GSTA5;GSTA2;HIST1H2BH;EPHB6;GPNMB;FLJ45340;MSR1;KBTBD11;ANKRD20A2;GLIS3;UBE2A;GPR119;NOX1;P2RY4
L2a	370	11245	1.08616	0.0671344	0.435922	WLS;MOBKL2C;CITED4;MGC4473;SLC16A4;MEF2D;CKS1B;AK4;HIST2H2BE;TSHB;OSCP1;ATP1A4;TMEM61;CR2;GOT1;TACR2;ECHDC3;KIAA0913;P4HA1;COL17A1;ANK3;C11orf42;LDHA;TMEM135;ADRBK1;IRF7;ST3GAL4;CD6;ME3;BRI3BP;RARG;DIP2B;C12orf41;TXNRD1;CMAS;AICDA;CLEC1B;PTHLH;SLC38A2;ENO
HY4	3	31	3.41123	0.0674565	0.435922	ALDH6A1
MER44D	3	31	3.41123	0.0674565	0.435922	CAP2
LTR24	4	51	2.70964	0.0695278	0.445108	B9D2
LTR10E	3	32	3.29358	0.072814	0.456717	BAG3;MTHFD1L
LTR33C	3	32	3.29358	0.072814	0.456717	ANKDD1A;C18orf1
MER4C	6	96	2.12276	0.0733415	0.456717	SELE;RARRES3;GNG13;HIST1H2BI;MSR1
LTR88b	5	74	2.30728	0.0753703	0.465123	KIAA1467;ETFA;ACOXL
CT-rich	32	802	1.32391	0.0770749	0.467276	NAV1;OR6K2;FNBP1L;BIN2;BCAT1;MCF2L;ISLR2;TM6SF1;MYH3;ALOXE3;LOC730755;SMCR5;PITPNA;SLC14A2;RAB3A;MADCAM1;OBSL1;SCN7A;LYG1;RNASEH1;SOD1;KCTD17;LPHN3;NEURL1B;DAB2;NR2F1;DLL1;MMP16;COL27A1;CCNB3;BEX1
LTR33B	4	53	2.59914	0.0777656	0.467276	STT3B;MSR1;ZMAT1
MLT1E1	4	53	2.59914	0.0777656	0.467276	MYADM;NUDT10
MIRb	412	12628	1.07667	0.0790354	0.470776	WLS;ADAMTSL4;PLXNA2;MOBKL2C;CITED4;S100A6;RAB3B;SLC16A4;DYRK3;NAV1;THBS3;MEF2D;CKS1B;AK4;HIST2H2BE;ZNF697;SELE;IL28RA;TTC39A;TSHB;OSCP1;ATF3;TMEM61;SYNPO2L;GOT1;BAG3;MINPP1;TMEM180;TACR2;ECHDC3;P4HA1;COL17A1;MS4A4A;HEPACAM;MYBPC3;C11orf42;LDHA;TMPRSS5;CCD
MER5B	46	1214	1.25481	0.0803126	0.47426	FNBP1L;SYNPO2L;C11orf42;TMPRSS5;OXGR1;MAX;RAB15;TC2N;RNASE11;ASB2;DNAJA4;MYH3;ASGR1;HLF;SLC14A2;EGLN2;HK2;ACOXL;C20orf3;SOD1;TTC3;MBNL1;TMEM108;ADAMTS3;SH3TC1;SLC26A2;TCOF1;BCKDHB;CD164;HIST1H2BI;FAM26D;TMEM168;GLIS3;VLDLR;GPR119;TMEM164
(CAAG)n	2	16	4.54804	0.0839448	0.487306
(CCAA)n	2	16	4.54804	0.0839448	0.487306
tRNA-Arg-AGA	1	3	15.9145	0.0886199	0.510123	ALOXE3
LTR49	5	78	2.18086	0.0897086	0.512087	HIST1H2BO;HIST1H2BI;AGPAT5
THE1A	7	126	1.87312	0.0912138	0.516375	CD244;AKTIP;COL6A6;BPGM;PCLO;VCX
ERVL-E-int	19	446	1.41717	0.0922085	0.517039	TRIM62;CD6;MYADM;STK31;C8orf47;MSR1;KCNQ3
MER41-int	5	79	2.15137	0.0934987	0.517039	C1QTNF1;FBN2
L1MC3	23	560	1.36419	0.0941991	0.517039	SKAP1;STX7;SNX13;TMEM106B;ELK1;PIM2;MAGEA1;MAGEA4
MLT1A0	38	995	1.26496	0.0949953	0.517039	ENO1;HIST3H2BB;RRAS2;ST3GAL4;GABARAPL1;PXN;CLEC2D;MAX;WHAMM;GPR176;OTUD7A;AKTIP;ZNF114;ATCAY;PDK1;FBLN7;ERBB4;BTG3;FGF12;ELOVL7;HIST1H2BO;GSTA2;EPHB6;GJC3;MMP16;MYOM2;MAGEA1;BCOR;ZMAT1
MER34C_	3	36	2.89433	0.0960219	0.517039	IKBKB
(CGGGG)n	17	393	1.43992	0.0961964	0.517039
MER33	26	648	1.33145	0.0972393	0.517039	PXN;SLC2A3;NIN;ASB2;RORA;TM6SF1;PLA2G4D;ALOXE3;LRFN3;SIPA1L3;RNASEH1;FLNB;ASCC3;HIST1H2BL;HIST1H2BM;GPNMB;ANK1
polypurine	5	80	2.12265	0.0973694	0.517039	ZNF114;TAPT1;TMEM140
Charlie18a	8	154	1.7448	0.099797	0.525853	TACR2;ST3GAL4;DLST;OBSL1;CPS1;GNAS;ARHGAP26
Ricksha_0	2	18	3.97964	0.102892	0.538023	STOM
MER67B	4	59	2.31556	0.1052	0.53966	MMD;RAB1A;MSR1
MER63D	7	131	1.79749	0.106356	0.53966	TMTC4;SLC45A4;PLAC1
MER67C	7	131	1.79749	0.106356	0.53966	ZNF702P;HIST1H2BJ;POM121
Tigger4a	7	131	1.79749	0.106356	0.53966	RRAS2;BRI3BP;AGSK1;CPS1;TRAK1;DNAJB9
LTR62	3	38	2.72882	0.108614	0.545115	ZSCAN1
LTR50	6	107	1.89157	0.109023	0.545115	TRIM62;C11orf63;ME3;PVRL3
HERV17-int	4	61	2.23436	0.1152	0.565388	GSTA3
tRNA-Gly-GGG	1	4	10.6082	0.116379	0.565388	HIST1H4H
tRNA-Lys-AAA	1	4	10.6082	0.116379	0.565388	ALOXE3
UCON4	1	4	10.6082	0.116379	0.565388	PLXNA2
LTR7	5	85	1.98998	0.117897	0.568729	CTSF;RARRES3;PDK1;LEPROTL1
LTR56	7	135	1.74131	0.119379	0.571848	SLC2A3;HIST1H2BJ;HIST1H2BI;AGPAT5;IKBKB;KIAA1456
L1MA4	13	296	1.46281	0.121881	0.579783	LDHA;KRT81;GPR180;XAF1;PVRL3;STOM;MOSPD1;AFF2;RNF128
L1PA15	9	190	1.5833	0.128218	0.603397	MOBKL2C;GOT1;MS4A4A;TC2N;MKL2;RNASEH1;TMEM140
(CGTG)n	3	41	2.51367	0.128607	0.603397
MLT1J-int	4	64	2.12254	0.13094	0.603749	TMEM135;ACOXL
(TTATA)n	4	64	2.12254	0.13094	0.603749
MER11D	2	21	3.35114	0.133171	0.603749	ALDH3B2;ABCB1
Tigger9b	2	21	3.35114	0.133171	0.603749	C11orf42
HAL1-2a_MD	4	65	2.08784	0.136375	0.603749	GNAS;ANK1
MER103C	12	276	1.44741	0.140036	0.603749	CHRM1;KRT19;KCNAB3;RAPH1;TRAK1;CCRL2;ADAMTS3;ARHGAP26;STX7;DNAJB9;MICALL2
HY3	4	66	2.05404	0.141898	0.603749	GPR176;MPST;CDKN1A;GJC3
AmnSINE1	3	43	2.38777	0.142601	0.603749	ATCAY;RAPH1;NRG2
MamRep488	3	43	2.38777	0.142601	0.603749	TXNRD1;TLE6;HLA-DRB1
(GGAA)n	8	168	1.59204	0.142615	0.603749
AluYc5	1	5	7.95964	0.143293	0.603749	OXGR1
(CGGGA)n	1	5	7.95964	0.143293	0.603749
(TAAG)n	1	5	7.95964	0.143293	0.603749
tRNA-Gln-CAG	1	5	7.95964	0.143293	0.603749	ALOXE3
tRNA-Gly-GGY	1	5	7.95964	0.143293	0.603749	ALOXE3
(TTGTG)n	1	5	7.95964	0.143293	0.603749
MER30B	2	22	3.18356	0.143666	0.603749	HIF3A
Charlie7	9	197	1.5243	0.149511	0.624483	SLC38A1;THSD4;PAQR9;RHOBTB3;CD164
L1MEf	18	451	1.32384	0.151009	0.626343	XAF1;FBLN7;LANCL2;TNFRSF10B
MLT1J	32	864	1.22502	0.152097	0.626343	RABGAP1L;TACR2;TMEM135;ME3;ZDHHC22;ASB2;PLA2G4C;MATN3;CPS1;C21orf91;LOC90246;SLCO2A1;RARRES1;STT3B;ARHGAP26;IL7R;ASCC3;CD164;HIST1H3F;TMEM168;DNAH11;EPHB6;TSNARE1
(GTTTG)n	2	23	3.03196	0.154325	0.626343
MER57C2	2	23	3.03196	0.154325	0.626343	TSHB;SH3TC2
LTR16E2	5	93	1.80898	0.154528	0.626343	CD6;ZNF114;ZNF181;STK31
MER94	9	199	1.50825	0.155899	0.628183	ZNF697;SCN7A;FGF12;STX7;NEK6;NUDT10
MER94B	3	45	2.27392	0.157071	0.629203	TPM1;SLC20A1;FGFR3
Arthur1	7	147	1.59198	0.162993	0.644612	P4HA1;PLA2G4D;WFDC10B;NOX1
(A)n	28	752	1.23171	0.16372	0.644612
MER57A1	3	46	2.22123	0.164469	0.644612	C21orf91;SNX18
MER34	6	121	1.66117	0.164882	0.644612	HIST1H2BJ;HIST1H2BH;FAM26D;TNFRSF10B
G-rich	46	1299	1.16938	0.16781	0.644612	ADAMTSL4;MEF2D;MYBPC3;PDE2A;IRF7;IGF2AS;DDIT3;PTHLH;KRT81;TMTC4;SLCO3A1;KRT19;ALOXE3;HIF3A;ANGPTL6;HOMER3;PLA2G4C;BCL3;SYT3;SCN7A;RAB1A;LYG1;KCNK3;ACOXL;LSM14B;LOC642852;LSS;SLCO2A1;CP;PVRL3;ADCY5;USP46;FGFR3;FBN2;MICALL2;IKBKB;MOSPD1;MAGEA1;TMEM164
(GCTG)n	1	6	6.3668	0.169387	0.644612
HERVL32-int	1	6	6.3668	0.169387	0.644612	LOC730755
LTR35B	1	6	6.3668	0.169387	0.644612	WHAMM
MER83A-int	1	6	6.3668	0.169387	0.644612	SPERT
MER4B-int	5	97	1.73035	0.174406	0.660046	ALDH3B2;ZNF702P
LTR6A	2	25	2.76818	0.176061	0.661671	ZNF181;LEPROTL1
MER77	4	72	1.87286	0.176768	0.661671	CD244;GPR176;XAF1
MLT1I	19	493	1.27648	0.178204	0.663422	CD244;GPR176;TPM1;HIF3A;MATN3;PRKCE;MYCN;ACOXL;BCKDHB;CDKN1A;LAMB1;VLDLR;TMEM185A
MER66B	5	98	1.71174	0.179522	0.664716	CLMN;HK2;RAB6B
L1MC4a	62	1803	1.13441	0.18166	0.665632	ZYG11B;CR2;SCGB1A1;RRAS2;METTL7B;FRMD6;ANKDD1A;C1QTNF1;SIPA1L3;DTNB;SCN7A;ARL4C;C2orf88;HK2;ACOXL;POM121L8P;LOC90246;RAB6B;RARRES1;STT3B;NRG2;SLC26A2;DAB2;TCOF1;TRIM40;KIAA0240;GSTA3;HIST1H2BD;TMEM139;FLJ43663;ABCB1;OPRK1;NEK6;GPR119
(CATA)n	6	125	1.60531	0.182723	0.665632
(TTTAA)n	2	26	2.65297	0.1871	0.665632
MER45C	3	49	2.07626	0.187244	0.665632	BCOR
L1M3	15	380	1.30862	0.187608	0.665632	AICDA;OTUD7A;MEF2BNB;RNF13;HLA-DRB1;ANKRD20A2;MUSK;VCX;BEX1
Arthur1C	4	74	1.81922	0.188983	0.665632	SYNPO2L;DERL3;PLOD2
MER4D	5	100	1.67569	0.189918	0.665632	HIST1H2BL;POM121;TMEM164
MER63A	6	127	1.57876	0.191918	0.665632	IL28RA;MADCAM1;FSHR;DAB2;BCOR
(CGGA)n	1	7	5.30562	0.194686	0.665632
LTR38-int	1	7	5.30562	0.194686	0.665632	SPERT
LTR81AB	1	7	5.30562	0.194686	0.665632	TACR2
(TTCGGG)n	1	7	5.30562	0.194686	0.665632
L2	120	3634	1.08807	0.194956	0.665632	ZYG11B;CITED4;TAS1R1;RAB3B;ENO1;NAV1;THBS3;TGFBR3;HMGCS2;TRIM62;TTC39A;TSHB;OSCP1;MINPP1;TACR2;FANK1;LDHA;CCDC85B;PDE2A;CHRM1;ADRBK1;KCNMB4;BRI3BP;CMAS;PRB4;ALDH6A1;MAX;RNASE11;CLMN;SLC25A47;VPS13C;WHAMM;TLN2;AKTIP;HSD11B2;HSD17B1;VMO1;B9D2;ZNF702P;HIF3A;
MLT2B1	7	155	1.50588	0.195484	0.665632	LDHA;MATN3;CCDC74B;FAM26D;PCLO
(CAGAGA)n	6	128	1.56581	0.19658	0.665632
Tigger3b	11	268	1.36285	0.19756	0.665632	CITED4;MICALCL;METTL7B;ALOXE3;ACOXL;FLNB;MUSK
(CCTG)n	2	27	2.54692	0.198232	0.665632
Looper	2	27	2.54692	0.198232	0.665632	C21orf58
MERX	2	27	2.54692	0.198232	0.665632	TMEM61
(CTGGGG)n	4	76	1.76874	0.201456	0.671154
L1MEc	23	623	1.22072	0.201836	0.671154	MGC4473;EGLN1;TSHB;C21orf91;CLDN5;PPP2R3A;KIAA0240;DLL1;TNFRSF10B;MYOM2
L1MD1	12	300	1.32672	0.207538	0.684194	CLEC2D;SKAP1;RAB6B;SPACA1;GALNT11
AluYa5	9	214	1.39783	0.207755	0.684194	MGC4473;OR6K2;TSHB;ASB2;TM6SF1;PITPNA;BCKDHB;CAP2;ANXA1
LTR88a	2	28	2.44882	0.20944	0.686035	HEPACAM;KRT19
MER50	6	131	1.52821	0.210813	0.686035	TNFAIP2;CCL15;TNFRSF10B
MLT2A1	5	104	1.60795	0.211319	0.686035	RRAS2;ARL4C;STX7;TMEM185A
LTR12C	8	187	1.42296	0.212598	0.686931	EGLN1;SLC16A4;RDX;FAM100B;ABHD3;SOD1;DNAH11;TNFRSF10B
LTR48B	3	53	1.91021	0.218746	0.69843	HIST1H2BL;HIST1H2BO;HIST1H2BJ
L1M2b	1	8	4.54768	0.219215	0.69843	CLDN5
tRNA-Lys-AAG	1	8	4.54768	0.219215	0.69843	CTSF
MLT1G1	9	218	1.37106	0.222647	0.70608	PRB4;SLCO3A1;LOC100128288;HIF3A;CDKN1A;CDKL5
L1PREC2	8	190	1.3995	0.224702	0.709312	TSHB;ZNF670;ANKDD1A;LGALS14
MLT1J2	12	306	1.29961	0.226319	0.709946	TRIM62;KIAA1467;TMTC4;THSD4;C21orf91;ELOVL7;RHOBTB3;CDKN1A;IER5L
MER41B	11	277	1.3167	0.226976	0.709946	HIST3H2BB;RDX;C1QTNF1;FBN2;RHOBTB3;HIST1H2BJ;TMEM164
L1PA13	7	163	1.42863	0.230278	0.711338	WLS;BBOX1;C18orf1;COL6A6;HLA-DRB3
LTR81B	2	30	2.27379	0.232024	0.711338	HEPACAM
(CCCCAG)n	4	81	1.65385	0.233619	0.711338
LTR33A_	4	81	1.65385	0.233619	0.711338	HHIPL1;LOC90246;HLA-DMA
MER96	4	81	1.65385	0.233619	0.711338	MGC4473;RUNX1;SERPINI1
AluYb8	7	164	1.41952	0.234769	0.711338	ZYG11B;GABARAPL3;PSMB10;VMO1;HIF3A;CEACAM1;MEF2BNB
(TCCA)n	7	164	1.41952	0.234769	0.711338
L2b	215	6719	1.05342	0.238231	0.711338	WLS;MOBKL2C;CITED4;MGC4473;RAB3B;MEF2D;TGFBR3;HIST2H2BE;TRIM62;ZNF697;ATF3;TMEM61;FRMD4A;BAG3;FANK1;ANK3;MS4A4A;TMEM133;SCGB1A1;HEPACAM;TMPRSS5;CCDC85B;PDE2A;CHRM1;ADRBK1;ST3GAL4;CD6;MICALCL;TXNRD1;AICDA;ENO2;SLC2A3;BCAT1;TMTC4;KCTD4;ALDH6A1;SPTB;OTUB2;TC
MER41D	4	82	1.63264	0.240197	0.711338	CLEC2D;ZNF702P;ZNF596
Charlie10b	1	9	3.97934	0.242997	0.711338	FANK1
(G)n	1	9	3.97934	0.242997	0.711338
L1P4a	1	9	3.97934	0.242997	0.711338	ZNF114
LTR3	1	9	3.97934	0.242997	0.711338	CSH1;HIST1H4H
LTR72	1	9	3.97934	0.242997	0.711338	RARRES3
U1	1	9	3.97934	0.242997	0.711338	FGF12
(GA)n	18	493	1.20663	0.24973	0.727937
L1PA2	3	57	1.76866	0.251216	0.729165	THSD4;IKBKB
(TTTA)n	15	404	1.22779	0.253645	0.73311
MSR1	6	140	1.42554	0.255459	0.735248	KCNJ14;COX6B2;SYT3;LENG9
ERV3-16A3_I-int	9	228	1.30843	0.261511	0.739525	ETFA;LSM14B;ZMAT1
(GGGA)n	5	113	1.4739	0.261945	0.739525
(TAGA)n	7	170	1.36725	0.262283	0.739525
(CTCGG)n	1	10	3.53709	0.266055	0.739525
(GAGAA)n	1	10	3.53709	0.266055	0.739525
LTR16D2	1	10	3.53709	0.266055	0.739525	MAX
MamGypLTR2b	2	33	2.05383	0.266124	0.739525	ECHDC3;SKP1
ORSL-2a	2	33	2.05383	0.266124	0.739525	SCGB1A1;ISLR2
MamGypLTR1c	3	59	1.70548	0.267708	0.739525	SCGB1A1;OTUB2;C18orf1
MER51A	5	114	1.46038	0.267741	0.739525	EGLN1;GPR180;SP100;TMEM168
MER4A	6	143	1.39431	0.270883	0.7452	RARRES3;ZNF702P;TMEM139;LEPROTL1
MER81	8	202	1.3129	0.275365	0.748382	MYO1A;CSH1;EPN3;LOC151534;NCKAP5;FLNB;LRIG1
(GAA)n	3	60	1.67555	0.276	0.748382
Helitron3Na_Mam	3	60	1.67555	0.276	0.748382	OTUB2;SYNJ1
(CCGCG)n	2	34	1.98969	0.277502	0.748382
Charlie14a	2	34	1.98969	0.277502	0.748382	HLA-DMA
MLT2B4	7	174	1.3345	0.281103	0.755121	SLC16A4;HIST2H2BE;ATF3;WHAMM;GPR176;NUDT10
AluSx4	19	536	1.17016	0.282826	0.756779	MEF2D;MINPP1;TMEM180;HHIPL1;DOK4;HSD17B1;VMO1;SEPW1;PLA2G4C;BCL3;RNASEH1;CLDN5;ADAMTS3;DAB2;C5orf45;HIST1H2BC;TMEM63B;GSTA3;TMEM184A
Charlie21a	3	61	1.64665	0.284318	0.757812	RBPJ
(GGAGA)n	1	11	3.18334	0.28841	0.761057
MER74C	1	11	3.18334	0.28841	0.761057	CA1
LTR26E	2	35	1.9294	0.288868	0.761057	LRFN3
L3	65	1983	1.07926	0.290491	0.762399	PLXNA2;MOBKL2C;RAB3B;DYRK3;ENO1;MEF2D;IL28RA;TMEM135;KCNMB4;TMTC4;TC2N;CLMN;SLC25A47;GABARAPL3;AGSK1;TAOK2;CEACAM1;CGB2;PRKD3;KCNK3;FSHR;GNAS;MICAL3;MPST;TMEM158;PAQR9;PLOD2;NEURL1B;SH3TC2;SLC26A2;DAB2;ASCC3;BCKDHB;TRIM40;HLA-DRB1;VNN3;TMEM140;MICALL2;POM
THE1D	13	356	1.20672	0.292243	0.76407	EGLN1;BBOX1;KCTD4;SLC14A2;FBLN1;ARHGEF26;VGLL2;FLJ43663;APLN;MAGEA1
MER34A	4	90	1.48071	0.294098	0.765995	WLS;LEPROTL1
MLT1N2	13	357	1.20321	0.295576	0.766931	MKL2;ABHD3;MATN3;HK2;HLA-DMA;HIST1H2BH;TMEM168;MSR1
(TTTC)n	9	237	1.25675	0.298137	0.767125
MLT1C	35	1041	1.10785	0.299648	0.767125	DYRK3;TSHB;BAG3;GABARAPL1;BRI3BP;MCF2L;SPERT;FRMD6;LOC100128288;SEPW1;TLE6;ACOXL;SOD1;SYNJ1;SH3TC1;SH3TC2;DAB2;BCKDHB;AGPAT5;ANK1;TMEM185A;APLN;MED12
(TTTTTA)n	2	36	1.87269	0.300212	0.767125
LOR1b	3	63	1.59175	0.301008	0.767125	IL7R;HLA-DRB3;HIST1H3D
Tigger1	18	512	1.16015	0.301251	0.767125	BTG3;LXN;TMEM139;TMEM140;BEX1
L3b	11	299	1.21604	0.305042	0.773903	KRT81;DLST;TNFAIP2;CPS1;ANKRD36B;FBLN1;RARRES1;ADAMTS3;KIAA1456;SLC45A4
L1PA17	6	150	1.32652	0.307663	0.775211	H2AFJ;NEURL1B;SLC26A2
Helitron2Na_Mam	1	12	2.89395	0.310085	0.775211	ME3
LTR3B	1	12	2.89395	0.310085	0.775211	FNBP1L
MER83B	1	12	2.89395	0.310085	0.775211	MPV17L
(CAG)n	3	65	1.54038	0.317743	0.786714
Charlie24	3	65	1.54038	0.317743	0.786714	WHAMM;FNIP1
L1M5	111	3478	1.04998	0.320962	0.786714	MOBKL2C;HMGCS2;ZNF697;OSCP1;CR2;GOT1;SCGB1A1;C11orf42;RDX;ALDH3B2;RARRES3;BRI3BP;DIP2B;TXNRD1;H2AFJ;MCF2L;GPR180;ALDH6A1;MAX;SPTB;RNASE11;GABARAPL3;DNAJA4;THSD4;CRYM;TAOK2;LOC100128288;ZBTB4;KRT19;C1QTNF1;ZNF181;LGALS14;MYADM;ZSCAN1;OBSL1;RAPH1;SLC20A1;KC
LOR1a	2	38	1.76859	0.322798	0.786714	C4orf19
LTR47B	2	38	1.76859	0.322798	0.786714	STX7;MTHFD1L
Tigger13a	5	124	1.33764	0.326952	0.786714	KCTD4;PLA2G4C;HIST1H2BL
Tigger3a	9	244	1.21929	0.327436	0.786714	WLS;C11orf42;TMPRSS5;KCTD4;TMEM86B;CP;GALNT11;GPR119;VCX
HAL1b	7	184	1.25907	0.329414	0.786714	TAS1R1;IL28RA;CCL15;ANKRD36B;TRAK1;AHCYL2
MER20	29	867	1.10187	0.330135	0.786714	TMEM61;C11orf63;BRI3BP;BCAT1;FURIN;KCNAB3;ATCAY;COX6B2;MADCAM1;EMP3;SLC19A3;C20orf3;ZMYND8;SOD1;IFT27;SH3TC1;FBN2;RXFP3;CD164;LANCL2;TMEM106B;TRPV6;KBTBD11;VLDLR;CXorf57
LTR14A	1	13	2.6528	0.331099	0.786714	SYNPO2L
MER121	1	13	2.6528	0.331099	0.786714	FGFR3
MLT1H1-int	1	13	2.6528	0.331099	0.786714	LGALS14
(TCTCC)n	1	13	2.6528	0.331099	0.786714
GA-rich	28	836	1.10337	0.331256	0.786714	ADAMTSL4;PLXNA2;TNFRSF4;TRIM62;OSCP1;PDE2A;ENO2;ZDHHC22;GPR176;SLCO3A1;ZNF114;SP100;GPR45;ACOXL;ADAMTS3;LPHN3;EBF1;CAP2;MICALL2;C8orf47;GLIS3;VCX;P2RY4;MAGEA4;TMEM164
L1M7	5	125	1.32649	0.332961	0.786714	CMAS;FAM26D;TMEM168
(TTG)n	14	399	1.15774	0.333218	0.786714
AluYk4	6	155	1.28199	0.334433	0.786714	CITED4;CLEC2D;ABHD3;ZNF702P;HIST1H2BD;KCNK5
MamRep605	9	246	1.20899	0.335907	0.786714	HIST2H2BE;TTC39A;BAG3;TMEM135;ZBTB4;HLF;GPR45
(TG)n	82	2560	1.05382	0.336507	0.786714
L1PA7	7	186	1.24499	0.339235	0.790396	ZNF670;CRYM;GSTA5;MUSK;GPR119
MER21B	8	218	1.21281	0.346937	0.8056	RARRES3;APPBP2;LSS;GSTA2;PIM2
PrimLTR79	1	14	2.44867	0.351473	0.813375	TMEM180
L1MA4A	7	189	1.22446	0.354034	0.815033	SYNPO2L;RNF13
LTR7C	2	41	1.63251	0.356299	0.815033	ZNF670;ZNF114
MER106B	2	41	1.63251	0.356299	0.815033	TCOF1;PLAC1
Kanga2_a	3	70	1.42541	0.359559	0.815033	NEURL1B;ZNRF2P1
MSTB2	3	70	1.42541	0.359559	0.815033	LIN52;GJC3;GALNT11
AluYc	24	722	1.09473	0.360456	0.815033	CD244;TACR2;HEPACAM;C11orf63;RARRES3;KCNMB4;SLC2A3;TM6SF1;ABHD3;SLC14A2;ZNF114;ATCAY;LGALS14;COX6B2;SYT3;LYG1;RNASEH1;C21orf56;STT3B;HLA-DRB1;HTRA4;APLN;NOX1
MER96B	6	160	1.24034	0.361454	0.815033	OTUD7A;PRKCE;ACPP;DUSP4;COL27A1
MER68	4	100	1.32646	0.363175	0.815033	SLC16A4;HIST1H4H;ABCB1
MER67A	2	42	1.59169	0.367337	0.815033	DNAJA4
Tigger12c	2	42	1.59169	0.367337	0.815033	FANK1;FLJ45340
L1PA3	5	131	1.2633	0.369166	0.815033	OR6K2;PCLO;CXorf57;ZMAT1
AluYb9	1	15	2.27398	0.371227	0.815033	GPR180
FordPrefect_a	1	15	2.27398	0.371227	0.815033	LANCL2
(GGAAA)n	1	15	2.27398	0.371227	0.815033
L1M3d	1	15	2.27398	0.371227	0.815033	CLEC2D
LTR72B	1	15	2.27398	0.371227	0.815033	CLEC2D
LTR19A	2	43	1.55286	0.378299	0.827908	SP140L;IFT27
Charlie9	3	73	1.36433	0.384484	0.830075	SLC38A2;EGLN2
SVA_F	3	73	1.36433	0.384484	0.830075	HLA-DRB1
Zaphod	5	134	1.23391	0.387295	0.830075	DNAJA4;SOD1;PYCRL
L1P3	2	44	1.51587	0.389181	0.830075	OR6K2;VNN3
MER66C	2	44	1.51587	0.389181	0.830075	RARRES3;ARHGAP26
(TGGG)n	2	44	1.51587	0.389181	0.830075
X7B_LINE	2	44	1.51587	0.389181	0.830075	ATF3;TPM1
X7C_LINE	2	44	1.51587	0.389181	0.830075	SLC14A2;SCN7A
MER58A	14	416	1.10872	0.390196	0.830075	ENO1;RARRES3;OTUD7A;DTNB;LYG1;STT3B;SH3TC1;IL7R;C7orf54;C8orf47
THE1B	20	608	1.08287	0.394883	0.837445	TGFBR3;SELE;ECHDC3;MS4A4A;AICDA;BCAT1;FRMD6;MPV17L;APPBP2;PLA2G4C;MATN3;RAPH1;LYG1;C21orf91;ACPP;PVRL3;GJC3;BPGM
LTR82B	2	45	1.48062	0.399977	0.839966	TMEM168
MLT1I-int	2	45	1.48062	0.399977	0.839966	CD244;ACOXL
MADE1	9	261	1.13697	0.40029	0.839966	MOBKL2C;BAG3;MS4A4A;SPTB;CA10;STX7;AHCYL2;HBP1;PLAC1
Zaphod3	3	75	1.32642	0.400977	0.839966	SCGB1A1;TMTC4;HK2
(CAAAA)n	11	325	1.11526	0.404099	0.841229
L1PA8	7	200	1.15463	0.408632	0.841229	MMD;RNASEH1;VGLL2;FAM26D;TNFRSF10B;NOX1;MAGEA1
(CTTG)n	1	17	1.98959	0.408948	0.841229
(GGGAA)n	1	17	1.98959	0.408948	0.841229
LTR90A	1	17	1.98959	0.408948	0.841229	PAQR9
LTR90B	1	17	1.98959	0.408948	0.841229	HMGCS2
LTR16C	8	232	1.13696	0.411307	0.84355	AK4;TRIM62;SELE;HEPACAM;RRAS2;PLOD2;BCOR
Charlie4z	13	392	1.09197	0.417005	0.847715	OSCP1;ALDH6A1;PLA2G4D;APPBP2;C1QTNF1;ETF1;HIST1H3D;COL27A1;MED12
(TTA)n	18	552	1.07309	0.417663	0.847715
MER1A	6	171	1.15762	0.421108	0.847715	RDX;BIN2;DOK4;CA1;APLN;TMEM164
MER57-int	2	47	1.41481	0.421292	0.847715	ATF3;HCAR3
MER39B	4	109	1.21273	0.425157	0.847715	SLC19A3;HIST1H2BG;HIST1H3D
(TCCC)n	4	109	1.21273	0.425157	0.847715
Tigger2b_Pri	4	109	1.21273	0.425157	0.847715	BAG3;METTL7B;C20orf3;TMEM140
LTR15	1	18	1.8726	0.426951	0.847715	ALDH3B2
LTR75_1	1	18	1.8726	0.426951	0.847715	ACSS1
SVA_A	1	18	1.8726	0.426951	0.847715	AHCYL2
(TTCTCC)n	1	18	1.8726	0.426951	0.847715
(TTTTA)n	5	141	1.17037	0.429403	0.849447
L1MC	22	685	1.05642	0.430304	0.849447	CRYM;ZBTB4;MYADM;NCKAP5;C21orf56;TRIML2;RBPJ;HIST1H2BM;DNAH11;GALNT11;ZNF596;MYOM2;TMEM185A;CFP;MAGEA4
(GGGGA)n	3	79	1.2566	0.433555	0.853405
L1MA3	9	269	1.10196	0.434825	0.853453	CD6;CA10;XAF1;C20orf3;CXorf57
MLT1F1	7	206	1.1198	0.438362	0.856996	CITED4;SLC25A47;B9D2;FBN2;CDKL5
THE1C	9	270	1.09774	0.439132	0.856996	THSD4;ERBB4;SYNJ1;LPP;AMBN;IL7R;DLL1;PCLO;TMEM185A
(TCCCC)n	3	80	1.24027	0.441599	0.859361
LTR37A	4	112	1.17903	0.445513	0.864522	GNG13;SEPW1;PDK1;FLJ45340
MER41E	2	50	1.32639	0.452508	0.872387	MYCN;HIST1H2BO
MER63B	5	145	1.13692	0.45321	0.872387	FNBP1L;XAF1;FAM26D;OPRK1
MER49	6	177	1.11698	0.453387	0.872387	RSPH1;HIST1H2BG;TMEM168;STOM
LTR41	4	114	1.15758	0.458958	0.877808	CCRL2;FLJ45340
HERVK-int	1	20	1.67542	0.46133	0.877808	MTHFD1L
MER135	1	20	1.67542	0.46133	0.877808	GLIS3
MER57C1	1	20	1.67542	0.46133	0.877808	HMGCS2
Kanga1	2	51	1.29932	0.462698	0.877973	ARHGEF26
CR1_Mam	4	115	1.14715	0.465639	0.881113	MGC4473;TMEM108;P2RY4
(CAAA)n	9	277	1.06902	0.469157	0.885325
(TATATG)n	6	181	1.09143	0.474674	0.886179
AluSq10	10	311	1.05763	0.475571	0.886179	RDX;BCAT1;CRYM;ZNF48;ABCA7;ATCAY;C21orf58;MXD3;ETF1;HIST1H2BJ
MARNA	5	149	1.10533	0.476737	0.886179	KIAA0913;HEPACAM;GPR176;TPM1
AluYk12	1	21	1.59163	0.477737	0.886179	FLJ43663
LTR44	1	21	1.59163	0.477737	0.886179	RSPH1
MER9a1	1	21	1.59163	0.477737	0.886179	DIP2B
MER4E1	4	117	1.12684	0.47891	0.886179	ZNF702P;MLLT1;PDK1;SNX18
MLT1E2	6	182	1.08522	0.47996	0.886179	SELE;TMEM61;LYG1;C21orf91
L1MB4	18	574	1.03059	0.483128	0.889573	MGC4473;RRAS2;ABCA7;CEACAM1;DERL3;FHDC1;FBN2;TRIM40;EPHB6;TMEM164
L1MD	15	477	1.03357	0.486296	0.889573	EMP3;HDLBP;BCKDHB;STX7;ABCB1;ZNF596;STOM;CXorf57
LTR83	2	54	1.22435	0.492582	0.889573	RNF13
PABL_A	2	54	1.22435	0.492582	0.889573	HMGCS2;RXFP3
(CATG)n	1	22	1.51582	0.493646	0.889573
HERVK3-int	1	22	1.51582	0.493646	0.889573	HIST1H4H
LTR57-int	1	22	1.51582	0.493646	0.889573	SPERT
AluSq	65	2119	1.00739	0.494235	0.889573	ADAMTSL4;ZYG11B;RABGAP1L;ENO1;CD244;TGFBR3;IL28RA;TTC39A;SYNPO2L;KIAA0913;SCGB1A1;RDX;RRAS2;DIP2B;SLC2A3;LIN52;NMB;MYO1E;TAOK2;HSD17B1;ZBTB4;APPBP2;CCL15;MMD;ASGR1;VMO1;LOC730755;PITPNA;ABCA7;KCNJ14;LGALS14;CD320;SEPW1;MYADM;TLE6;MEF2BNB;MLLT1;ZSCAN1;LENG
(CAT)n	3	87	1.13689	0.496528	0.889573
MLT1A	12	382	1.03244	0.497286	0.889573	OSCP1;ATF3;ALDH3B2;KCNMB4;NARG2;ABHD3;RARRES1;TMEM108;CCNB3;MAGEA1;MAGEA4
MLT1M	6	186	1.06113	0.500932	0.889573	MINPP1;MYO1E;TPM1;OBSL1;DNAJB9
MER92B	2	55	1.20124	0.502306	0.889573	ZNF702P
(TTC)n	2	55	1.20124	0.502306	0.889573
(TCTA)n	5	154	1.06819	0.505651	0.889573
L1ME3B	15	483	1.02029	0.505711	0.889573	CST6;RARG;GRAMD1A;PPP2R3A;RHOBTB3;MRPS18A;GALNT11;ZNRF2P1
MER21A	6	187	1.05526	0.506128	0.889573	ENO2;HSD17B1;CA10
BC200	1	23	1.44692	0.509069	0.889573	MCF2L
ERVL-int	1	23	1.44692	0.509069	0.889573	C8orf47
LFSINE_Vert	1	23	1.44692	0.509069	0.889573	ANK3
LTR27	1	23	1.44692	0.509069	0.889573	PDK1
Tigger3d	1	23	1.44692	0.509069	0.889573	TREX2
MLT2C1	3	89	1.11045	0.511721	0.89193	MAGEA1;VCX;MAGEA4
L1ME3A	24	785	1.00391	0.52104	0.897679	FNBP1L;TMEM133;BRI3BP;CLEC2D;CLMN;FAM100B;ASGR1;TMEM86B;FBLN1;TRAK1;RAB6B;MRPS18A
HERVL66-int	1	24	1.38401	0.524023	0.897679	LOC730755
LSU-rRNA_Hsa	1	24	1.38401	0.524023	0.897679	GOT1
LTR10D	1	24	1.38401	0.524023	0.897679	ATCAY
LTR12D	1	24	1.38401	0.524023	0.897679	LEPROTL1
MER106A	1	24	1.38401	0.524023	0.897679	NSUN6
Charlie8	6	191	1.03242	0.526711	0.897679	OSCP1;KIAA0913;CLDN1;PCLO;ZMAT1
MamGypLTR1a	2	58	1.13688	0.530744	0.897679	TACR2;CMAS
MamSINE1	2	58	1.13688	0.530744	0.897679	TPM1;CDKL5
MER11A	2	58	1.13688	0.530744	0.897679	PPP2R3A;RBPJ
MER57B1	2	58	1.13688	0.530744	0.897679	CCL15;AHI1
X7A_LINE	2	58	1.13688	0.530744	0.897679	MYO1E;TMEM63B
LTR81C	1	25	1.32636	0.538522	0.902151	SOD1
MLT1C-int	1	25	1.32636	0.538522	0.902151	BEX1
PRIMA4_LTR	1	25	1.32636	0.538522	0.902151	DNAH11
MLT1G3	5	160	1.02686	0.53947	0.902151	GPR176;HIF3A;SLC26A2
L1M	2	59	1.11693	0.539974	0.902151	RARRES1;GALNT11
THE1B-int	3	94	1.04944	0.548597	0.907713	ECHDC3;MATN3;LYG1
MamRep434	2	60	1.09767	0.549076	0.907713	ATP1A4;PAQR9
MER83	2	60	1.09767	0.549076	0.907713	ANXA6
PRIMA41-int	2	60	1.09767	0.549076	0.907713	LOC730755
(CCCCCT)n	1	26	1.2733	0.552578	0.907713
L1P2	1	26	1.2733	0.552578	0.907713	TMPRSS5
LTR3A	1	26	1.2733	0.552578	0.907713	CST6
(TTTTTG)n	3	95	1.03802	0.555773	0.910155
LTR16B2	2	61	1.07904	0.558051	0.910155	SYNJ1;CCRL2
MLT2C2	2	61	1.07904	0.558051	0.910155	BTG3;SH3TC2
Tigger2a	4	130	1.01054	0.561559	0.9137	SLC16A4;IL28RA;ADCY5
L1ME3F	9	300	0.984478	0.564666	0.915709	ENO1;CD244;FSHR;RSPH1;ZMAT1
MER105	1	27	1.22432	0.566207	0.915709	TMEM108
LTR78	5	165	0.994745	0.566804	0.915709	RABGAP1L;KCTD17;GJC3
MER89	3	97	1.01592	0.569917	0.918572	C5orf45;GSTA2
LTR78B	4	132	0.994745	0.573631	0.922388	ME3;ANKDD1A;ABHD3;CDKL5
Charlie16a	3	98	1.00522	0.576884	0.925446	TRIM62;OTUB2;AGSK1
(TCTG)n	1	28	1.17898	0.579421	0.927344
LTR65	3	99	0.994746	0.583779	0.930572	LOC730755;LXN;KIAA0319
MER91C	2	64	1.02685	0.584204	0.930572	TMTC4;FSHR
U6	4	134	0.979435	0.585513	0.930572	ENO1;BTG3;HLA-DMA;MOSPD1
HSMAR1	1	29	1.13687	0.592232	0.931133	AHCYL2
LTR46	1	29	1.13687	0.592232	0.931133	ATP1A4
MER34B	1	29	1.13687	0.592232	0.931133	HIST1H2BI
(TGAG)n	1	29	1.13687	0.592232	0.931133
MER6A	2	65	1.01054	0.592663	0.931133	MTHFD1L
L1PB3	3	102	0.964593	0.604028	0.941335	SPACA1;HTRA4
LTR27B	1	30	1.09766	0.604653	0.941335	BCAT1
LTR28	1	30	1.09766	0.604653	0.941335	AGPAT5
SVA_B	1	30	1.09766	0.604653	0.941335	LOC100128288
MER119	2	67	0.979439	0.609193	0.941705	ZBTB4
LTR23	4	139	0.943145	0.614354	0.941705	SLC2A3;SH3TC2;HIST1H2BI
AluSg7	25	857	0.95638	0.614372	0.941705	ADAMTSL4;P4HA1;HEPACAM;ALDH3B2;CCDC85B;CD6;BRI3BP;DIP2B;MYO1E;CSH1;ASGR1;XAF1;ABHD3;RAB3A;COX6B2;CD320;SIPA1L3;ARHGEF26;LXN;DAB2;HLA-DRB1;FLJ45340;ANKRD20A2;UBE2A
L1MB5	19	654	0.952361	0.614465	0.941705	HIST3H2BB;ALDH3B2;MPV17L;FBN3;EGLN2;COX6B2;SEPW1;ANXA6;LANCL2;TMEM184A
AluYa8	1	31	1.0611	0.616696	0.941705	ZBTB4
LTR51	1	31	1.0611	0.616696	0.941705	HIST1H3D
MamRep1894	1	31	1.0611	0.616696	0.941705	AHI1
Tigger14a	1	31	1.0611	0.616696	0.941705	FGF12
LTR84b	2	68	0.964596	0.617263	0.941705	PRB4;MYADM
L1ME5	5	176	0.930723	0.623823	0.948398	HMGCS2;SPTB;ANKDD1A;ANKRD36B;CA1
Kanga1a	1	32	1.02685	0.628371	0.948398	ARHGEF26
MER51D	1	32	1.02685	0.628371	0.948398	ZSCAN1
(TGGGGG)n	1	32	1.02685	0.628371	0.948398
MER30	7	248	0.924526	0.632472	0.948398	NMB;SYT3;SOD1;RHOBTB3;CAP2;ELK1
L1PB4	6	214	0.91818	0.637053	0.948398	C11orf42;LOC730755;CEACAM1;LXN;COL6A6;NEURL1B
MER61-int	1	33	0.994747	0.639692	0.948398	PDK1
(TTAAA)n	1	33	0.994747	0.639692	0.948398
(TAAAA)n	4	144	0.909447	0.641911	0.948398
(GAAAA)n	3	108	0.909456	0.642522	0.948398
MER102c	5	180	0.909438	0.643401	0.948398	MGLL;SNX18;SH3TC2;GEM
MER82	4	145	0.902995	0.647265	0.948398	TRIM62;ATCAY
MLT1F	9	322	0.915219	0.648474	0.948398	TSHB;CR2;HEPACAM;SLC38A2;ABHD3;SLC14A2;LSS;ARHGAP26
(TAA)n	15	530	0.927035	0.64883	0.948398
MER57E1	1	34	0.9646	0.650667	0.948398	PDK1
Plat_L3	4	146	0.896633	0.652564	0.948398	DYRK3;GABARAPL3;PLOD2;COL27A1
MER31A	3	110	0.892452	0.65475	0.948398	RARRES3;LANCL2
(TA)n	74	2531	0.958409	0.656121	0.948398
LTR54	4	147	0.89036	0.657811	0.948398	BAG3;NARG2;GNG13
AluY	317	10630	0.977747	0.659146	0.948398	WLS;ADAMTSL4;ZYG11B;TAS1R1;RAB3B;SLC16A4;ENO1;NAV1;OR6K2;HIST3H2BB;AK4;ZNF697;IL28RA;OSCP1;ZNF670;CR2;SYNPO2L;BAG3;MINPP1;FANK1;KIAA0913;P4HA1;CTSF;MYBPC3;LDHA;TMEM135;C11orf63;RRAS2;GABARAPL1;BRI3BP;PXN;RARG;DIP2B;C12orf41;TXNRD1;CMAS;CLEC1B;KIAA1467;SLC
MER113	7	255	0.898411	0.660949	0.948398	AK4;BRI3BP;DNAJA4;LOC90246
Kanga11a	1	35	0.936226	0.661308	0.948398	TMEM185A
MER4D0	1	35	0.936226	0.661308	0.948398	TGFBR3
MLT1H-int	1	35	0.936226	0.661308	0.948398	ANKRD20A2
Charlie19a	2	74	0.884197	0.662995	0.948398	C8orf47
MER74A	2	74	0.884197	0.662995	0.948398	FBLN7;MXD3
U2	2	74	0.884197	0.662995	0.948398	FANK1;TREX2
Arthur1B	4	148	0.884174	0.663003	0.948398	P4HA1;PLA2G4D;WFDC10B;NOX1
MER117	4	148	0.884174	0.663003	0.948398	KIAA1467;NARG2;TMEM158;TMEM108
Tigger15a	6	220	0.89242	0.663186	0.948398	TTC39A;MYBPC3;C11orf63;ME3;MYO1E;FURIN
Charlie1b	7	256	0.8948	0.664905	0.948875	P4HA1;TMEM133;BRI3BP;LOC642852;TRAK1;TRIML2
MLT1A1	8	292	0.896592	0.667135	0.950077	IL28RA;ANKRD36B;RARRES1;HLA-DRB1;APLN
LTR7B	2	75	0.872082	0.670174	0.950544	AK4;SLC35A5
(CGCGG)n	1	36	0.909474	0.671625	0.950544
LTR17	1	36	0.909474	0.671625	0.950544	GSTA3
(TTCC)n	5	187	0.874441	0.676087	0.952834
LTR5B	2	76	0.860294	0.677228	0.952834	SLC19A3;MTHFD1L
L1MD2	14	506	0.905655	0.678568	0.952834	NIN;RMND5A;GPR45;MGLL;FBN2;CD164;STOM
Charlie4a	6	224	0.876034	0.679936	0.952834	KIAA0913;POM121L8P;HIST1H2BJ;KCNK5
(CG)n	1	37	0.884208	0.681628	0.952834
HERVIP10F-int	1	37	0.884208	0.681628	0.952834	ALDH3B2
LTR8A	6	225	0.872031	0.684037	0.952834	CTSF;CCL15;SH3TC2;HLA-DRB3;AGPAT5
MER3	20	717	0.913226	0.685508	0.952834	HIST3H2BB;ANK3;HEPACAM;ME3;BRI3BP;CLEC1B;KRT81;RORA;MYADM;PLA2G4C;TLE6;RMND5A;RAB1A;WFDC10B;CLDN1;RARRES1;LXN;APLN
LTR16A	7	262	0.87373	0.688042	0.952834	MGC4473;BAG3;TACR2;ETFA;ACPP;CDKN1A;GALNT11
Charlie20a	1	38	0.860308	0.691326	0.952834	LOC100190939
MamGypLTR3	1	38	0.860308	0.691326	0.952834	CSH1
MER101	1	38	0.860308	0.691326	0.952834	CLEC2D
MER89-int	1	38	0.860308	0.691326	0.952834	GSTA2
L1ME2	17	618	0.900235	0.697801	0.953555	DYRK3;OXGR1;CRYM;DOK4;HLF;C21orf91;SPACA1;TMEM106B;PLAC1
(TGGA)n	5	192	0.851047	0.698174	0.953555
L1MEg1	1	39	0.837666	0.700729	0.953555	CLEC2D
LTR43	1	39	0.837666	0.700729	0.953555	HIST1H3D
MER50B	1	39	0.837666	0.700729	0.953555	CCDC74B
L1MA8	8	302	0.866068	0.702738	0.953555	ST3GAL4;SLC38A2;VGLL2;KIAA1456;MUSK
MER102b	7	266	0.860225	0.702882	0.953555	RABGAP1L;LOC100128288;IFT27;CLDN1;LOC90246;MGLL
LTR2	2	80	0.816166	0.704217	0.953555	MADCAM1;ACPP
LTR37B	3	119	0.823186	0.706019	0.953555	CCL15;DNAH11
MamRep1527	1	40	0.816184	0.709845	0.953555	HK2
Ricksha_c	1	40	0.816184	0.709845	0.953555	STOM
(T)n	19	693	0.897145	0.710074	0.953555
polypyrimidine	2	81	0.805832	0.710663	0.953555	NAV1;FSHR
L1MA1	3	120	0.816148	0.711338	0.953555	TMEM180;APPBP2
Tigger3c	3	121	0.809229	0.716582	0.954442	ATF3;ALOXE3;FLNB
Charlie10	1	41	0.795777	0.718684	0.954442	ZYG11B
LTR45B	1	41	0.795777	0.718684	0.954442	CLEC2D
MER41A	6	234	0.837585	0.719385	0.954442	MPV17L;ZNF114;IKBKB;DUSP4
L1ME3	15	557	0.88078	0.720273	0.954442	HIST2H2BE;TMEM135;VPS13C;DNAJA4;AGSK1;C18orf1;SEPW1;C20orf3;TTC3;SKP1;P2RY4;TMEM164
MamRep1879	3	122	0.802426	0.721753	0.954442	LBH
(TCC)n	3	122	0.802426	0.721753	0.954442
(CTG)n	2	83	0.78593	0.723202	0.954515
(TAAA)n	10	381	0.857862	0.72537	0.955536
PRIMA4-int	1	42	0.776366	0.727253	0.956177	ACSS1
(TC)n	11	419	0.858058	0.73135	0.959721
7SK	1	43	0.757878	0.735562	0.961564	PTHLH
Tigger10	1	43	0.757878	0.735562	0.961564	ECHDC3
(CCCCG)n	10	385	0.848701	0.736974	0.961575
MamRep1161	2	86	0.757854	0.741145	0.965179	CMAS;CP
THE1A-int	1	44	0.740251	0.743617	0.966561	VCX
LTR33A	2	87	0.748936	0.746901	0.96899	ME3;ZMAT1
MER45A	6	244	0.802367	0.755323	0.971803	MGC4473;CLEC2D;HCAR3;LAMB1;TMEM139;C7orf34
MER44B	2	89	0.731714	0.758082	0.971803	GJC3
MER5C	2	89	0.731714	0.758082	0.971803	ZYG11B;KBTBD11
MLT2B2	2	89	0.731714	0.758082	0.971803	HIST2H2BE
(GGGTG)n	1	46	0.707346	0.758999	0.971803
MamGypLTR1d	1	46	0.707346	0.758999	0.971803	TGFBR3
MER65D	1	46	0.707346	0.758999	0.971803	LOC642852
AluSx3	85	3005	0.92599	0.771019	0.984794	ADAMTSL4;ZYG11B;MOBKL2C;EGLN1;RAB3B;SLC16A4;DYRK3;ENO1;HIST2H2BE;ATP1A4;FRMD4A;SYNPO2L;ECHDC3;COL17A1;CTSF;HEPACAM;RDX;RARG;DIP2B;C12orf41;TXNRD1;HCAR3;ALDH6A1;RNASE11;NIN;KLHL28;FRMD6;SLC25A47;GABARAPL3;TAOK2;LOC100128288;ZBTB4;ASGR1;KCNAB3;ABCA7;FBN3;ZN
LTR66	1	48	0.677242	0.773458	0.984794	ARL4C
Tigger8	1	48	0.677242	0.773458	0.984794	MYO1E
AluSc8	58	2087	0.90941	0.778575	0.989469	TAS1R1;ENO1;TGFBR3;OSCP1;SYNPO2L;TMEM180;TMEM133;RARRES3;CHRM1;GABARAPL1;BRI3BP;TXNRD1;BIN2;MAX;DLST;CATSPERB;NMB;FURIN;CRYM;TAOK2;ZNF48;LOC100128288;FBN3;ZNF702P;ATCAY;GRAMD1A;EGLN2;HOMER3;BCL3;OBSL1;HDLBP;ZMYND8;LOC642852;C21orf58;CLDN5;MGLL;MXD3;ETF1;A
MER52A	1	49	0.663131	0.780359	0.9899	MLLT1
(TTCA)n	7	290	0.787214	0.781897	0.990017
HERV9-int	1	50	0.649595	0.78705	0.990115	SORD
MamGypLTR1b	1	50	0.649595	0.78705	0.990115	SLC26A2
MER2B	2	95	0.684494	0.789089	0.990115	CRYM;SPACA1
MLT1B	24	911	0.860961	0.791191	0.990115	DYRK3;OR6K2;TNFRSF4;COL17A1;MICALCL;PRB4;RAB15;SLCO3A1;DTNB;FBLN1;HIST1H2BC;AHI1;C8orf47;MSR1;KCNQ3;KBTBD11;STOM;ANXA1
AluYg6	1	51	0.636601	0.793537	0.990115	MED12
BLACKJACK	1	51	0.636601	0.793537	0.990115	C11orf63
LTR16D	1	51	0.636601	0.793537	0.990115	FRMD4A
LTR40c	1	51	0.636601	0.793537	0.990115	FBLN1
L1MA6	3	140	0.696958	0.802624	0.997174	LYG1;SH3TC2
LTR33	11	448	0.801044	0.803896	0.997174	MOBKL2C;MAX;NIN;ZNF181;PDK1;CCRL2;SH3TC2;HIST1H2BH;MSR1
Zaphod2	1	53	0.612113	0.805925	0.997174	KCTD17
Charlie15a	3	141	0.691906	0.806474	0.997174	DYRK3;ANK3;ZSCAN1
L1PA6	3	141	0.691906	0.806474	0.997174	TMTC4;SORD
L1MB8	26	995	0.85373	0.811244	0.998399	TMEM61;CR2;FRMD4A;P4HA1;METTL7B;ETFA;NARG2;TAOK2;MMD;ZNF114;DTNB;SP100;GPR45;LOC90246;ACPP;FLJ45340;BEX1
LTR10C	1	54	0.600562	0.811837	0.998399	H2AFJ
MER4E	1	54	0.600562	0.811837	0.998399	MAX
(TTTTG)n	8	342	0.762252	0.819298	0.999956
L1M2	6	265	0.737262	0.819549	0.999956	HMGCS2;BBOX1;SCN7A;MOSPD1
L1M6	3	146	0.667703	0.824783	0.999956	ARL4C;EPHB6;CCNB3
(TTTTC)n	2	103	0.630261	0.824945	0.999956
(CAA)n	9	383	0.765799	0.826091	0.999956
Charlie1a	10	421	0.774275	0.826445	0.999956	CD6;KCTD4;TRIML2;AGPAT5
AluJr4	40	1505	0.868609	0.829356	0.999956	RABGAP1L;CITED4;S100A6;SLC16A4;TTC39A;ECHDC3;COL17A1;LDHA;ENO2;METTL7B;LIN52;ETFA;TPM1;FURIN;AGSK1;PSMB10;CLDN6;APPBP2;EPN3;SKAP1;CD320;SEPW1;MEF2BNB;MLLT1;ERBB4;RNASEH1;SEMA4C;TP53INP2;RAB6B;SH3TC2;ETF1;SLC26A2;CAP2;MRPS18A;KIAA0240;HTRA4;APLN;MED12;BEX1
L1ME2z	11	461	0.777871	0.8313	0.999956	ZNF670;GABARAPL1;DLST;HIF3A;GSTA5;GSTA2;TMEM139;ANKRD20A2;CDKL5;TMEM164
L1ME3E	5	230	0.70723	0.831805	0.999956	GRAMD1A;RAB6B;ATP8B5P
(TTTG)n	6	270	0.723287	0.832692	0.999956
MADE2	2	105	0.618019	0.833008	0.999956	ARHGEF26;SLC26A2
L1PB	1	58	0.55841	0.833738	0.999956	RNF128
MER65A	3	149	0.653977	0.835041	0.999956	TLE6;HIST1H2BM
MER2	12	501	0.78089	0.836115	0.999956	CITED4;MEF2D;TMEM133;CRYM;LENG9;IFT27;ASCC3;MTHFD1L;C8orf47;LEPROTL1
AluYk11	2	107	0.606243	0.840734	0.999956	CGB2;PDK1
MER91B	2	107	0.606243	0.840734	0.999956	MATN3;OPRK1
MLT2D	4	193	0.673561	0.841888	0.999956	MCF2L;CLDN1;TMEM106B
MLT1H	10	429	0.759472	0.842763	0.999956	RAB3B;DYRK3;P4HA1;MICALCL;CLMN;HIF3A;FSHR;ACSS1;RUNX1
LTR85c	1	60	0.539477	0.843714	0.999956	CMAS
MER58D	1	60	0.539477	0.843714	0.999956	TMEM133
LOR1-int	1	61	0.530484	0.848475	0.999956	IL7R
LTR48	1	61	0.530484	0.848475	0.999956	AGPAT5
MER51B	1	61	0.530484	0.848475	0.999956	AK4
AluSg4	20	805	0.810628	0.849528	0.999956	WLS;ZYG11B;SELE;IL28RA;C11orf63;BIN2;MAX;DLST;NMB;APPBP2;SIPA1L3;TLE6;MEF2BNB;RAB1A;FBLN7;ANKRD36B;RXFP3;LANCL2;ELK1
(CGG)n	6	277	0.704589	0.849787	0.999956
SVA_D	2	110	0.589397	0.851714	0.999956	LOC100128288;SLC35A5
L1MB2	12	513	0.762157	0.857454	0.999956	GOT1;SPERT;B9D2;RHOBTB3;KCNK5;AK1;MTM1
(CGGGGG)n	1	63	0.513369	0.857566	0.999956
AluYc3	1	64	0.505218	0.861906	0.999956	KCNJ14
L1MEe	9	401	0.730594	0.862588	0.999956	CD6;ACSS1;RNF13;GEM
MamRep38	2	114	0.56834	0.86528	0.999956	TSHB;CD164
Tigger4b	2	114	0.56834	0.86528	0.999956	EGLN1;UBE2A
7SLRNA	3	159	0.612036	0.86557	0.999956	RAB3B;SLC25A47;GALNT11
5S	1	65	0.497323	0.866112	0.999956	PRKD3
(ATG)n	1	65	0.497323	0.866112	0.999956
MSTD	8	367	0.709115	0.871967	0.999956	COL17A1;METTL7B;MCF2L;MYCN;VGLL2
MLT1J1	3	162	0.600482	0.873703	0.999956	RAB15;PLA2G4C;KIAA1456
AT_rich	258	9063	0.930957	0.875431	0.999956	ADAMTSL4;PLXNA2;RABGAP1L;MGC4473;RAB3B;DYRK3;ENO1;MEF2D;TGFBR3;HIST3H2BB;FNBP1L;HMGCS2;SELE;TTC39A;TSHB;ATF3;CR2;SYNPO2L;GOT1;NSUN6;ECHDC3;FANK1;KIAA0913;COL17A1;ANK3;CTSF;TMEM133;SCGB1A1;MYBPC3;TMEM135;RARRES3;CHRM1;ADRBK1;MICALCL;ME3;KCNMB4;C12orf41;TXN
Tigger7	3	164	0.593019	0.87888	0.999956	SLC38A2;FLNB
L1MA9	10	452	0.719901	0.883036	0.999956	BBOX1;AICDA;ISLR2;GRAMD1A;TRIM40
AluSq2	155	5574	0.909093	0.886163	0.999956	ADAMTSL4;S100A6;DYRK3;ENO1;TGFBR3;CKS1B;FNBP1L;SELE;OSCP1;ATP1A4;SYNPO2L;MINPP1;P4HA1;CTSF;SCGB1A1;MYBPC3;ALDH3B2;CST6;ADRBK1;GABARAPL1;PXN;RARG;DIP2B;C12orf41;TXNRD1;AICDA;KIAA1467;SLC38A2;SLC2A3;MYO1A;BIN2;HCAR3;H2AFJ;GPR180;ALDH6A1;MAX;RAB15;NIN;GABARA
L1PA14	1	71	0.454688	0.888795	0.999956	CCRL2
(CCCCCG)n	1	73	0.442055	0.895468	0.999956
Charlie22a	1	73	0.442055	0.895468	0.999956	DAB2
LTR32	1	75	0.430105	0.90174	0.999956	LOC730755
Charlie1	2	127	0.509212	0.901863	0.999956	KCTD4;TRAK1
MER115	3	174	0.558322	0.902028	0.999956	BBOX1;SOD1
AluJr	196	7021	0.912445	0.902393	0.999956	ZYG11B;CITED4;RAB3B;ENO1;TGFBR3;FNBP1L;TTC39A;OSCP1;CR2;FRMD4A;BAG3;KIAA0913;P4HA1;COL17A1;MYBPC3;LDHA;RDX;CCDC85B;CST6;RRAS2;C12orf41;KIAA1467;ENO2;SLC2A3;SLC38A1;MYO1A;BIN2;HCAR3;METTL7B;H2AFJ;LOC100190939;OXGR1;KLHL28;ZDHHC22;SLC25A47;GABARAPL3;ETFA;TM
L1ME1	37	1476	0.817803	0.903449	0.999956	RABGAP1L;TSHB;ATF3;FRMD4A;COL17A1;MYO1A;METTL7B;LIN52;GPR176;DNAJA4;CRYM;DOK4;CA10;EMP3;RAB1A;ARHGAP26;STK31;TNFRSF10B;MTM1;MAGEA4
L1MA2	3	175	0.555074	0.904108	0.999956	CEACAM1
(CATATA)n	3	176	0.551864	0.906148	0.999956
MER65C	1	77	0.418784	0.907636	0.999956	AHI1
LTR47A	1	78	0.413344	0.91045	0.999956	BAG3
Arthur1A	1	79	0.408043	0.913178	0.999956	FHDC1
Charlie17a	1	79	0.408043	0.913178	0.999956	GPR45
MER58C	2	133	0.485882	0.915411	0.999956	TRPV6;VLDLR
MER74B	1	80	0.402877	0.915823	0.999956	GABARAPL1
C-rich	30	1243	0.786634	0.920692	0.999956	THBS3;ESRRG;TGFBR3;RARG;DDIT3;H2AFJ;RAB15;SLCO3A1;DOK4;HSD11B2;SMCR5;FBN3;GRAMD1A;COX6B2;BCL3;RAPH1;LOC642852;FGF12;ADCY5;NR2F1;DLL1;KCNK5;GJC3;KCNQ3;MAGEA4;BCOR
L1M4	26	1095	0.773625	0.921115	0.999956	TMPRSS5;C11orf63;HCAR3;VMO1;ZNF702P;TMEM86B;DTNB;IL7R;SPACA1;GALNT11;ZNF596
L1MA10	3	185	0.524559	0.922809	0.999956	FURIN;GPR45;AMBN
AluSz6	109	4067	0.875276	0.923156	0.999956	ZYG11B;MOBKL2C;TAS1R1;SLC16A4;HIST2H2BE;HMGCS2;IL28RA;ATP1A4;GOT1;BAG3;KIAA0913;SCGB1A1;IRF7;RRAS2;CD6;BRI3BP;AICDA;SLC38A2;ENO2;SLC2A3;BIN2;H2AFJ;KCTD4;ALDH6A1;CATSPERB;TNFAIP2;RNASE11;ETFA;WHAMM;RCCD1;MYO1E;DNAJA4;FURIN;PSMB10;TAOK2;FAM100B;HSD17B1;ZBTB
FAM	9	443	0.659804	0.924036	0.999956	METTL7B;ISLR2;ZNF181;ELOVL7;ASCC3;STX7;HLA-DMA;KIAA1456;ELK1
LTR67B	3	187	0.518854	0.926122	0.999956	FRMD6;SLC14A2
AluSc5	14	646	0.704727	0.927863	0.999956	TMEM180;CTSF;MYBPC3;PXN;HCAR3;PITPNA;HOMER3;SIPA1L3;OBSL1;RAB1A;FHDC1;MTHFD1L;VNN3;ANKRD20A2
L1MEb	1	85	0.37889	0.927888	0.999956	SP140L
MER31-int	1	86	0.374432	0.930085	0.999956	OPRK1
GC_rich	113	4229	0.872479	0.93135	0.999956	ADAMTSL4;PLXNA2;TAS1R1;THBS3;ESRRG;MEF2D;HIST3H2BB;TNFRSF4;IL28RA;ATF3;EBF3;BAG3;FANK1;IGF2AS;BRI3BP;DDIT3;CMAS;KIAA1467;MCF2L;RAB15;FAM158A;OTUB2;VPS13C;ANKDD1A;MAP1LC3B;CLDN6;ZNF48;BCL6B;STRA13;SMCR5;HLF;C18orf1;FBN3;LRFN3;COX6B2;BCL3;MLLT1;LENG9;MATN3;
MLT1E3	1	87	0.370077	0.932215	0.999956	UBE2A
MER58B	8	410	0.633179	0.932834	0.999956	ZNF670;TMEM61;ANK3;LOC100190939;ARHGAP26;HLA-DMA
L1PB2	1	88	0.365822	0.93428	0.999956	TMEM185A
AluSx1	309	11011	0.916528	0.936624	0.999956	WLS;ADAMTSL4;ZYG11B;PLXNA2;RABGAP1L;EGLN1;RAB3B;SLC16A4;ENO1;TGFBR3;HIST3H2BB;CKS1B;TNFRSF4;AK4;HIST2H2BE;TRIM62;IL28RA;TTC39A;OSCP1;ZNF670;ATP1A4;ATF3;TMEM61;SYNPO2L;GOT1;BAG3;NSUN6;TMEM180;TACR2;FANK1;KIAA0913;SCGB1A1;LDHA;RDX;TMEM135;ALDH3B2;CCDC85B;AD
(CAAAAA)n	1	90	0.357599	0.938223	0.999956
MER101-int	1	90	0.357599	0.938223	0.999956	CLEC2D
FLAM_A	36	1496	0.784125	0.939776	0.999956	ADAMTSL4;RAB3B;FANK1;COL17A1;CTSF;PXN;SLC2A3;LOC100190939;MAX;CATSPERB;LIN52;WHAMM;GPR176;TM6SF1;ASGR1;CD320;CGB2;HK2;TP53INP2;DERL3;POM121L8P;ADCY5;LXN;USP46;SLC26A2;RHOBTB3;KIAA0240;GPNMB;TMEM184A;AGPAT5;IKBKB;GEM;IER5L;MUSK
AluSz	260	9349	0.908217	0.940013	0.999956	ZYG11B;RABGAP1L;MOBKL2C;CITED4;EGLN1;TAS1R1;RAB3B;SLC16A4;NAV1;CD244;MEF2D;TGFBR3;AK4;HMGCS2;TTC39A;OSCP1;ATP1A4;ATF3;SYNPO2L;BAG3;NSUN6;P4HA1;ANK3;MS4A4A;SCGB1A1;LDHA;TMEM135;TMPRSS5;C11orf63;CHRM1;CST6;ST3GAL4;CD6;GABARAPL1;BRI3BP;PXN;TXNRD1;DDIT3;CMAS;
MLT1G	3	199	0.487071	0.943405	0.999956	GABARAPL1;PLA2G4D;APPBP2
Tigger2	2	156	0.413286	0.952689	0.999956	BAG3;C20orf3
(GAAA)n	3	208	0.465675	0.953816	0.999956
FLAM_C	69	2735	0.822643	0.954212	0.999956	ADAMTSL4;RABGAP1L;TAS1R1;TACR2;FANK1;P4HA1;CTSF;LDHA;TMEM135;CST6;ME3;BCAT1;HCAR3;H2AFJ;LOC100190939;MAX;RAB15;MAP1LC3B;DOK4;FAM100B;LOC100128288;ZBTB4;EPN3;PITPNA;ZNF702P;TMEM86B;LRFN3;COX6B2;HOMER3;SIPA1L3;TLE6;OBSL1;DTNB;RAB1A;LYG1;TP53INP2;CLDN5;KCTD1
LTR16E1	1	104	0.30898	0.959941	0.999956	LRFN3
L1MEd	7	401	0.565239	0.961583	0.999956	ZNF670;H2AFJ;CCRL2;AHI1;PLAC1
MER4A1	2	166	0.388073	0.963432	0.999956	PDK1;RXFP3
(TTAA)n	1	107	0.300232	0.963492	0.999956
MER46C	2	167	0.38572	0.964367	0.999956	C11orf42;C1QTNF1
(GGA)n	1	108	0.297425	0.964604	0.999956
MER104	1	108	0.297425	0.964604	0.999956	KCNMB4
Tigger5	1	108	0.297425	0.964604	0.999956	CAP2
LTR8	7	409	0.553976	0.966636	0.999956	MICALCL;SORD;PDK1;RXFP3;HIST1H2BI
(TGAA)n	3	227	0.42615	0.970188	0.999956
L1ME4a	51	2134	0.778248	0.97024	0.999956	SELE;ATP1A4;TMEM133;RRAS2;PXN;CATSPERB;ZDHHC22;GABARAPL3;TPM1;THSD4;RAB3A;COX6B2;RMND5A;HDLBP;LSS;RSPH1;MICAL3;FBLN1;ACPP;ARHGEF26;ADCY5;AMBN;ARHGAP24;MRPS18A;AHCYL2;LANCL2;TMEM106B;BPGM;HTRA4;KIAA1456;RNF128
L1MA5	1	117	0.274335	0.973208	0.999956	DUSP4
MER90a	1	121	0.265184	0.976327	0.999956	ANKRD36B
Charlie2a	1	123	0.260834	0.977748	0.999956	AGPAT5
AluSc	71	2921	0.791537	0.979958	0.999956	ADAMTSL4;SLC16A4;MEF2D;NSUN6;KIAA0913;P4HA1;TMEM133;SCGB1A1;LDHA;RDX;C11orf63;ST3GAL4;GABARAPL1;PXN;DIP2B;ENO2;SLC38A1;METTL7B;GPR180;KCTD4;RAB15;DLST;CLMN;TPM1;APPBP2;ASGR1;VMO1;PITPNA;B9D2;ZNF702P;HIF3A;CEACAM1;EGLN2;TLE6;RAPH1;CPS1;HDLBP;ZMYND8;SYNJ1;C
L1M1	4	296	0.435831	0.980391	0.999956	P4HA1;APPBP2
(CCG)n	4	298	0.432863	0.981234	0.999956
MER4-int	2	192	0.334942	0.981494	0.999956	C21orf56;TRPV6
L1M4b	3	250	0.386441	0.98269	0.999956	TMEM140;KBTBD11
MamRep4096	1	134	0.239245	0.984167	0.999956	MBNL1
MER102a	2	199	0.323033	0.984633	0.999956	TMEM133;SMCR5
L1MB7	32	1490	0.697682	0.985801	0.999956	IL28RA;P4HA1;C11orf63;BCAT1;MAX;MYO1E;THSD4;MPV17L;ZSCAN1;SOD1;POM121L8P;LPP;ADCY5;BCKDHB;KIAA0240;GSTA2;TMEM139;LANCL2;UBE2A;TREX2;PLAC1;CXorf57
LTR49-int	1	138	0.232255	0.986011	0.999956	SPERT
L1MC4	39	1778	0.712772	0.988047	0.999956	EGLN1;HIST2H2BE;C11orf63;GABARAPL1;KRT81;METTL7B;CATSPERB;RNASE11;KLHL28;AKTIP;MYH3;B9D2;MLLT1;DTNB;ACOXL;KCTD17;TRAK1;MXD3;AHI1;HIST1H2BH;GPNMB;C8orf47
AluSg	109	4381	0.810137	0.98823	0.999956	MGC4473;S100A6;ENO1;CD244;HIST2H2BE;TRIM62;ATP1A4;NSUN6;LDHA;TMEM135;PDE2A;BRI3BP;PXN;CMAS;SLC2A3;RAB15;DLST;ZDHHC22;SLC25A47;ISLR2;ANKDD1A;RCCD1;NARG2;TPM1;MKL2;CRYM;MPV17L;AKTIP;GNG13;TAOK2;ZNF48;ZBTB4;CCL15;CSH1;EPN3;ASGR1;VMO1;XAF1;SKAP1;B9D2;ABCA7;ZN
Charlie2b	3	266	0.362913	0.988233	0.999956	GALNT11;AGPAT5
HAL1	26	1288	0.654917	0.990664	0.999956	TAS1R1;MS4A4A;GABARAPL1;BIN2;CATSPERB;FAM100B;KRT19;SLC19A3;TTC3;LSS;PLOD2;ASCC3;AHI1;TMEM140
L1PB1	4	330	0.390335	0.990839	0.999956	TMTC4;ANXA6;ASCC3
MER91A	2	221	0.290562	0.99148	0.999956	MYBPC3;PAQR9
FRAM	16	884	0.586105	0.99168	0.999956	ADAMTSL4;CITED4;KIAA1467;LOC100190939;PSMB10;VMO1;B9D2;RAB3A;EMP3;MLLT1;C21orf58;RBPJ;ARHGAP24;HIST1H2BG;POM121
MER20B	3	283	0.340861	0.992239	0.999956	CTSF;ENO2
MER4B	1	162	0.197605	0.993344	0.999956	ALDH3B2
MSTC	1	164	0.195178	0.993743	0.999956	LANCL2
L1ME3C	9	599	0.485113	0.99448	0.999956	GRAMD1A;MYCN;TMEM108;DAB2;TCOF1;HIST1H2BJ;AGPAT5;GEM
L1MB3	21	1136	0.598688	0.995405	0.999956	ZYG11B;HEPACAM;MICALCL;TXNRD1;OXGR1;ALDH6A1;TNFAIP2;B9D2;ZNF114;MLLT1;MATN3;MTHFD1L;KIAA0319;SLC45A4
AluJo	181	7126	0.826484	0.99546	0.999956	ADAMTSL4;ZYG11B;PLXNA2;RABGAP1L;CITED4;ENO1;THBS3;CKS1B;TNFRSF4;HMGCS2;ATF3;SYNPO2L;NSUN6;FANK1;KIAA0913;P4HA1;SCGB1A1;C11orf42;LDHA;RDX;TMEM135;ALDH3B2;C11orf63;RARRES3;BRI3BP;PXN;RARG;DIP2B;C12orf41;TXNRD1;SLC2A3;MYO1A;BIN2;BCAT1;HCAR3;METTL7B;LOC100190
MER57A-int	1	175	0.182889	0.995548	0.999956	SPERT
L1MEg	10	658	0.490729	0.995619	0.999956	MGC4473;HMGCS2;C20orf3;RAB6B;MXD3;MYOM2
ERVL-B4-int	1	182	0.175811	0.996415	0.999956	CCDC74B
MER39	1	182	0.175811	0.996415	0.999956	WLS
HERVH-int	1	184	0.173889	0.996631	0.999956	CTSF
MLT1F2	3	318	0.302954	0.996762	0.999956	SLC38A2;OTUB2
MSTB	4	376	0.342018	0.996856	0.999956	C11orf63;METTL7B;USP46;FLJ43663
L1PA16	2	286	0.223994	0.998568	0.999956	CLEC2D;ANKRD36B
AluSp	135	5667	0.773779	0.998944	0.999956	WLS;ADAMTSL4;EGLN1;TAS1R1;RAB3B;SLC16A4;ENO1;HIST2H2BE;SELE;ATF3;TMEM61;TMEM180;KIAA0913;SCGB1A1;CCDC85B;C11orf63;IRF7;RRAS2;GABARAPL1;BRI3BP;PXN;RARG;DIP2B;C12orf41;TXNRD1;CMAS;SLC38A2;SLC38A1;BCAT1;GPR180;MAX;FAM158A;TNFAIP2;ANKDD1A;RORA;RCCD1;NARG2;MPV
L1MC2	2	307	0.208552	0.999203	0.999956	ANXA1
AluJb	388	15285	0.822232	0.999943	0.999956	ZYG11B;RABGAP1L;CITED4;MGC4473;EGLN1;TAS1R1;SLC16A4;CD244;MEF2D;TGFBR3;HIST3H2BB;TNFRSF4;FNBP1L;HIST2H2BE;ZNF697;IL28RA;TTC39A;OSCP1;ATP1A4;SYNPO2L;BAG3;NSUN6;TMEM180;KIAA0913;P4HA1;CTSF;TMEM133;SCGB1A1;HEPACAM;MYBPC3;C11orf42;LDHA;RDX;C11orf63;CHRM1;ADRB
L1MD3	1	318	0.100337	0.999947	0.999956	DIP2B
AluSx	410	16115	0.823845	0.999956	0.999956	ADAMTSL4;ZYG11B;MOBKL2C;CITED4;TAS1R1;SLC16A4;DYRK3;ENO1;CD244;HIST3H2BB;AK4;HIST2H2BE;TRIM62;SELE;IL28RA;TTC39A;FRMD4A;TMEM180;TACR2;ECHDC3;KIAA0913;P4HA1;CTSF;LDHA;TMEM135;ALDH3B2;C11orf63;RARRES3;CHRM1;ADRBK1;IRF7;RRAS2;ST3GAL4;CD6;GABARAPL1;BRI3BP;PXN

## Sheet: TE enrichment in M2 module
Transposable element name	Number in 1000bp 5' UTRs	Total number in the genome	Odds ratio	P-value	Q-value	Genes
MER34-int	8	29	20.3061	4.03657e-08	1.2698e-05	LOC400891
L3	73	1983	2.04729	4.62588e-08	1.2698e-05	TNR;IGSF9;GREM2;MFSD4;SFXN3;PIK3AP1;TRPC6;MIR100HG;SOX6;ACVRL1;FLT1;C17orf110;RDH13;CGB;FBXO46;LHB;VSIG10L;MAP4K3;INHA;DSN1;MGAT3;MIAT;UPB1;TFRC;ZBTB20;FNDC3B;LTF;DGKG;SH3BP5;GYPB;IQGAP2;ARSI;MEGF10;UNC5CL;GPR126;PRKAR2B;WDR91;ATP6V0A4;SPDYE1;WDR60;PLAT;IDO2;NTRK2;PRRG1;STARD8
MLT1K	40	1040	2.13703	1.69449e-05	0.00310091	PAPPA2;TNR;NMNAT2;CELA2B;SH3PXD2A;FAM107B;C10orf95;SLC22A6;TMCC3;SOCS2;SRSF5;TBC1D26;FXYD3;FBXO46;PPAP2C;VSIG10L;STX16;ERC2;ZBTB20;SH3BP5;ACPL2;KIT;ARSI;MEGF10;ERGIC1;COL21A1;TMEFF1
L1PBa	6	33	11.8406	2.8292e-05	0.0031342	GYPB;GYPA
L1MEb	9	85	6.31234	2.85446e-05	0.0031342	PIK3AP1;TRPC6;ARHGAP28
MIR3	142	5496	1.42181	5.82828e-05	0.00511184	BTG2;PAPPA2;TNR;PVRL4;C1orf114;SLC16A1;CELA2A;CELA2B;MEX3A;GLUL;SH3PXD2A;COMTD1;SEC31B;CH25H;PIK3AP1;NUDT22;TMEM86A;SLC22A6;CHRNA10;MIR100HG;NR4A1;ACVRL1;SOCS2;C12orf34;PITPNM2;FLT1;ERO1L;CCDC88C;CFL2;FLJ43390;ARNT2;SLC28A2;ATP2C2;CA4;ACSF2;C17orf110;ACBD4;RASL10B;NR1D1;MTMR4;GPR172B;TTYH1;CGB;C2CD4C;STXBP2;PPAP2C;PCBP1-AS1;ADCY3;PPP1R1C;INHA;DSN1;ISM1;MGAT3;EMID1;CARD10;PRR5;C1QTNF6;ERC2;DGKG;AS…
Charlie20a	6	38	9.98929	6.51783e-05	0.00511184	DTL;F13A1
LTR83	6	54	6.6603	0.000474386	0.0325548	SH3PXD2A;SLC28A1
L1MEe	18	401	2.50654	0.00058146	0.0354691	EVI5;PVRL4;PCNXL2;ARHGEF4;SHANK3;C7orf68
MER47B	5	41	7.40093	0.00091732	0.0503609	PVRL4;FBXO46
ORSL-2b	6	65	5.41859	0.0012778	0.0637739	NEURL;FXYD3;SYDE1;ERC2;OCRL
L1MA7	12	244	2.75707	0.00214059	0.0858145	ERO1L;SIGLEC6;KIAA1211;GPR126
MER77	6	72	4.84346	0.0021677	0.0858145	CEACAM19;SYDE1;TRIM24
MER4B-int	7	97	4.14441	0.00218835	0.0858145	FAR1;WDR60
(CCTA)n	3	15	13.3197	0.00241383	0.088346
BSR/Beta	4	33	7.34899	0.00308262	0.101409	ZNF429
L1MEg2	4	34	7.10162	0.0034431	0.101409	ZBTB20
MER41-int	6	79	4.37903	0.00345983	0.101409	TMEM86A;APOL4;C1QTNF6;TREM1
LTR38	3	17	11.413	0.00350961	0.101409	APOL4
MamSINE1	5	58	5.02571	0.00433566	0.119014	GLUL;SH3PXD2A;UPB1;DOCK4;FAM120A
LTR85c	5	60	4.84282	0.00501433	0.125322	CEACAM19;GYPB;ITIH5L
(TG)n	66	2560	1.41334	0.00502203	0.125322
(GA)n	18	493	2.02062	0.00537372	0.128268
Arthur1B	8	148	3.04486	0.00644977	0.147538	SLC16A1;ZC3H11A;SLC2A12
Charlie24	5	65	4.4394	0.00703418	0.148529	MGAT3;ERC2;C4orf21;MDFI;NT5E
MER6A	5	65	4.4394	0.00703418	0.148529	ZC3H11A;OSBP2
Tigger6b	3	22	8.40978	0.00742189	0.150912	SORBS2
THE1B-int	6	94	3.63216	0.00804016	0.157645	CCDC88C;SGCB;CLGN;LAMA2;TAF9B
LTR61	3	23	7.9896	0.00841936	0.159387	LRRC20;SLC2A14;BTNL9
MER8	6	98	3.47453	0.00977454	0.178874	OBSCN;NR4A1;ZDHHC14;ASAP1-IT1;PRRG1
HAL1	36	1288	1.53396	0.0105677	0.187151	PCNXL2;FAM107B;NUDT22;LCP1;ERO1L;SLC28A1;TNFRSF11A;FER1L5;ANXA4;SORBS2;GPR126;PRKAR2B;CRH;ITIH5L
L1MA8	12	302	2.20545	0.0111966	0.190402	TBC1D26;CTBP1;AREG;BTNL9;NT5E;WBSCR27;KIAA1549;CRH
LTR16C	10	232	2.40037	0.0116641	0.190402	SLC22A6;SYDE1;MAPK8IP2;MIAT;ZDHHC14;CPNE5
L2c	186	8526	1.19324	0.0119331	0.190402	BTG2;ERRFI1;PAPPA2;TNR;TMCC2;IGSF9;GREM2;PVRL4;PCNXL2;C1orf114;NOTCH2;CELA2A;GLUL;NEURL;SH3PXD2A;COMTD1;SCD;LRRC20;NUDT22;ATG16L2;TMEM86A;SLC22A6;OR51E2;CCDC84;CHRNA10;FAR1;AMICA1;MLL;TMCC3;SOCS2;RASAL1;C12orf34;MIR17HG;LCP1;TGM1;ERO1L;CFL2;TYRO3;CA4;ACSF2;ACBD4;NR1D1;GPR172B;PMAIP1;ZCCHC2;SIGLEC6;GTPBP3;VSIG10L;B3GNT2;ZC3H15;MAP4K3;ADCY3;PPP1R1C;FAM124B;TUBA4A;ANXA4;DSN1;STX16;MGAT3;OSBP2;APOL4;…
L1MA3	11	269	2.27217	0.0121386	0.190402	SLAMF1;PIK3AP1;ARHGAP28;ZIK1;IL1RAP;LIMCH1;ZFP62
MADE2	6	105	3.22875	0.0134235	0.204709	CCDC88C;TFDP2;SH3BP5;SLC17A5;ATP6V0A4;ASAH1
MLT1H	15	429	1.93125	0.0148332	0.219863	CELA2A;LRRC20;TMCC3;NEDD4L;ZNF429;ISM1;ZBTB20;TPBG;TMEM55A;TMEFF1
(GAAAA)n	6	108	3.13375	0.0152451	0.219863
CT-rich	24	802	1.64486	0.0157816	0.219863	EVI5;IGSF9;PVRL4;SLC16A1;SH3PXD2A;CHRNA10;VDR;FAM155A;SLC28A1;TTYH1;EMID1;TF;LTF;FLJ42709;ERGIC1;IER3;LRRC1;NRCAM;CREB5;WBSCR27
LTR48B	4	53	4.34818	0.0165162	0.219863	C10orf116;CARD10;SORBS2
LTR22B	2	11	11.8335	0.0167357	0.219863	INSL4
polypyrimidine	5	81	3.5046	0.0171767	0.219863	CA4;TTYH1;FLJ42709
SVA_B	3	30	5.91777	0.0175477	0.219863	CCDC84;HLA-DRB5
MIRc	136	6136	1.21147	0.0181113	0.219863	SLAMF1;BTG2;PAPPA2;TNR;OBSCN;TMCC2;SLC16A1;DTL;NOTCH2;CELA2A;CELA2B;MEX3A;SH3PXD2A;SFXN3;PRINS;C10orf116;BUB3;NUDT22;YPEL4;TRPC6;CHRNA10;MIR100HG;VDR;NR4A1;ACVRL1;C12orf34;TGM1;CCDC88C;FLJ43390;SLC28A2;HBM;CA4;KRT15;ACSF2;TBC1D26;MTMR4;GPR172B;RDH13;GTPBP3;CGB;NRTN;FER1L5;INHA;TUBA4A;NMUR1;SPAG4;DSN1;STX16;MGAT3;ADORA2A;MAPK8IP2;MIAT;EMID1;CARD10;APOL4;C1QTNF6;UPB1;IL1RAP;TFRC;LTF;LIMD1;NEK11;DGK…
(ACTG)n	1	1	Inf	0.0184368	0.219863
LTR87	3	31	5.70642	0.0191664	0.219863	NEK11
MamRep1894	3	31	5.70642	0.0191664	0.219863	TFDP2;ACTBL2;TPBG
THE1B	19	608	1.71963	0.0198046	0.219863	ZC3H11A;TRPC6;MUC5B;CCDC88C;TNFRSF11A;PPP1R1C;FAM124B;ZBTB20;CTBP1;SGCB;CLGN;LAMA2;WDR91;DOCK4;CRH;DOLPP1;TAF9B
(CAGG)n	2	12	10.6521	0.0198395	0.219863
(TTCA)n	11	290	2.10102	0.0200239	0.219863
L1MCc	5	86	3.2882	0.0216754	0.233329	SLC28A2
(CAT)n	5	87	3.24808	0.0226583	0.237462
L1ME2	19	618	1.69087	0.0229244	0.237462	CH25H;B3GNT2;BHLHE40;KIAA1530;MEGF10;LAMA2;LRRC1
L3b	11	299	2.0353	0.0243644	0.246236	BTG2;MEX3A;SOX6;VDR;C18orf54;ASTE1;ARSI;KIAA1919;CPNE5;COL21A1;TOX
L1ME3F	11	300	2.02822	0.0248858	0.246236	HRASLS2;NT5DC2
L1PA11	6	121	2.77941	0.0251169	0.246236	HBBP1;CREB5;INSL4;DOLPP1
MER102b	10	266	2.08143	0.0271645	0.260374	BTG2;DTL;HAS3;PMAIP1;FXYD3;ARSI;ACTBL2
L1ME3E	9	230	2.16987	0.0280729	0.260374	TMCC3;TFDP2;OCRL
LTR34	3	36	4.84155	0.0284562	0.260374	WDR60
LTR89	3	36	4.84155	0.0284562	0.260374	ZC3H15;ITIH5L
MSTC	7	164	2.37524	0.0332556	0.2993	CLRN3;HRASLS2;OR51E2;CD200R1;ERGIC1
MER63D	6	131	2.557	0.0351001	0.302225	SLAMF1;AMICA1;ARHGAP28;NT5E
MLT1E1A	6	131	2.557	0.0351001	0.302225	ZDHHC14;COL21A1;PRKAR2B;RASEF
Charlie16a	5	98	2.8638	0.0353941	0.302225	CELA2A;CELA2B;DGKG
(CGGTG)n	1	2	53.2441	0.0365337	0.302225
Eulor5A	1	2	53.2441	0.0365337	0.302225	PAPPA2
MamRep1527	3	40	4.31837	0.0373149	0.302225	PIK3AP1;GYPA
MER87B	2	17	7.09963	0.038476	0.302225	MIAT
MLT1F	11	322	1.88469	0.0384954	0.302225	EVI5;ZC3H11A;SRSF5;DSN1;ERGIC1;EFNB1
(TAGA)n	7	170	2.28781	0.0391736	0.302225
L1MEg	19	658	1.58481	0.0392519	0.302225	SLC28A2;NEDD4L;MAPK8IP2;ACPL2;CD200R1;KIAA1530;ERGIC1;C7orf68
(TAA)n	16	530	1.65897	0.0396361	0.302225
SVA_A	2	18	6.65659	0.0427662	0.317618	NMNAT2;NMUR1
T-rich	19	665	1.5676	0.0428119	0.317618	EVI5;IGSF9;GREM2;PVRL4;PCNXL2;SLC16A1;GLUL;SH3PXD2A;TRPC6;CHRNA10;HBBP1;MUC5B;VDR;FAM155A;SLC28A1;MCTP2;ARHGAP28;TTYH1;SPAG4;STX16;EMID1;IL1RAP;TF;FNDC3B;LTF;FLJ42709;C6;ERGIC1;IER3;ZNF193;SLC17A5;LRRC1;NRCAM;CREB5;WBSCR27;MBNL3
MSTA-int	4	72	3.13305	0.0442551	0.323433	FAR1;SH3BP5;PREP
MamRep488	3	43	3.99441	0.044774	0.323433	CH25H;NR1D1;CEACAM19
L1MA6	6	140	2.38514	0.0460037	0.324916	SLC16A1;MFSD4;UPB1
Charlie22a	4	73	3.08763	0.0461629	0.324916	CELA2B;ZC3H15;STX16
MER94B	3	45	3.80431	0.0501253	0.348339	PVRL4;MDFI;PLAT
(TAAAA)n	6	144	2.31602	0.0514538	0.353101
Charlie13a	3	49	3.47331	0.0617069	0.418236	ZNF193
MER63C	3	50	3.39939	0.06478	0.433595	SLAMF1;ZNF175
(CGGG)n	2	23	5.07153	0.0665969	0.433595
LFSINE_Vert	2	23	5.07153	0.0665969	0.433595	NR4A1;CREB5
(CTG)n	4	83	2.69668	0.0676986	0.433595
LTR24	3	51	3.32855	0.0679221	0.433595	LOC400891
(CATTT)n	1	4	17.7496	0.071733	0.44681
LTR1B	2	24	4.84092	0.0717883	0.44681	PAPPA2
MER41B	9	277	1.78902	0.0733495	0.44681	FAM107B;TMEM86A;ZNF429;C1QTNF6;ZBTB20;C7orf29
Tigger3c	5	121	2.29584	0.0740098	0.44681	SEC31B;ACPL2;C4orf21;TREM1
MLT1G3	6	160	2.0753	0.0770405	0.44681	ATG16L2;SYDE1;PRKAR2B
LTR33A	4	87	2.5666	0.077536	0.44681	PCNXL2;MDFI;F13A1
MLT1C	26	1041	1.36532	0.0775553	0.44681	SLAMF1;LRRC20;LCP1;ATP2C2;PMAIP1;ARHGAP28;STXBP2;CBR3;LRP2BP;SGCB;OSMR;ZFP62;MDFI;LFNG;SLC25A37;CXorf65
PABL_A	3	54	3.1327	0.0777518	0.44681	ZNF429;WBSCR27
L1MEf	13	451	1.58138	0.0781127	0.44681	CLRN3;MCTP2;PPAP2C;OSMR;KIAA1919;LRRC1;FAM120A
L2b	140	6719	1.13604	0.0781306	0.44681	SLC16A1;DTL;NOTCH2;MFSD4;ZC3H11A;CELA2A;MEX3A;SH3PXD2A;SFXN3;CLRN3;FAM107B;BUB3;ATG16L2;GALNTL4;CCDC84;LOC283174;CHRNA10;HBBP1;FAR1;MIR100HG;MUC5B;VDR;TMCC3;RASAL1;C12orf34;FLT1;LCP1;ERO1L;CCDC88C;FLJ43390;UBAP1L;ACTC1;SLC28A2;ATP2C2;ACBD4;ATP1B2;MTMR4;CEACAM19;GTPBP3;NRTN;C2CD4C;B3GNT2;PCBP1-AS1;ZC3H15;FAM124B;ANKRD23;SPAG4;DSN1;ABCC13;MGAT3;MAPK8IP2;MIAT;EMID1;CARD10;PRR5;APOL4;SHANK3;LOC400891…
(CAAAA)n	10	325	1.69126	0.081352	0.460436
(CCCCCT)n	2	26	4.43743	0.0825422	0.462405
C-rich	30	1243	1.31828	0.0861917	0.477972	MEX3A;SH3PXD2A;GALNTL4;SLC22A6;ERO1L;ZCCHC2;GTPBP3;CLC;C2CD4C;FER1L5;PCBP1-AS1;PPP1R1C;MGAT3;MAPK8IP2;EMID1;CARD10;SHANK3;ZBTB20;FLJ13197;FUT9;F13A1;SRCRB4D;WBSCR27;C8orf58;TOX;KIAA1967;TMEFF1;STARD8;TMSB15A
LTR45	2	27	4.2601	0.0880922	0.478208	ZIK1
(AATAG)n	1	5	13.3157	0.0888474	0.478208
(TAAG)n	1	5	13.3157	0.0888474	0.478208
MER30	8	248	1.77566	0.0906474	0.479734	TMCC2;SYDE1;NKTR;ERGIC1
G-rich	31	1299	1.30313	0.0915872	0.479734	BTG2;MEX3A;NEURL;SH3PXD2A;SEC31B;LRRC20;HRASLS2;HBM;MTMR4;NEDD4L;CEACAM19;JUNB;SYDE1;ADCY3;INHA;MGAT3;PIM3;MIAT;BCL6;GAB1;LIMCH1;MSX1;FLJ42709;CPNE5;LOC100134713;ATP6V0A4;TRIM24;C8orf73;GATA4;CXorf65
MER57B1	3	58	2.90484	0.0917566	0.479734	AMICA1;ZNF429;ZDHHC14
Charlie26a	2	28	4.09632	0.0937494	0.479734	NEURL;KIAA1919
L1M4b	8	250	1.76097	0.0938277	0.479734	OBSCN;ZCCHC2;DAAM2;SLC25A37
GC_rich	90	4229	1.16001	0.0943739	0.479734	PVRL4;SLC16A1;NOTCH2;MEX3A;NEURL;LRRC20;CH25H;BUB3;TMEM86A;MLL;TMCC3;C12orf34;FAM155A;TGM1;CCDC88C;ARNT2;TYRO3;ACBD4;PMAIP1;NEDD4L;GTPBP3;C2CD4C;PPAP2C;MAP4K3;ADCY3;TUBA4A;STX16;ISM1;CBR3;MGAT3;ADORA2A;MAPK8IP2;EMID1;PRR5;SHANK3;ERC2;NT5DC2;IL1RAP;LIMD1;ACPL2;KIAA1530;ANKRD37;CTBP1;FLJ13197;FLJ42709;PREP;ZNF292;ZDHHC14;CPNE5;LEP;PRKAR2B;WDR91;ACHE;C7orf29;WBSCR27;KIAA1549;LFNG;C8orf73;C8orf58;REC…
(CACG)n	2	29	3.94462	0.0995079	0.494531
LTR75	2	29	3.94462	0.0995079	0.494531	PRRG3
L1M1	9	296	1.6705	0.0999872	0.494531	TCL1A;CLC;PREP;IER3;PRRG3
LTR39	4	96	2.31559	0.102085	0.49989	TNFRSF11A;ZNF193
Charlie21a	3	61	2.75449	0.102892	0.49989	ATG16L2;OCRL
MER52C	2	30	3.80385	0.105362	0.504347	BTNL9;WDR60
Charlie4	1	6	10.6505	0.105646	0.504347	NT5E
MLT1G1	7	218	1.76711	0.110673	0.523787	PITPNM2;VSIG10L;ANXA4;SH3BP5;F13A1
MER5A	43	1916	1.22383	0.112949	0.529991	EVI5;TMCC2;NOTCH2;MFSD4;NEURL;SFXN3;SEC31B;OR51E2;CCDC84;FAM155A;ACTC1;MCTP2;NR1D1;INHA;NMUR1;DSN1;OSBP2;MIAT;PRR5;NEK11;DGKG;KIAA1211;PDE4D;IQGAP2;SASH1;ZNF292;PRKAR2B;LOC100131176;TRIM24;WBSCR27;C8orf58;DOLPP1;STARD8
(CCCCCA)n	2	32	3.55	0.117336	0.537029
L1MC2	9	307	1.60878	0.117637	0.537029	ATP2C2;HLA-DRB5;PLAT;ASAP1-IT1;CA8
L1M2	8	265	1.6581	0.119665	0.537029	SLC16A1;SLC2A14;LCP1;ERO1L
(CACCT)n	1	7	8.87433	0.122136	0.537029
(CGGA)n	1	7	8.87433	0.122136	0.537029
(TAGG)n	1	7	8.87433	0.122136	0.537029
(TTATG)n	1	7	8.87433	0.122136	0.537029
(TTTTC)n	4	103	2.15185	0.123333	0.537029
ORSL-2a	2	33	3.43555	0.123445	0.537029	C7orf68
MLT1H1	6	183	1.80545	0.124231	0.537029	ANXA4;MAPK8IP2;C6;CA8;RASEF
MLT2A1	4	104	2.13031	0.126511	0.53884	ERRFI1;ZC3H11A
MER53	11	401	1.50249	0.126613	0.53884	SLC22A6;ACBD4;GTPBP3;PPAP2C;ANXA4;TPBG;ZNF193;ASAH1;STARD8;TAF9B
Plat_L3	5	146	1.88867	0.134012	0.555199	PIK3AP1;ACVRL1;FLT1;UPB1;GPR126
LTR26E	2	35	3.22729	0.135883	0.555199	NT5E
LTR81A	2	35	3.22729	0.135883	0.555199	ARNT2;BTNL9
MLT1H-int	2	35	3.22729	0.135883	0.555199	TMEM55A
MER5B	28	1214	1.2581	0.137957	0.555199	BTG2;DTL;TMEM86A;SOX6;C12orf34;MIR17HG;TCL1A;C17orf110;ACBD4;RASL10B;GPR172B;NEDD4L;INHA;QPCT;ASTE1;UNC5CL;WDR91;KIAA1549;ASAP1-IT1;TOX;TMEFF1;CORO2A;PRRG1
DNA1_Mam	1	8	7.60759	0.138321	0.555199	IER3
HSAT5	1	8	7.60759	0.138321	0.555199	TBC1D26
(GGA)n	4	108	2.04831	0.139558	0.555199
MER44A	4	108	2.04831	0.139558	0.555199	C10orf116;ARHGEF4
(TCCC)n	4	109	2.0288	0.142901	0.558527
Tigger2b_Pri	4	109	2.0288	0.142901	0.558527	EMID1;FNDC3B;AREG
MER41C	3	71	2.34942	0.143447	0.558527	FAM107B;C7orf29
(TGGA)n	6	192	1.7181	0.145806	0.563717
(CG)n	2	37	3.04285	0.148583	0.570433
Tigger6a	2	38	2.95832	0.155019	0.59101	FAM120A
U2	3	74	2.25009	0.156508	0.592572	MFSD4;UBAP1L;CRH
L1ME4a	46	2134	1.17421	0.159858	0.599106	TMCC2;ZC3H11A;CELA2B;SOX6;RASAL1;FLT1;CA4;TNFRSF11A;B3GNT2;ANKRD23;ABCC13;LIMD1;KIAA1211;KIT;GYPB;LIMCH1;GYPA;PDE4D;ARRDC3;ZDHHC14;COL21A1;FILIP1;LEP;WDR91;DOCK4;C7orf68;ASAP1-IT1;SLC25A37;CRH;FABP4;TMEFF1;ITIH5L;PRRG3
HERVL74-int	2	39	2.87836	0.161508	0.599106	ZIK1
LTR43	2	39	2.87836	0.161508	0.599106	HRASLS2;LOC100131176
Ricksha_c	2	40	2.80261	0.168044	0.61736	IGSF9;STARD8
MER5A1	19	807	1.28457	0.169783	0.61736	EVI5;CELA2A;GALNTL4;HMBS;TCL1A;ACTC1;PMAIP1;CEACAM19;PCBP1-AS1;INHA;TFDP2;LIMD1;MEGF10;ERGIC1;UNC5CL;SLC17A5
(TCCG)n	1	10	5.91616	0.169802	0.61736
7SLRNA	5	159	1.72914	0.171667	0.620034	EVI5;CCDC84;HAS3;PREP
LTR45B	2	41	2.73067	0.174624	0.625483	OSMR
L1MD	12	477	1.37463	0.175454	0.625483	PCNXL2;RASAL1;ARHGAP28;CBR3;TFDP2;ZNF193;MBNL3
L1MC4a	39	1803	1.1782	0.176698	0.625854	PCNXL2;ZC3H11A;MLL;TMCC3;CEACAM19;ZNF175;NRTN;STX16;EMID1;APOL4;ERC2;TFDP2;LTF;SLC22A3;TPBG;ZNF292;ACHE;C7orf68;CREB5;WBSCR27;NR4A3;ITIH5L
(GGGGA)n	3	79	2.10209	0.179035	0.629769
MLT1J	20	864	1.26245	0.180593	0.629769	CELA2A;PIK3AP1;SLC28A1;APOL4;ERGIC1;DAAM2;PRKAR2B;ACHE;NTRK2;KIAA1984;ITIH5L
MLT1E	2	42	2.66243	0.181245	0.629769	COMTD1
MLT1F1	6	206	1.59774	0.182427	0.62989	ERO1L;ZNF407;ZC3H15;LRRC1;FAM120A
AluYc	17	722	1.28457	0.185519	0.636082	OBSCN;LRRC20;CCDC84;TRPC6;CFL2;HAS3;ATP1B2;PPP1R1C;ANXA4;SPAG4;SH3BP5;ASTE1;IER3;SLC17A5;ASAH1
Tigger7	5	164	1.67473	0.187131	0.636082	SYDE1;PLAT
AluSq	45	2119	1.1563	0.187696	0.636082	ERRFI1;EVI5;GREM2;NOTCH2;CELA2A;SCD;TMEM86A;YPEL4;SLC2A14;RASAL1;SLC28A1;MCTP2;HAS3;ATP1B2;GPR172B;TTYH1;FBXO46;SYDE1;TUBA4A;NMUR1;OSBP2;PRR5;UPB1;SHANK3;FLJ13197;C4orf21;ZFP62;UNC5CL;SLC17A5;NT5E;MLL5;LOC100131176;SPDYE1;PLAT;FABP4;IDO2;TMEFF1;KIAA1984;DOLPP1
(TCC)n	4	122	1.80519	0.188986	0.636522
L1P3	2	44	2.5357	0.194592	0.638797	HBBP1;FUT9
MER72	2	44	2.5357	0.194592	0.638797	MGAT3
X7B_LINE	2	44	2.5357	0.194592	0.638797	FER1L5;PLAT
MIRb	246	12628	1.06019	0.195442	0.638797	SLAMF1;PAPPA2;EVI5;TNR;TMCC2;IGSF9;GREM2;NMNAT2;C1orf114;SLC16A1;DTL;NOTCH2;MFSD4;CELA2B;MEX3A;GLUL;NEURL;COMTD1;PRINS;CH25H;C10orf116;FAM107B;PIK3AP1;C10orf95;BUB3;GALNTL4;TMEM86A;YPEL4;OR51E2;HMBS;CHRNA10;FAR1;MIR100HG;MLL;RASAL1;C12orf34;PITPNM2;LCP1;CCDC88C;CFL2;ARNT2;SLC28A1;ACTC1;MCTP2;ATP2C2;CA4;KRT15;ACSF2;ACBD4;RASL10B;NR1D1;MTMR4;GPR172B;PMAIP1;C18orf54;RDH13;CEACAM19;TTYH1;FXYD3;NRTN;F…
Tigger13a	4	124	1.77515	0.19646	0.638797	C17orf110;ANKRD37
MER46C	5	167	1.6437	0.196642	0.638797	ANKRD37;LRP2BP;ZNF193;LOC100134713;TOX
FAM	11	443	1.35627	0.199183	0.643243	SLAMF1;TNR;SH3PXD2A;LOC440104;C18orf54;SIGLEC6;TTYH1;TPBG;ATP6V0A4;TRIM24
L1PB4	6	214	1.53624	0.20483	0.657611	QPCT;BTNL9;PLAT;FABP4
MER112	8	307	1.42499	0.209002	0.662751	VDR;TTYH1;BHLHE40;TFRC;MEGF10;NTRK2
MamRep1161	3	86	1.92477	0.211897	0.662751	DGKG;SLC22A3
MLT1D	25	1137	1.19773	0.213168	0.662751	CELA2A;PIK3AP1;C10orf95;OR51E2;CFL2;ACSF2;NEDD4L;ADCY3;TUBA4A;CBR3;MIAT;PRR5;ZBTB20;LTF;CD200R1;MACC1;LOC100131176;PRRG1
THE1D	9	356	1.38138	0.214311	0.662751	SLAMF1;NOTCH2;HRASLS2;SH3BP5;LIMCH1;GPR126;PLAT
LTR41B	2	47	2.36659	0.214825	0.662751	KIAA1919
(CCCTG)n	1	13	4.43687	0.214881	0.662751
MER121	1	13	4.43687	0.214881	0.662751	LOC100131176
MLT1N2	9	357	1.37741	0.216552	0.664174	DTL;COMTD1;ZC3H15;NMUR1;MEGF10;SLC2A12;MACC1
LTR16B1	2	48	2.31516	0.221613	0.668105	MAP4K3;PRRG1
LTR2C	2	48	2.31516	0.221613	0.668105	ZFP62
MER87	2	48	2.31516	0.221613	0.668105	ANXA4
LTR78B	4	132	1.66415	0.227193	0.668105	MEGF10;ZNF193;TMEM55A
MER45C	2	49	2.26591	0.228418	0.668105	ATP1B2
L1HS	1	14	4.09581	0.229357	0.668105	ARHGAP28
LTR14C	1	14	4.09581	0.229357	0.668105	SLC28A2
MLT2B5	1	14	4.09581	0.229357	0.668105	TRPC6
PrimLTR79	1	14	4.09581	0.229357	0.668105	C10orf95
(A)n	17	752	1.23203	0.230564	0.668105
(CAAAAA)n	3	90	1.83633	0.23122	0.668105
(TTTG)n	7	270	1.41747	0.23314	0.668587
HERV9-int	2	50	2.21882	0.235236	0.668587	HLA-DRB5
MLT1F2	8	318	1.37439	0.235864	0.668587	LRRC20;C18orf54;ZNF175;CTBP1;ERGIC1;GPR126;NRCAM
L1MC3	13	560	1.26585	0.238443	0.668587	TYRO3;BCL6;ANKRD37;MDFI;SLC17A5
MSTD	9	367	1.33892	0.23945	0.668587	LCP1;SRSF5;FNDC3B;CTBP1;NRCAM;ASAH1
LTR5_Hs	3	92	1.79493	0.241	0.668587	SLAMF1;C10orf95;KIAA1919
AluYg6	2	51	2.17345	0.242065	0.668587	SLC2A14;CXorf65
(GGAAA)n	1	15	3.80339	0.243565	0.668587
Mam_R4	1	15	3.80339	0.243565	0.668587	QPCT
(TTTCC)n	1	15	3.80339	0.243565	0.668587
LTR16E2	3	93	1.77502	0.245915	0.671679	ADCY3;TFDP2;FLJ34503
MER103C	7	276	1.38583	0.249547	0.678225	DTL;ZNF407;CARD10;ARSI;DAAM2;CRH
MER2B	3	95	1.73642	0.255791	0.687734	MFSD4;LOC100131176;PRRG1
L1MA10	5	185	1.47923	0.256765	0.687734	VSIG10L;TFDP2;NEK11;LAMA2
HERVK22-int	1	16	3.54958	0.257512	0.687734	INSL4
MSR1	4	140	1.56621	0.259027	0.687734	RDH13;LHB
L1PA7	5	186	1.47105	0.260233	0.687734	ARHGAP28;ARHGEF4;ERGIC1;FUT9;WDR60
MER4E	2	54	2.04797	0.262591	0.687734	GAB1
L1PA6	4	141	1.55477	0.263068	0.687734	FAM107B;SGCB;PDE4D;DOCK4
(TTTTA)n	4	141	1.55477	0.263068	0.687734
MER41A	6	234	1.4014	0.264587	0.688429	GLUL;HBBP1;SH3BP5;LNX1;TREM1
L1MA4A	5	189	1.44705	0.270699	0.692511	SRSF5;SIGLEC6;MEGF10;ITIH5L
MER4A	4	143	1.53238	0.271184	0.692511	SYDE1;APOL4
(GGGAA)n	1	17	3.32779	0.271202	0.692511
(TTCCC)n	1	17	3.32779	0.271202	0.692511
L1PA15	5	190	1.43923	0.274208	0.696946	SH3BP5;OSMR;TREM1
L1PA16	7	286	1.33614	0.277618	0.702361	PRINS;ARHGAP28;ARRDC3;IER3
L1PA4	5	192	1.42383	0.281254	0.708295	SLC16A1;YPEL4;SLC28A1;GYPB;KIAA1919
L1ME3A	17	785	1.17897	0.284818	0.713996	TBC1D26;TNFRSF11A;IL1RAP;NEK11;LRP2BP;MDFI;FILIP1;DOLPP1
MER11A	2	58	1.90172	0.289958	0.722189	APOL4;LEP
L1PB3	3	102	1.61359	0.290717	0.722189	TREM1;LAMA2
MLT1A0	21	995	1.14838	0.29579	0.727386	OBSCN;NMNAT2;SLC2A14;C18orf54;FNDC3B;LIMD1;LRP2BP;SGCB;CLGN;GAB1;WDR91;ATP6V0A4;PRRG3
MER45A	6	244	1.3425	0.295988	0.727386	ACVRL1;LCP1;MTMR4;PRRG3
MER67B	2	59	1.86837	0.296784	0.727386	IL1RAP
L1PA17	4	150	1.45888	0.299895	0.731744	PRINS;CLC;C7orf68;IDO2
Charlie5	6	246	1.33131	0.302356	0.734257	VSIG10L;FABP4
MER58D	2	60	1.83619	0.3036	0.734257	ISM1;LEP
MER102a	5	199	1.37243	0.306166	0.737216	ZC3H11A;ASTE1;GYPB;GYPA
(C)n	1	20	2.80232	0.310776	0.741808
HERVK-int	1	20	2.80232	0.310776	0.741808	KIAA1984
(CCG)n	7	298	1.28099	0.312263	0.742131
(TTAA)n	3	107	1.53598	0.315866	0.747459
LTR43B	1	21	2.66216	0.323483	0.757113	APOL4
(CGGGGG)n	2	63	1.74579	0.323967	0.757113
L1MC5	26	1273	1.11051	0.32603	0.757113	FLT1;UBAP1L;TYRO3;ZNF407;CLC;TUBA4A;ISM1;OSBP2;NKTR;ZDHHC14;ZNF193;NT5E;FLJ34503;LEP;DOLPP1
L2	71	3634	1.06159	0.326428	0.757113	BTG2;ERRFI1;PCNXL2;RCC1;SEC31B;LRRC20;YPEL4;OR51E2;CHRNA10;MIR100HG;AMICA1;MLL;FLT1;LCP1;TGM1;SRSF5;ERO1L;CCDC88C;ATP1B2;PMAIP1;CLC;ZIK1;FER1L5;ZC3H15;MAP4K3;FAM124B;STX16;CBR3;MGAT3;ADORA2A;OSBP2;MAPK8IP2;CARD10;ERC2;LTF;SH3BP5;ACPL2;CD200R1;LNX1;LRP2BP;GAB1;OSMR;GPR126;CREB5;WBSCR27;C8orf58;KIAA1967;CORO2A;ITIH5L;CXorf65;PRRG1;TAF9B;OCRL
(TTTA)n	9	404	1.21336	0.330211	0.757113
MER34C2	2	64	1.71762	0.330723	0.757113	FAM124B
MER91C	2	64	1.71762	0.330723	0.757113	BHLHE40;PREP
SVA_D	3	110	1.4929	0.330979	0.757113	ARHGAP28;SLC17A5
HERVK14-int	1	22	2.53544	0.335957	0.761888	TMEM86A
MER52D	1	22	2.53544	0.335957	0.761888	HLA-DRB5
HAL1-2a_MD	2	65	1.69035	0.337459	0.761888	TTYH1
MER96B	4	160	1.36535	0.341427	0.761888	ERC2;NEK11;MDFI
HY3	2	66	1.66393	0.344175	0.761888	SRSF5;SHANK3
MER58B	9	410	1.19518	0.345551	0.761888	HRASLS2;SRSF5;MCTP2;GPR172B;ISM1;MGAT3;LEP
(GGGA)n	3	113	1.45217	0.346079	0.761888
L1ME2z	10	461	1.18077	0.346285	0.761888	C12orf34;ZNF407;TTYH1;SLC2A12;PRRG1
MIR	201	10592	1.03087	0.347379	0.761888	ERRFI1;TNR;TMCC2;NMNAT2;SLC16A1;DTL;ZC3H11A;CELA2A;NEURL;COMTD1;SCD;C10orf116;FAM107B;PIK3AP1;C10orf95;GALNTL4;YPEL4;SLC22A6;OR51E2;CCDC84;LOC283174;CHRNA10;AMICA1;VDR;ACVRL1;LOC440104;SOCS2;RASAL1;C12orf34;FLT1;LCP1;TGM1;ARNT2;ACTC1;MCTP2;SLC28A2;ATP2C2;C17orf110;ACBD4;GPR172B;TNFRSF11A;GTPBP3;TTYH1;FXYD3;FBXO46;C2CD4C;JUNB;PPAP2C;ZIK1;VSIG10L;PCBP1-AS1;ZC3H15;MAP4K3;ADCY3;PPP1R1C;FAM124B;INHA;A…
Tigger3d	1	23	2.42007	0.348201	0.761888	OCRL
MER4B	4	162	1.34806	0.349766	0.761888	LIMD1;ACTBL2;WDR60
MER119	2	67	1.63833	0.350869	0.761888	CFL2
MER51A	3	114	1.43908	0.351107	0.761888	C1orf114;AREG;HLA-DRB5
CR1_Mam	3	115	1.42623	0.356129	0.765192	FER1L5;BHLHE40;LRP2BP
LSU-rRNA_Hsa	1	24	2.31495	0.360219	0.765192	ZIK1
LTR10F	1	24	2.31495	0.360219	0.765192	TRIM24
LTR12D	1	24	2.31495	0.360219	0.765192	BTNL9
AluYa5	5	214	1.27389	0.360402	0.765192	PIK3AP1;VDR;SRSF5;PPP1R1C;NKTR
MER58A	9	416	1.17754	0.360992	0.765192	CELA2A;TRPC6;MCTP2;VSIG10L;ISM1;ERC2;SH3BP5;KIAA1211;KIAA1919
L1MA5	3	117	1.4012	0.366158	0.770703	MFSD4;WDR91
(TC)n	9	419	1.16892	0.368743	0.770703
L1MB4	12	574	1.13705	0.370542	0.770703	EVI5;ATG16L2;PITPNM2;ACBD4;CEACAM19;DSN1;MDFI
LTR79	3	118	1.38902	0.371162	0.770703	C10orf95;LNX1;ERGIC1;KIAA1984
LTR81C	1	25	2.21862	0.372015	0.770703	ACPL2
MER68B	1	25	2.21862	0.372015	0.770703	LRP2BP
GA-rich	17	836	1.10538	0.375408	0.774809	BTG2;EVI5;TNR;NOTCH2;HRASLS2;TYRO3;TTYH1;FXYD3;NRTN;ASTE1;MSX1;FLJ42709;ZNF193;FABP4;CORO2A
MLT2F	2	71	1.54331	0.377391	0.775983	TBC1D26;FLJ34503
HSMAR2	3	120	1.36529	0.381148	0.777041	HBM;ASAH1
LTR3A	1	26	2.12976	0.383594	0.777041	ZNF175
MER45B	2	72	1.52126	0.383951	0.777041	ATP1B2
MER91A	5	221	1.23258	0.385855	0.777041	DGKG;PREP;CPNE5;LFNG
L1M4c	6	273	1.19658	0.389923	0.777041	MUC5B;SYDE1
(CCCCCG)n	2	73	1.49983	0.390482	0.777041
(TGG)n	2	73	1.49983	0.390482	0.777041
AluYh9	1	27	2.0478	0.394959	0.777041	HBM
(CCTG)n	1	27	2.0478	0.394959	0.777041
Arthur1C	2	74	1.47899	0.396981	0.777041	ZC3H11A;GAB1
MER115	4	174	1.25285	0.399699	0.777041	SLC22A3;NRCAM;KIAA1549;RECQL4
(CAAA)n	6	277	1.1789	0.402983	0.777041
Zaphod3	2	75	1.45873	0.403448	0.777041	LCP1;NMUR1
L1MA2	4	175	1.24552	0.403838	0.777041	SYDE1;UPB1;TAF9B
MER57A-int	4	175	1.24552	0.403838	0.777041	ZNF429;APOL4
L1M7	3	125	1.30931	0.405943	0.777041	FUT9
(CAGCC)n	1	28	1.97198	0.406115	0.777041
LTR88a	1	28	1.97198	0.406115	0.777041	NRCAM
(TCTG)n	1	28	1.97198	0.406115	0.777041
L1PB1	7	330	1.15397	0.407337	0.777041	C1orf114;HMBS;CLC
(TGAA)n	5	227	1.19924	0.407628	0.777041
(CAA)n	8	383	1.13595	0.410503	0.778806
(CCCCG)n	8	385	1.12992	0.416049	0.778806
MLT1B	18	911	1.07333	0.41612	0.778806	LRRC20;STXBP2;SYDE1;ZC3H15;OSBP2;MIAT;KIAA1530;ATP6V0A4;TRIM24;CRH;KIAA1984;PRRG3
HERV4_I-int	1	29	1.90157	0.417065	0.778806	AREG
HSMAR1	1	29	1.90157	0.417065	0.778806	GAB1
(TGAG)n	1	29	1.90157	0.417065	0.778806
L1MDa	6	283	1.15335	0.42253	0.786336	ACVRL1;LTF
L1ME3C	12	599	1.08854	0.425991	0.790098	NOTCH2;SH3PXD2A;FAM124B;UPB1;CLGN;IQGAP2;SLC22A3;TMSB15B;TMSB15A
X3_LINE	1	30	1.83606	0.427814	0.790807	ZNF292
(CGGGG)n	8	393	1.10641	0.438196	0.802206
Charlie3	1	31	1.77477	0.438364	0.802206	LIMD1
HY4	1	31	1.77477	0.438364	0.802206	CCDC84
(CCCCAG)n	2	81	1.34794	0.441515	0.805288
(TTTC)n	5	237	1.14752	0.443648	0.806498
MER57F	1	32	1.71751	0.44872	0.807696	SASH1
MER9a3	1	32	1.71751	0.44872	0.807696	ZNF429
(TGGGGG)n	1	32	1.71751	0.44872	0.807696
MLT1A1	6	292	1.11702	0.451666	0.810057	TNR;SRSF5;ABCC13;SGCB;CPNE5
LTR56	3	135	1.21009	0.454547	0.810057	IQGAP2
(TTG)n	8	399	1.08941	0.454735	0.810057
LTR88c	1	33	1.66382	0.458885	0.810057	FNDC3B
MamGypLTR2b	1	33	1.66382	0.458885	0.810057	OCRL
Tigger16b	1	33	1.66382	0.458885	0.810057	DTL
L1MA4	6	296	1.1016	0.464512	0.812344	OBSCN;FLT1;FAM124B
L1PREC2	4	190	1.14503	0.465051	0.812344	TAF9B
(CCGCG)n	1	34	1.61339	0.468862	0.812344
Charlie14a	1	34	1.61339	0.468862	0.812344	PLAT
L5	1	34	1.61339	0.468862	0.812344	ISM1
Charlie8	4	191	1.1389	0.469058	0.812344	SOCS2;ACBD4;TTYH1;PPP1R1C
LTR23	3	139	1.17448	0.473524	0.8175	IQGAP2
MLT2D	4	193	1.12684	0.477039	0.818635	DAAM2;SLC17A5;GPR126
LTR82A	1	35	1.56593	0.478656	0.818635	ZNF193
MER84	1	35	1.56593	0.478656	0.818635	QPCT
MSTB1	4	194	1.12091	0.481011	0.820109	ATG16L2;FNDC3B
LTR17	1	36	1.52117	0.488269	0.829905	FLJ34503
Charlie7	4	197	1.10347	0.492856	0.830516	VDR;TF;SLC17A5
MER34A	2	90	1.21005	0.495978	0.830516	ABCC13;GPR126
MLT1J2	6	306	1.06482	0.496251	0.830516	C12orf34;PITPNM2;FLJ43390;ISM1;ZFP62
L1MC	13	685	1.03	0.496343	0.830516	CLRN3;PRINS;FAM107B;CHRNA10;FAM124B;CBR3;KIAA1211;OSMR;ZFP62;TPBG;ZNF193;NT5E
MamRep564	1	37	1.47891	0.497704	0.830516	OSMR
MER51-int	1	37	1.47891	0.497704	0.830516	TREM1
MLT1G	4	199	1.09215	0.50069	0.83232	PPP1R1C
L1MA5A	2	91	1.19645	0.501818	0.83232	LRRC1;MBNL3
LTR13A	1	38	1.43894	0.506966	0.838326	WBSCR27
MER81	4	202	1.07557	0.512339	0.8432	CELA2A;CELA2B;LOC440104;STXBP2
Charlie1a	8	421	1.03132	0.514424	0.8432	SOX6;QPCT;ABCC13;STARD8
MER117	3	148	1.10155	0.515054	0.8432	C12orf34;ATP2C2;SLC22A3
Tigger16a	1	39	1.40107	0.516057	0.8432	KIAA1211
L2a	207	11245	0.998363	0.519127	0.843901	ERRFI1;PAPPA2;EVI5;TNR;NMNAT2;DTL;MFSD4;MEX3A;NEURL;SH3PXD2A;SEC31B;ATG16L2;YPEL4;LOC283174;TRPC6;HMBS;CHRNA10;HBBP1;AMICA1;MLL;TMCC3;SOCS2;C12orf34;ERO1L;CFL2;ARNT2;SLC28A1;ACTC1;HBM;ATP2C2;KRT15;C17orf110;ATP1B2;MTMR4;GPR172B;ZNF407;C18orf54;RDH13;TTYH1;FXYD3;CLC;NRTN;FBXO46;VSIG10L;SYDE1;PCBP1-AS1;PPP1R1C;TUBA4A;SPAG4;ISM1;ABCC13;MGAT3;CARD10;PRR5;C1QTNF6;BHLHE40;IL1RAP;TFDP2;FNDC3B;LIMD1;SH3B…
MARNA	3	149	1.094	0.51956	0.843901	GREM2;NOTCH2;FAM120A
AluSz	172	9349	0.997776	0.522223	0.845372	PVRL4;SLC16A1;MFSD4;ZC3H11A;CELA2A;CELA2B;GLUL;RCC1;SFXN3;SEC31B;SCD;LRRC20;C10orf116;PIK3AP1;ATG16L2;TMEM86A;YPEL4;FAR1;MLL;MUC5B;VDR;ACVRL1;SLC2A14;LOC440104;SOCS2;C12orf34;ERO1L;CCDC88C;CFL2;SLC28A1;UBAP1L;TYRO3;ACTC1;SLC28A2;KRT15;C17orf110;ACBD4;ATP1B2;NR1D1;MTMR4;PMAIP1;NEDD4L;RDH13;CEACAM19;TTYH1;CGB;NRTN;FBXO46;LHB;JUNB;VSIG10L;SYDE1;B3GNT2;FER1L5;ADCY3;INHA;ANKRD23;QPCT;NMUR1;SPAG4;DSN1;…
MLT2A2	2	95	1.14498	0.524734	0.845372	YPEL4;RASEF
L1MB3	21	1136	1.00272	0.525085	0.845372	OBSCN;C1orf114;RCC1;MUC5B;ACSF2;APOL4;NKTR;CTBP1;CREB5
L1MD3	6	318	1.02386	0.533442	0.854222	OBSCN;CLRN3;ARHGEF4;NT5E;SRCRB4D
PABL_A-int	1	41	1.33103	0.533739	0.854222	TREM1
(GAAA)n	4	208	1.04396	0.53525	0.854222
MER66B	2	98	1.10919	0.541447	0.861607	HBM;NTRK2
AluYk4	3	155	1.05083	0.546105	0.86401	PCBP1-AS1;HLA-DRB5;NTRK2
MLT2B1	3	155	1.05083	0.546105	0.86401	SLAMF1;HRASLS2
MER11C	1	43	1.26764	0.550776	0.868896	CA8
MER68	2	100	1.08654	0.55236	0.868899	TBC1D26;F13A1
L1MC1	9	492	0.992026	0.555059	0.869471	FLJ43390;FUT9;LAMA2;CXorf65;MBNL3
MLT1I	9	493	0.989973	0.557487	0.869471	EVI5;GREM2;ATG16L2;TBC1D26;GYPB;GYPA;MACC1;CA8
L1PA8A	1	44	1.23816	0.559059	0.869471	TMSB15A
LTR12	1	44	1.23816	0.559059	0.869471	HLA-DRB5
HERVL-int	1	45	1.21002	0.56719	0.876521	YPEL4
L4	12	664	0.979826	0.567219	0.876521	CH25H;SLC22A6;PITPNM2;ACTC1;TNFRSF11A;NEDD4L;DSN1;ERC2;SGCB;UNC5CL;EFNB1
L1P4	2	103	1.05429	0.568382	0.876521	LRP2BP;MBNL3
(GGGTG)n	1	46	1.18312	0.57517	0.878938
MamGypLTR1d	1	46	1.18312	0.57517	0.878938	WBSCR27
MER2	9	501	0.973852	0.576711	0.878938	MFSD4;CH25H;NKTR;TPBG;WDR91
L1ME3	10	557	0.973253	0.576842	0.878938	MFSD4;SH3PXD2A;FAR1;MIR17HG;ISM1;GYPB
L1PA13	3	163	0.998209	0.580121	0.878938	ARRDC3;TMSB15B
LTR40b	1	47	1.1574	0.583004	0.878938	TFDP2
LTR85b	1	47	1.1574	0.583004	0.878938	ZBTB20
AluYb8	3	164	0.992034	0.584258	0.878938	ZNF193;TOX;OCRL
LTR33	8	448	0.967946	0.584358	0.878938	TMEM86A;ATP2C2;PRR5;LIMCH1;ERGIC1
AluYk11	2	107	1.01409	0.589091	0.883636	CGB;IDO2
MER4A1	3	166	0.979856	0.592453	0.885464	ZNF429;WBSCR27
MLT1H2	4	224	0.967967	0.593535	0.885464	COMTD1;LEP;RASEF
HY1	1	49	1.10917	0.59824	0.886634	SHANK3
MER52A	1	49	1.10917	0.59824	0.886634	LIMD1
LTR16A1	2	109	0.995126	0.599164	0.886634	SLC28A1;ANXA4
MER1A	3	171	0.950679	0.612477	0.903602	TRPC6;ZDHHC14;PLAT
LTR37A	2	112	0.967978	0.613923	0.903602	C4orf21
HERVL40-int	1	52	1.04394	0.620058	0.910192	TFDP2
MamRep38	2	114	0.950687	0.623528	0.910736	KIT;OCRL
MLT2B4	3	174	0.933991	0.624169	0.910736	LCP1;FUT9;GPR126
LTR33B	1	53	1.02384	0.627064	0.910736	PREP
Zaphod2	1	53	1.02384	0.627064	0.910736	HAS3
LTR8	7	409	0.92697	0.629455	0.911797	LRRC20;WDR60
A-rich	11	640	0.93093	0.633415	0.915118	BTG2;EVI5;TNR;NMNAT2;NOTCH2;HRASLS2;HMBS;SLC2A14;TYRO3;TTYH1;FXYD3;NRTN;SYDE1;B3GNT2;FNDC3B;ASTE1;MSX1;FLJ42709;IQGAP2;ZNF193;C7orf68;FABP4;CORO2A
(CA)n	45	2550	0.956072	0.637258	0.918254
LTR37B	2	119	0.910045	0.646728	0.924983	BTNL9
MER102c	3	180	0.902314	0.646817	0.924983	COMTD1;TGM1;TUBA4A
L1MD1	5	300	0.902282	0.649607	0.924983	PRR5;SRCRB4D
L1PA2	1	57	0.950695	0.65382	0.924983	PDE4D
MER34	2	121	0.894745	0.655685	0.924983	LOC400891
MER90a	2	121	0.894745	0.655685	0.924983	PRR5
AluSx4	9	536	0.909077	0.655948	0.924983	OBSCN;SLC16A1;CELA2A;C10orf95;TYRO3;HAS3;SPAG4;TFRC;SRCRB4D
Tigger3a	4	244	0.887249	0.659912	0.924983	SEC31B;FAM107B;OSBP2;TREM1
L1PB	1	58	0.934013	0.660204	0.924983	CEACAM19
L1M	1	59	0.917907	0.666469	0.924983	EFNB1
MamGypLTR1c	1	59	0.917907	0.666469	0.924983	OR51E2
(GAA)n	1	60	0.902346	0.67262	0.924983
Helitron3Na_Mam	1	60	0.902346	0.67262	0.924983	SLC25A37
MamRep434	1	60	0.902346	0.67262	0.924983	SLC16A1
MER83	1	60	0.902346	0.67262	0.924983	CCDC88C
PRIMA41-int	1	60	0.902346	0.67262	0.924983	TREM1
(CATA)n	2	125	0.865637	0.673051	0.924983
HERV17-int	1	61	0.887304	0.678657	0.924983	FLJ34503
LTR16B2	1	61	0.887304	0.678657	0.924983	SCD
MER51B	1	61	0.887304	0.678657	0.924983	RCC1
MLT2C2	1	61	0.887304	0.678657	0.924983	GPR126
MER63A	2	127	0.851781	0.681464	0.924983	LRRC20;RASAL1
LOR1b	1	63	0.858676	0.690399	0.924983	HLA-DRB5
MSTA	11	670	0.888468	0.691018	0.924983	NMNAT2;FAR1;SRSF5;SLC28A2;ABCC13;FNDC3B;SH3BP5;PREP;CREB5;C8orf73
L1ME3D	3	193	0.840543	0.692497	0.924983	VDR
L1ME1	25	1476	0.916947	0.692658	0.924983	SOCS2;RASAL1;MCTP2;ARHGEF4;ACPL2;KIAA1211;IER3;TPBG;KIAA1549;TOX;GATA4;RASEF;NTRK2
AluSq4	2	130	0.83181	0.69375	0.924983	WDR60;NTRK2
Tigger2a	2	130	0.83181	0.69375	0.924983	SLC28A2;EMID1
AluSz6	71	4067	0.945308	0.695793	0.924983	ERRFI1;NMNAT2;MEX3A;RCC1;NEURL;COMTD1;SEC31B;PRINS;LRRC20;HRASLS2;CCDC84;CHRNA10;SOX6;MLL;TMCC3;SLC2A14;RASAL1;C12orf34;CCDC88C;CFL2;UBAP1L;MCTP2;SLC28A2;HAS3;ATP2C2;ATP1B2;PMAIP1;ZCCHC2;NRTN;FBXO46;FER1L5;ZC3H15;PPP1R1C;FAM124B;INHA;MGAT3;MAPK8IP2;SHANK3;TFRC;ASTE1;CD200R1;KIAA1211;KIAA1530;SGCB;GAB1;ACTBL2;SASH1;ZNF292;KIAA1919;PRKAR2B;LOC100134713;ACHE;MLL5;SRCRB4D;ATP6V0A4;TRIM24;WBSCR27;CXor…
MLT1J-int	1	64	0.845044	0.696108	0.924983	FUT9
(TTATA)n	1	64	0.845044	0.696108	0.924983
Tigger4a	2	131	0.825359	0.697757	0.924983	AMICA1;TFDP2
(ATG)n	1	65	0.831838	0.701712	0.924983
(CAG)n	1	65	0.831838	0.701712	0.924983
LTR40a	1	65	0.831838	0.701712	0.924983	TFDP2
L1M3	6	380	0.853964	0.702582	0.924983	C1orf114;TRPC6;CEACAM19;ZBTB20;CREB5
MLT1A	6	382	0.849416	0.707279	0.925413	HBBP1;SRSF5;SPDYE1;TOX
MamRep4096	2	134	0.806594	0.709518	0.925413	BCL6
MADE1	4	261	0.828516	0.71024	0.925413	CLRN3;MEGF10;CPNE5;MACC1
L1MEc	10	623	0.868289	0.712352	0.925413	CLRN3;SLC28A2;ZNF407;TNFRSF11A;QPCT;MAPK8IP2
ERV3-16A3_LTR	1	67	0.806625	0.712611	0.925413	PRRG1
LTR16A	4	262	0.825302	0.713023	0.925413	QPCT;CD200R1;CREB5;OCRL
AT_rich	160	9063	0.955626	0.723562	0.933615	SLAMF1;ERRFI1;PAPPA2;EVI5;TMCC2;C1orf114;SLC16A1;CELA2A;CELA2B;MEX3A;GLUL;RCC1;NEURL;CLRN3;SCD;PRINS;LRRC20;CH25H;FAM107B;BUB3;NUDT22;GALNTL4;OR51E2;CCDC84;CHRNA10;SOX6;MLL;TMCC3;SLC2A14;SOCS2;FLT1;MIR17HG;FAM155A;SRSF5;FLJ43390;ARNT2;TYRO3;ACTC1;TBC1D26;ZNF407;TNFRSF11A;C18orf54;NEDD4L;ZCCHC2;TTYH1;FXYD3;ZNF175;CLC;VSIG10L;SYDE1;MAP4K3;PPP1R1C;FAM124B;TUBA4A;ANXA4;ABCC13;CBR3;OSBP2;UPB1;SHANK3;L…
LTR49-int	2	138	0.782861	0.7246	0.933615	APOL4
Kanga2_a	1	70	0.771548	0.728219	0.933615	FAM155A
MSTB2	1	70	0.771548	0.728219	0.933615	CLGN
Tigger3b	4	268	0.80653	0.729309	0.933615	ACVRL1;MAP4K3;NTRK2
Charlie4z	6	392	0.827385	0.729997	0.933615	MFSD4;CELA2B;LCP1;SPAG4;OSBP2;MSX1
(T)n	11	693	0.858444	0.731247	0.933615
L1PA14	1	71	0.760523	0.733231	0.933976	NRCAM
Charlie9	1	73	0.739393	0.742979	0.938056	BHLHE40
Charlie19a	1	74	0.729262	0.747719	0.938056	LOC100134713
MER63B	2	145	0.744523	0.749395	0.938056	LTF;DGKG
FRAM	14	884	0.856396	0.751767	0.938056	SLC28A2;GPR172B;GTPBP3;PCBP1-AS1;SPAG4;MIAT;SHANK3;LOC400891;LTF;KIAA1919;FILIP1;LOC100134713;PLAT
AluSc5	10	646	0.83683	0.752345	0.938056	C10orf95;YPEL4;AMICA1;SLC2A14;ARNT2;SYDE1;PREP;IER3;CORO2A
Charlie7a	1	75	0.719405	0.752371	0.938056	NEURL
(CGG)n	4	277	0.77992	0.752424	0.938056
L1M6	2	146	0.73935	0.752776	0.938056	HRASLS2;TREM1
LTR54	2	147	0.734249	0.756117	0.938056	CARD10
(TTTTG)n	5	342	0.789729	0.756466	0.938056
(CTGGGG)n	1	76	0.709811	0.756937	0.938056
LTR5B	1	76	0.709811	0.756937	0.938056	KIAA1984
(CCA)n	1	78	0.69137	0.765819	0.939568
Charlie23a	1	78	0.69137	0.765819	0.939568	NR4A1
LTR47A	1	78	0.69137	0.765819	0.939568	FAR1
MER20B	4	283	0.763133	0.766969	0.939568	TPBG;LAMA2
MER3	11	717	0.829201	0.769388	0.939568	CEACAM19;FER1L5;NEK11;KIT;ZFP62;SLC22A3;ATP6V0A4;WBSCR27
Arthur1A	1	79	0.682504	0.770138	0.939568	ASAH1
Charlie17a	1	79	0.682504	0.770138	0.939568	CH25H
LTR2	1	80	0.673863	0.774377	0.941448	ACSF2
(TA)n	42	2531	0.89767	0.775273	0.941448
(TCTA)n	2	154	0.70042	0.778428	0.941448
MER96	1	81	0.665437	0.778538	0.941448	NEURL
MER113A	1	82	0.65722	0.782622	0.944306	CLRN3
MER57B2	1	84	0.64138	0.790565	0.951799	NEDD4L
(TATG)n	2	159	0.678103	0.79325	0.952941
MLT1J1	2	162	0.665383	0.801715	0.954119	ISM1;SH3BP5
MLT1E3	1	87	0.619	0.80194	0.954119	FLJ34503
L1MB1	2	163	0.661248	0.804468	0.954119	OR51E2;KIAA1211
L1PB2	1	88	0.611883	0.805592	0.954119	C18orf54
MER31B	1	89	0.604928	0.809178	0.954119	C7orf29
MER5C	1	89	0.604928	0.809178	0.954119	WDR91
MLT2B2	1	89	0.604928	0.809178	0.954119	TTYH1
MLT2C1	1	89	0.604928	0.809178	0.954119	FLJ34503
LTR78	2	165	0.65313	0.809872	0.954119	DAAM2
L1MB8	15	995	0.814432	0.816465	0.959827	C1orf114;SCD;HRASLS2;OR51E2;HBM;ACBD4;STXBP2;NEK11;TMEFF1;DOLPP1
MSTB	5	376	0.71728	0.823448	0.96333	TCL1A;NEDD4L;PRR5;GYPB;NT5E
AluSq10	4	311	0.693472	0.826127	0.96333	SLC16A1;NEURL;HMBS;IER3
(TTTTTG)n	1	95	0.566305	0.829342	0.96333
L1MB7	23	1490	0.834075	0.831006	0.96333	SCD;PITPNM2;LCP1;CFL2;ATP2C2;ZNF407;C2CD4C;EMID1;NEK11;KIAA1530;LRP2BP;LIMCH1;CPNE5;COL21A1;WDR91;C7orf68;EFNB1
(TAAA)n	5	381	0.707731	0.831914	0.96333
MER4C	1	96	0.560343	0.83249	0.96333	APOL4
MamRep605	3	246	0.657108	0.833067	0.96333	SLC28A1;WDR91
AluJo	121	7126	0.917998	0.833482	0.96333	ERRFI1;EVI5;OBSCN;NOTCH2;ZC3H11A;CELA2A;MEX3A;CLRN3;SEC31B;SCD;LRRC20;HRASLS2;CCDC84;CHRNA10;MLL;VDR;ACVRL1;LOC440104;SOCS2;RASAL1;LCP1;CCDC88C;CFL2;SLC28A1;SLC28A2;HBM;CA4;ACSF2;ACBD4;ATP1B2;MTMR4;GPR172B;ZNF407;NEDD4L;ZCCHC2;RDH13;CEACAM19;GTPBP3;NRTN;FBXO46;JUNB;STXBP2;SYDE1;FAM124B;ANKRD23;ANXA4;SPAG4;CBR3;MAPK8IP2;MIAT;EMID1;CARD10;UPB1;NT5DC2;TFRC;TF;TFDP2;FNDC3B;LTF;DGKG;CD200R1;BCL6;KIAA1…
L1ME5	2	176	0.61182	0.837268	0.965188	PAPPA2;HBM
L1MA9	6	452	0.715946	0.840108	0.965188	OBSCN;SLC2A14;MIR17HG;MAP4K3
LTR65	1	99	0.543184	0.841588	0.965188	ZNF193
MER33	9	648	0.749481	0.844171	0.965188	SLC22A6;FAR1;ERO1L;UBAP1L;ZNF429;ZFP62;SLC17A5
MER39	2	182	0.591415	0.850658	0.965188	SORBS2;SLC17A5
MLT1E2	2	182	0.591415	0.850658	0.965188	MCTP2;TMEM55A
HAL1b	2	184	0.584912	0.854892	0.965188	CLRN3;PPP1R1C
LTR16E1	1	104	0.516808	0.855666	0.965188	NMUR1
MLT2B3	1	105	0.511837	0.858328	0.965188	TMSB15A
MLT1M	2	186	0.578551	0.859017	0.965188	DTL;NEK11
LTR12C	2	187	0.575422	0.861039	0.965188	SLC2A14;PRKAR2B
LTR67B	2	187	0.575422	0.861039	0.965188	SLC2A12;SLC25A37
L1MEd	5	401	0.671946	0.862517	0.965188	LRP2BP;CTBP1;LOC100134713
LTR50	1	107	0.502177	0.863506	0.965188	TREM1
MER91B	1	107	0.502177	0.863506	0.965188	SLC2A12
AluSg7	12	857	0.755582	0.865467	0.965188	GREM2;SLC16A1;MEX3A;ATG16L2;SLC2A14;HAS3;TTYH1;ZNF429;ERC2;GAB1;LOC100131176;WBSCR27
MER104	1	108	0.497482	0.866023	0.965188	ZC3H11A
MER39B	1	109	0.492858	0.868494	0.965188	SLC22A3
(TCTCTG)n	1	109	0.492858	0.868494	0.965188
MER31A	1	110	0.488334	0.870919	0.965929	TMEM55A
AluSg4	11	805	0.737099	0.87623	0.969859	BTG2;IGSF9;CELA2B;RCC1;UBAP1L;SYDE1;NEK11;LRP2BP;UNC5CL;DOCK4;KIAA1984
Tigger4b	1	114	0.47104	0.880182	0.972273	TFDP2
MER94	2	199	0.540351	0.883309	0.972359	KIT;SLC25A37
AluSx1	187	11011	0.91725	0.883802	0.972359	BTG2;ERRFI1;EVI5;TMCC2;GREM2;NMNAT2;SLC16A1;DTL;ZC3H11A;CELA2A;CELA2B;MEX3A;GLUL;RCC1;SH3PXD2A;COMTD1;SCD;LRRC20;FAM107B;PIK3AP1;C10orf95;NUDT22;ATG16L2;YPEL4;CCDC84;HMBS;PHLDB1;FAR1;MLL;MUC5B;TMCC3;SLC2A14;SOCS2;SRSF5;UBAP1L;TYRO3;SLC28A2;ATP2C2;CA4;ATP1B2;NR1D1;GPR172B;PMAIP1;NEDD4L;RDH13;GTPBP3;FXYD3;ZNF175;CGB;NRTN;ZNF429;FBXO46;STXBP2;PPAP2C;VSIG10L;SYDE1;B3GNT2;FER1L5;PCBP1-AS1;ADCY3;FAM124…
AluJr4	22	1505	0.789035	0.8881	0.975134	SLAMF1;OBSCN;SFXN3;SEC31B;SCD;ATG16L2;FAR1;C12orf34;SLC28A2;TNFRSF11A;NEDD4L;RDH13;FBXO46;SYDE1;EMID1;SH3BP5;KIAA1211;TMEFF1;CXorf65
L1MA1	1	120	0.447279	0.892844	0.978386	C10orf95
AluYf4	1	121	0.443549	0.89482	0.978598	MLL
FLAM_C	42	2735	0.829145	0.901482	0.983924	EVI5;PVRL4;NMNAT2;CHRNA10;SOX6;TMCC3;UBAP1L;CEACAM19;FXYD3;NRTN;FBXO46;VSIG10L;SYDE1;FER1L5;MAP4K3;ANKRD23;ANXA4;DSN1;OSBP2;MAPK8IP2;EMID1;NT5DC2;TFRC;FNDC3B;SH3BP5;CTBP1;IQGAP2;ZFP62;CPNE5;SLC17A5;FLJ34503;WDR91;ACHE;C7orf68;TRIM24;ASAH1;CXorf65
Charlie1	1	127	0.422417	0.905936	0.986445	QPCT
L1MB2	6	513	0.629688	0.911626	0.986445	ACTC1;SHANK3;F13A1;NRCAM;PRKAR2B
L1PA3	1	131	0.409412	0.912686	0.986445	CH25H
MER50	1	131	0.409412	0.912686	0.986445	IQGAP2
Tigger15a	2	220	0.488252	0.914499	0.986445	PPP1R1C;ARSI
ERVL-E-int	5	446	0.603296	0.914573	0.986445	CLC;CLGN;ZNF193
Zaphod	1	134	0.400172	0.917429	0.987585	KIAA1549
MER47A	1	138	0.388481	0.923354	0.991035	VSIG10L
MER20	11	867	0.683581	0.924244	0.991035	CELA2A;CELA2B;SLC22A6;NEK11;MDFI;CREB5;LFNG;ASAP1-IT1;RASEF
Charlie15a	1	141	0.380152	0.927518	0.992607	C12orf34
AluSp	90	5667	0.857053	0.934851	0.996918	ERRFI1;TMCC2;SLC16A1;MFSD4;ZC3H11A;CELA2B;MEX3A;RCC1;NEURL;SFXN3;SCD;C10orf116;C10orf95;NUDT22;CCDC84;HMBS;PHLDB1;MLL;ACVRL1;TMCC3;SLC2A14;RASAL1;SRSF5;TCL1A;ARNT2;HAS3;TBC1D26;ATP1B2;NR1D1;GPR172B;CEACAM19;FXYD3;CGB;NRTN;LHB;SYDE1;FER1L5;MAP4K3;ANKRD23;QPCT;TUBA4A;ANXA4;SPAG4;DSN1;CBR3;OSBP2;MIAT;EMID1;NT5DC2;LIMD1;SGCB;GAB1;SASH1;ZDHHC14;SLC17A5;LOC100134713;WDR91;ACHE;C7orf68;SRCRB4D;ATP6V0A4;…
Arthur1	1	147	0.364519	0.935178	0.996918	ZC3H11A
L1ME3B	5	483	0.556534	0.943478	0.999995	OCRL
Tigger2	1	156	0.343401	0.945178	0.999995	AREG
L1PA5	2	250	0.429142	0.945722	0.999995	PCNXL2;PRR5
MER113	2	255	0.420653	0.949731	0.999995	LRRC20
MER21C	3	339	0.475079	0.94986	0.999995	PAPPA2;TRIM24
L1MC4	24	1778	0.727403	0.955143	0.999995	TRPC6;HBM;ATP2C2;TBC1D26;ARHGAP28;ZCCHC2;FXYD3;NMUR1;ISM1;ZDHHC14;PLAT
THE1C	2	270	0.397087	0.960132	0.999995	MAP4K3;ZBTB20
L1M5	51	3478	0.790548	0.961704	0.999995	PAPPA2;CLRN3;GALNTL4;OR51E2;TRPC6;SLC2A14;UBAP1L;HBM;ZNF407;ZNF175;FER1L5;FAM124B;ANKRD23;NMUR1;CBR3;TF;CD200R1;NKTR;CLGN;IQGAP2;ZFP62;KIAA1919;NT5E;LEP;SRCRB4D;CREB5;WBSCR27;KIAA1549;PLAT;ITIH5L
MER49	1	177	0.302406	0.962919	0.999995	ZNF193
MER4D1	1	179	0.299006	0.964275	0.999995	ZIK1
AluSx3	43	3005	0.771276	0.964768	0.999995	GREM2;ZC3H11A;CELA2B;GLUL;RCC1;ATG16L2;CCDC84;PHLDB1;SOX6;LOC440104;SRSF5;ERO1L;SLC28A1;SLC28A2;HAS3;ACSF2;TNFRSF11A;ARHGEF4;ANKRD23;TUBA4A;MGAT3;OSBP2;LOC400891;BHLHE40;TFRC;ZBTB20;SH3BP5;NKTR;ANKRD37;GAB1;C4orf21;ERGIC1;SASH1;CPNE5;LOC100134713;SRCRB4D;SPDYE1;WBSCR27;PLAT;TMEM55A;CA8
(TATATG)n	1	181	0.295682	0.96558	0.999995
MER21A	1	187	0.286138	0.969219	0.999995	TMCC3
(TTCC)n	1	187	0.286138	0.969219	0.999995
(TTA)n	5	552	0.486217	0.974974	0.999995
AluSg	64	4381	0.787046	0.977705	0.999995	NMNAT2;SLC16A1;ZC3H11A;MEX3A;GLUL;RCC1;SH3PXD2A;SFXN3;SCD;LRRC20;FAM107B;PIK3AP1;NUDT22;ATG16L2;TMEM86A;SLC22A6;CCDC84;PHLDB1;MLL;SLC2A14;LOC440104;ERO1L;CCDC88C;TYRO3;ATP1B2;CEACAM19;TTYH1;PPAP2C;B3GNT2;FER1L5;ANKRD23;SPAG4;ABCC13;CBR3;MGAT3;ADORA2A;MIAT;CARD10;UPB1;NT5DC2;TFRC;NKTR;KIT;C4orf21;IER3;SASH1;MDFI;NRCAM;ACHE;MLL5;SRCRB4D;KIAA1549;ASAH1;SLC25A37;IDO2;CXorf65
MER21B	1	218	0.245237	0.982718	0.999995	SH3PXD2A
L1MD2	4	506	0.423822	0.983953	0.999995	TMCC3;WDR91
AluSc8	26	2087	0.670222	0.987027	0.999995	MEX3A;FAM107B;C10orf95;TMEM86A;OR51E2;CCDC84;ERO1L;CCDC88C;UBAP1L;HAS3;TBC1D26;NRTN;FBXO46;FER1L5;ARHGEF4;TUBA4A;ADORA2A;APOL4;HLA-DRB5;SLC17A5;NT5E;PRKAR2B;TMEFF1;NTRK2;DOLPP1
AluSc	38	2921	0.699864	0.990971	0.999995	BTG2;ERRFI1;EVI5;TMCC2;PVRL4;ZC3H11A;MEX3A;TMEM86A;HRASLS2;HMBS;PHLDB1;MUC5B;UBAP1L;HAS3;RASL10B;RDH13;GTPBP3;ZNF175;ZNF429;FER1L5;ABCC13;CBR3;MAPK8IP2;MIAT;PRR5;LOC400891;FNDC3B;LIMD1;KIAA1530;ANKRD37;KIAA1549;FAM120A;NTRK2
Charlie1b	1	256	0.208666	0.991483	0.999995	STARD8
Charlie2b	1	266	0.200785	0.99293	0.999995	ZFP62
MLT1L	5	664	0.403433	0.99396	0.999995	COMTD1;FAM107B;CEACAM19;TUBA4A;ASAH1
L1MCa	1	276	0.193478	0.994132	0.999995	SLC2A14
AluJb	240	15285	0.84311	0.996098	0.999995	ERRFI1;EVI5;PCNXL2;NOTCH2;CELA2B;MEX3A;GLUL;RCC1;NEURL;COMTD1;SFXN3;CLRN3;SEC31B;SCD;PRINS;LRRC20;C10orf95;NUDT22;ATG16L2;HRASLS2;YPEL4;SLC22A6;OR51E2;CCDC84;HMBS;CHRNA10;SOX6;MLL;NR4A1;SLC2A14;RASAL1;C12orf34;PITPNM2;MIR17HG;SRSF5;CFL2;SLC28A1;UBAP1L;ACTC1;SLC28A2;HAS3;CA4;KRT15;C17orf110;RASL10B;GPR172B;ZNF407;PMAIP1;TNFRSF11A;NEDD4L;ZCCHC2;CEACAM19;GTPBP3;ZNF175;NRTN;FBXO46;ZIK1;VSIG10L;SYDE1;…
MER1B	1	309	0.17273	0.996826	0.999995	SPAG4
FLAM_A	15	1496	0.538089	0.996868	0.999995	EVI5;RCC1;SH3PXD2A;HMBS;TMCC3;FLT1;HAS3;ATP2C2;CGB;B3GNT2;INHA;KIT;C6;OSMR;TRIM24
AluJr	100	7021	0.765399	0.997292	0.999995	SLAMF1;PAPPA2;TMCC2;NMNAT2;CELA2B;MEX3A;RCC1;NEURL;COMTD1;FAM107B;PIK3AP1;GALNTL4;HRASLS2;HMBS;CHRNA10;MUC5B;VDR;TMCC3;SLC2A14;LOC440104;RASAL1;FAM155A;ERO1L;CCDC88C;CFL2;SLC28A1;TYRO3;MCTP2;SLC28A2;ATP2C2;CA4;ACBD4;ATP1B2;MTMR4;GPR172B;ZNF407;PMAIP1;C18orf54;NEDD4L;CEACAM19;FXYD3;ZNF175;NRTN;JUNB;PCBP1-AS1;TUBA4A;ANXA4;STX16;OSBP2;EMID1;APOL4;UPB1;LOC400891;ERC2;TFRC;LIMD1;NEK11;DGKG;SORBS2;LNX1…
L1M4	9	1095	0.440377	0.998296	0.999995	PCNXL2;SCD;TYRO3;ANKRD23;KIAA1211;TREM1;NT5E;FAM120A
Tigger1	2	512	0.208537	0.999232	0.999995	CHRNA10
AluSq2	69	5574	0.6635	0.999864	0.999995	ERRFI1;OBSCN;GREM2;DTL;ZC3H11A;SEC31B;LRRC20;GALNTL4;HMBS;PHLDB1;MLL;ACVRL1;SLC2A14;TCL1A;UBAP1L;TYRO3;TBC1D26;C17orf110;GPR172B;PMAIP1;TNFRSF11A;ZCCHC2;RDH13;TTYH1;FXYD3;NRTN;ZNF429;FBXO46;LHB;ADCY3;QPCT;TUBA4A;NMUR1;MIAT;CARD10;UPB1;BHLHE40;TFRC;FNDC3B;KIAA1530;CTBP1;MSX1;IQGAP2;ERGIC1;SLC2A12;TPBG;SLC17A5;NT5E;LEP;PRKAR2B;ACHE;MACC1;C7orf68;SRCRB4D;SPDYE1;WDR60;TRIM24;TMEFF1;CORO2A;STARD8
AluY	146	10630	0.73507	0.999943	0.999995	EVI5;OBSCN;TMCC2;SLC16A1;DTL;MFSD4;ZC3H11A;CELA2A;RCC1;NEURL;COMTD1;SFXN3;PIK3AP1;NUDT22;TMEM86A;HRASLS2;YPEL4;CCDC84;HMBS;CHRNA10;HBBP1;FAR1;NR4A1;TMCC3;LOC440104;RASAL1;PITPNM2;FLT1;SRSF5;ERO1L;CCDC88C;CFL2;UBAP1L;TYRO3;HBM;HAS3;ATP2C2;KRT15;ACSF2;TBC1D26;ACBD4;ATP1B2;MTMR4;GPR172B;ZNF407;PMAIP1;NEDD4L;RDH13;CGB;NRTN;ZNF429;FBXO46;ZIK1;B3GNT2;ARHGEF4;ADCY3;ANKRD23;TUBA4A;SPAG4;CBR3;MGAT3;OSBP2;…
AluSx	235	16115	0.779361	0.999949	0.999995	BTG2;EVI5;TNR;TMCC2;IGSF9;PCNXL2;C1orf114;SLC16A1;DTL;NOTCH2;MFSD4;ZC3H11A;CELA2A;CELA2B;MEX3A;RCC1;NEURL;COMTD1;SEC31B;SCD;LRRC20;PIK3AP1;C10orf95;ATG16L2;TMEM86A;HRASLS2;YPEL4;SLC22A6;CCDC84;HMBS;CHRNA10;PHLDB1;MIR100HG;AMICA1;MLL;ACVRL1;SLC2A14;LOC440104;RASAL1;FAM155A;ERO1L;CCDC88C;CFL2;SLC28A1;UBAP1L;TYRO3;SLC28A2;HBM;ATP2C2;CA4;C17orf110;ATP1B2;RASL10B;NR1D1;GPR172B;PMAIP1;TNFRSF11A;RDH13;C…
L1MB5	1	654	0.0813828	0.999995	0.999995	MIAT
