# Supplementary material for: Integrated Systems Biology Approach Identifies Novel Maternal and Placental Pathways of Preeclampsia
Source: Front Immunol. 2018 Aug 8;9:1661. doi: 10.3389/fimmu.2018.01661 (PMC6092567; doi:10.3389/fimmu.2018.01661)
Supplement: Data S1 — Genes differentially expressed in the placenta in preterm preeclampsia. [file Data_Sheet_1.zip › Data 13.XLS]

## Sheet: BeWo microarray
Probe ID	Log fold change	Average expression	T statistics	P-value	Q-value	B statistics	Gene symbol	Absolute fold change	Direction of change in ZNF554 siRNA treated BeWo cells
ILMN_1730670	1.59149	9.15641	9.34339	8.98896e-09	1.68622e-05	10.2192	FSTL3	3.01361	UP
ILMN_1708167	1.49505	7.67084	10.4516	1.35526e-09	6.60692e-06	11.9434	CDCP1	2.81874	UP
ILMN_1773002	1.2621	8.8711	12.3228	7.50723e-11	4.57472e-07	14.5015	C10orf140	2.39845	UP
ILMN_2398107	-1.13488	9.15137	-8.03734	1.01408e-07	7.49033e-05	7.96388	ASNS	2.196	DOWN
ILMN_3241373	1.12963	7.61357	14.9192	2.28177e-12	5.56181e-08	17.4318	SCARNA18	2.18802	UP
ILMN_2136133	-1.11336	10.9699	-4.76226	0.000116174	0.00557428	1.23168	PABPC1	2.16349	DOWN
ILMN_3289352	-1.10156	10.9277	-5.11433	5.14213e-05	0.00325557	2.01616	RPL6	2.14586	DOWN
ILMN_3248811	1.08426	7.15714	13.9271	8.13823e-12	9.91847e-08	16.3877	SNORA27	2.12029	UP
ILMN_1766408	-0.977004	8.75449	-7.57512	2.52187e-07	0.000138545	7.10479	CBFB	1.96837	DOWN
ILMN_2155025	-0.967457	7.25401	-6.30134	3.60046e-06	0.000585075	4.57207	ZNF681	1.95539	DOWN
ILMN_1654920	-0.952091	9.07977	-7.02366	7.76384e-07	0.00024262	6.03767	HNRNPH3	1.93467	DOWN
ILMN_2230016	-0.920047	10.067	-5.99167	7.09412e-06	0.000895954	3.92149	HIGD1A	1.89218	DOWN
ILMN_3270641	-0.917536	8.77292	-8.78199	2.48001e-08	3.02251e-05	9.28042	HNRNPH3	1.88889	DOWN
ILMN_1748105	0.905921	8.51796	6.19885	4.50058e-06	0.000667003	4.35817	DDB1	1.87374	UP
ILMN_2170625	0.904108	8.16065	4.60017	0.000169537	0.00710864	0.86814	LOC100506290	1.87139	UP
ILMN_1782069	-0.876221	8.32669	-9.67513	5.02545e-09	1.53119e-05	10.7529	TRAK1	1.83556	DOWN
ILMN_2214997	-0.863888	9.00828	-5.07632	5.6126e-05	0.00345942	1.93188	LRRFIP1	1.81994	DOWN
ILMN_1691892	0.861389	9.35527	4.95775	7.38026e-05	0.00406081	1.66831	TAGLN2	1.81679	UP
ILMN_3247939	0.860992	7.0279	12.3866	6.84304e-11	4.57472e-07	14.5816	SNORA23	1.81629	UP
ILMN_2119555	0.851613	8.70287	4.88816	8.67126e-05	0.00458486	1.51314	TMTC3	1.80452	UP
ILMN_3304898	0.846018	11.6654	7.76666	1.72288e-07	0.000104988	7.46472	TUBB	1.79753	UP
ILMN_1795325	0.841614	7.96039	5.65218	1.51197e-05	0.00153201	3.19423	ACTG2	1.79205	UP
ILMN_2154322	-0.841022	8.51086	-4.85001	9.47372e-05	0.00487177	1.42796	SEMA3E	1.79132	DOWN
ILMN_3232828	-0.839834	11.111	-4.69652	0.000135397	0.00619194	1.08438	PPAPDC1B	1.78984	DOWN
ILMN_1772946	0.837843	9.86026	5.7245	1.28543e-05	0.00136823	3.35032	STRN3	1.78738	UP
ILMN_2214790	-0.816208	8.97196	-3.65591	0.00155129	0.0289752	-1.25062	LAMB1	1.76077	DOWN
ILMN_2316236	-0.802874	8.10989	-9.33139	9.18233e-09	1.68622e-05	10.1996	HOPX	1.74457	DOWN
ILMN_2058782	0.795347	7.35291	9.76069	4.33485e-09	1.50946e-05	10.8881	IFI27	1.7355	UP
ILMN_3261439	-0.779442	8.3152	-4.9783	7.03767e-05	0.00396174	1.71406	FKBP5	1.71647	DOWN
ILMN_1745005	-0.777603	9.22325	-7.46218	3.16438e-07	0.000145531	6.88998	GGCT	1.71428	DOWN
ILMN_1801246	0.770948	8.2119	9.21248	1.1349e-08	1.68622e-05	10.0044	IFITM1	1.70639	UP
ILMN_1765668	-0.764939	7.54641	-9.52794	6.49401e-09	1.68622e-05	10.518	IL20RB	1.6993	DOWN
ILMN_2075927	-0.761135	8.53572	-7.01343	7.93048e-07	0.00024469	6.01745	STK40	1.69482	DOWN
ILMN_3224758	0.759344	9.04163	5.84057	9.91871e-06	0.00114582	3.59953	TUBB	1.69272	UP
ILMN_1741613	-0.757126	8.68589	-7.88801	1.35686e-07	9.44959e-05	7.68986	SERINC1	1.69012	DOWN
ILMN_2279834	-0.749962	8.07389	-4.91156	8.21337e-05	0.00444891	1.56536	ZNF483	1.68175	DOWN
ILMN_1708611	0.745598	9.49339	7.77782	1.68533e-07	0.000104988	7.48551	RDX	1.67667	UP
ILMN_2412549	-0.737842	10.7185	-10.2213	1.98473e-09	8.06297e-06	11.5987	GAR1	1.66768	DOWN
ILMN_1666420	-0.725634	7.50099	-4.27231	0.000365461	0.0117986	0.13049	ZNF679	1.65363	DOWN
ILMN_2117171	-0.723157	10.0821	-6.00082	6.95232e-06	0.00088724	3.94088	LMO4	1.65079	DOWN
ILMN_1768480	0.722052	8.88491	7.30496	4.35252e-07	0.000170801	6.58773	VGLL4	1.64953	UP
ILMN_1707240	0.718331	8.79079	8.10608	8.87746e-08	7.21293e-05	8.08888	PTBP2	1.64528	UP
ILMN_2415979	-0.71569	8.82559	-4.27259	0.000365218	0.0117986	0.13113	KIAA1751	1.64227	DOWN
ILMN_1694100	0.715321	7.89948	4.6184	0.000162471	0.00693833	0.909072	PRIM2	1.64185	UP
ILMN_3246935	0.714557	7.02797	9.22866	1.10254e-08	1.68622e-05	10.0311	SNORA74B	1.64098	UP
ILMN_1731353	0.712828	7.74747	9.42986	7.71479e-09	1.68622e-05	10.3598	CHPF	1.63901	UP
ILMN_1790689	0.706639	8.30854	5.67237	1.44489e-05	0.00148604	3.23787	CRISPLD2	1.632	UP
ILMN_1655261	-0.696652	7.36415	-8.79291	2.43062e-08	3.02251e-05	9.29912	ERP27	1.62074	DOWN
ILMN_1802053	-0.694966	7.74957	-4.52721	0.000201073	0.00794875	0.704158	ZNF91	1.61885	DOWN
ILMN_1770673	-0.690738	7.49427	-6.69231	1.55603e-06	0.000375526	5.3747	AKNA	1.61411	DOWN
ILMN_1738095	-0.685239	8.56948	-7.51474	2.8466e-07	0.000138772	6.99019	PER2	1.60797	DOWN
ILMN_1801387	-0.685121	9.42696	-6.19737	4.5151e-06	0.000667003	4.35508	YEATS4	1.60784	DOWN
ILMN_1730487	-0.685018	10.1039	-7.81231	1.57448e-07	0.000101934	7.54968	CALD1	1.60772	DOWN
ILMN_1809905	-0.679984	7.30656	-8.71514	2.80597e-08	3.14005e-05	9.16559	LYPD4	1.60212	DOWN
ILMN_2279961	0.67953	10.5248	8.68578	2.96292e-08	3.14005e-05	9.11494	LAMP2	1.60162	UP
ILMN_3308663	0.678581	8.50598	6.77164	1.3157e-06	0.000354539	5.53488	MIR1228	1.60056	UP
ILMN_1790650	-0.67715	9.47258	-6.05056	6.23003e-06	0.000816435	4.04619	FOPNL	1.59898	DOWN
ILMN_1748077	-0.676709	8.99627	-4.67957	0.000140855	0.00630446	1.04637	DDX59	1.59849	DOWN
ILMN_1809478	-0.675704	11.2433	-5.49849	2.13872e-05	0.00190287	2.8606	SSBP1	1.59738	DOWN
ILMN_1759954	-0.674155	9.66297	-4.43864	0.000247406	0.00926346	0.504939	PTMA	1.59566	DOWN
ILMN_1708006	0.673893	8.72707	6.81384	1.20376e-06	0.000341182	5.61972	MICB	1.59537	UP
ILMN_2115974	0.662903	7.7606	4.42029	0.000258275	0.00946686	0.463645	GSDMA	1.58327	UP
ILMN_1682953	0.661761	9.36669	4.90544	8.33073e-05	0.00446241	1.5517	PGAM4	1.58201	UP
ILMN_1659888	0.658154	10.575	9.26158	1.03962e-08	1.68622e-05	10.0852	PPP1R14B	1.57806	UP
ILMN_2337941	-0.656958	9.83216	-6.10975	5.46994e-06	0.000740721	4.17106	COPS8	1.57675	DOWN
ILMN_1683969	0.655657	10.0457	5.69754	1.36553e-05	0.00142243	3.29219	FKBP1A	1.57533	UP
ILMN_1678165	0.655579	10.8747	9.0168	1.61444e-08	2.18622e-05	9.67862	LSM7	1.57525	UP
ILMN_1745880	-0.654231	7.22412	-8.30439	6.0689e-08	5.10102e-05	8.44553	DNAI1	1.57378	DOWN
ILMN_2380946	-0.652997	12.3364	-7.19092	5.49638e-07	0.000199962	6.36616	EIF4G2	1.57243	DOWN
ILMN_2227495	-0.651886	10.6347	-3.73786	0.00128087	0.0256964	-1.06841	ZNF549	1.57122	DOWN
ILMN_2193315	-0.648776	9.21653	-5.4142	2.58951e-05	0.00213241	2.67654	EFCAB11	1.56784	DOWN
ILMN_2359096	0.647785	7.69555	4.27175	0.000365939	0.0117986	0.129238	SS18	1.56676	UP
ILMN_1708743	0.647722	8.46071	9.1926	1.17603e-08	1.68622e-05	9.97151	NT5DC2	1.56669	UP
ILMN_1765701	0.645001	11.6429	4.18976	0.000443628	0.0133664	-0.0553351	TUBA1B	1.56374	UP
ILMN_2279367	-0.644055	7.89483	-4.31096	0.000333765	0.011268	0.217519	FCAR	1.56272	DOWN
ILMN_2371169	0.642857	7.92827	7.38776	3.67826e-07	0.000155857	6.74738	ZYX	1.56142	UP
ILMN_3229033	-0.642548	8.6574	-7.09731	6.66532e-07	0.00021955	6.18284	LOC732360	1.56108	DOWN
ILMN_1695246	-0.641949	8.42508	-8.0451	9.98927e-08	7.49033e-05	7.97802	KLHDC8B	1.56044	DOWN
ILMN_1727194	0.640851	10.479	7.10015	6.62632e-07	0.00021955	6.18842	CALU	1.55925	UP
ILMN_1666305	0.635602	10.0177	8.35836	5.47706e-08	4.90719e-05	8.54157	CDKN3	1.55359	UP
ILMN_1743205	0.635082	7.89449	6.49089	2.39137e-06	0.000448382	4.96389	ABCA7	1.55303	UP
ILMN_2204909	-0.634949	8.68569	-3.3334	0.00328082	0.0460656	-1.95989	XRCC2	1.55288	DOWN
ILMN_2252136	0.62979	9.0483	3.49569	0.00225312	0.0361553	-1.60475	YWHAE	1.54734	UP
ILMN_1799819	-0.629131	10.2145	-6.50274	2.33133e-06	0.000440513	4.98822	MARS	1.54663	DOWN
ILMN_3263329	-0.628753	9.33609	-7.07858	6.9286e-07	0.000223983	6.14598	GAR1	1.54623	DOWN
ILMN_2115949	-0.627057	9.66457	-3.53432	0.0020596	0.0341747	-1.51966	ZNF394	1.54441	DOWN
ILMN_2047354	-0.626627	8.65375	-7.12045	6.35438e-07	0.00021955	6.22827	LINC00467	1.54395	DOWN
ILMN_1691104	0.626137	9.85629	4.63157	0.000157549	0.00678491	0.938651	PGAM4	1.54343	UP
ILMN_2409078	0.625874	7.52526	4.43983	0.000246718	0.00925191	0.507614	SNHG10	1.54315	UP
ILMN_1774617	-0.625819	8.41413	-6.17976	4.69223e-06	0.000680793	4.31817	NAB1	1.54309	DOWN
ILMN_3294213	-0.625175	8.33393	-4.5396	0.000195329	0.00777197	0.732014	PALM2	1.5424	DOWN
ILMN_1730907	-0.620894	8.79358	-8.49657	4.2187e-08	4.28462e-05	8.78554	ZFAND1	1.53783	DOWN
ILMN_1671565	0.619139	10.3047	7.52217	2.80439e-07	0.000138772	7.00433	RNASET2	1.53596	UP
ILMN_2248589	0.616805	9.53392	7.61776	2.31579e-07	0.000134399	7.1854	DHX40	1.53348	UP
ILMN_2381697	0.615578	9.14935	7.40655	3.54086e-07	0.000154122	6.78347	P4HA2	1.53217	UP
ILMN_1807169	0.614245	7.54296	7.06826	7.07806e-07	0.000224062	6.12568	TINAGL1	1.53076	UP
ILMN_1665583	0.611997	11.8802	6.06516	6.03305e-06	0.000794894	4.07703	TUBB	1.52837	UP
ILMN_1813314	0.611041	8.76426	7.56587	2.56899e-07	0.000138545	7.08729	HIST1H2BK	1.52736	UP
ILMN_1655702	-0.610568	7.78816	-6.63007	1.776e-06	0.000397156	5.24837	ABHD5	1.52686	DOWN
ILMN_3224860	-0.610158	7.55692	-3.91225	0.000851179	0.0200847	-0.678745	RPL22	1.52643	DOWN
ILMN_1723486	0.60952	8.97958	4.42123	0.00025771	0.00946037	0.465749	HK2	1.52575	UP
ILMN_1651315	0.607462	9.3427	7.49562	2.95819e-07	0.000138849	6.95378	HMG20B	1.52358	UP
ILMN_1681670	0.607156	8.9309	5.55919	1.86441e-05	0.00173454	2.99267	SLC25A4	1.52325	UP
ILMN_2142979	0.607121	8.67707	7.29802	4.41455e-07	0.000170801	6.5743	PTBP2	1.52322	UP
ILMN_1687538	0.60612	10.0705	4.11318	0.000531039	0.014777	-0.227611	ETS1	1.52216	UP
ILMN_3238213	0.60581	7.56696	3.81336	0.0010733	0.0230094	-0.899974	KLLN	1.52183	UP
ILMN_1849013	0.60579	9.18768	8.70528	2.85767e-08	3.14005e-05	9.14861	IL6ST	1.52181	UP
ILMN_1723480	0.605095	8.75622	6.33722	3.33087e-06	0.000559769	4.64664	BST2	1.52108	UP
ILMN_3247895	0.604988	9.44201	5.85419	9.62248e-06	0.00111689	3.62867	PGAM1	1.52097	UP
ILMN_1676393	0.604355	11.0336	5.76306	1.17916e-05	0.00128313	3.43328	ATP5G1	1.5203	UP
ILMN_1800540	-0.603885	9.73279	-4.39593	0.000273456	0.00980219	0.408803	CD55	1.5198	DOWN
ILMN_1764380	-0.603226	10.0608	-9.19444	1.17216e-08	1.68622e-05	9.97455	GLTP	1.51911	DOWN
ILMN_1710697	-0.602657	10.7275	-6.2896	3.69337e-06	0.000592275	4.54766	BUD31	1.51851	DOWN
ILMN_2055310	-0.60181	8.49961	-4.80953	0.000104079	0.00519862	1.33746	MBD4	1.51762	DOWN
ILMN_1712806	0.5975	9.65323	5.23071	3.93633e-05	0.00278325	2.27342	AP1S1	1.51309	UP
ILMN_3299365	0.596365	9.97841	7.32975	4.13827e-07	0.000168117	6.63563	PPP1R14B	1.5119	UP
ILMN_1668861	0.596112	8.6146	4.4721	0.000228754	0.0087671	0.58023	TPI1	1.51164	UP
ILMN_2192032	-0.595869	10.1323	-4.17391	0.000460455	0.0136784	-0.0910073	SRP19	1.51138	DOWN
ILMN_1763382	0.594928	9.50144	6.52108	2.24145e-06	0.000433741	5.02583	NPPB	1.5104	UP
ILMN_1795778	0.5942	9.64646	6.56965	2.02022e-06	0.000433741	5.12521	P4HA2	1.50964	UP
ILMN_2304512	0.593589	7.38684	6.54018	2.15159e-06	0.000433741	5.06497	SAA1	1.509	UP
ILMN_3278548	-0.592905	7.51927	-5.78858	1.11379e-05	0.00123967	3.48811	RPL7	1.50828	DOWN
ILMN_1808769	-0.592243	9.93263	-8.3855	5.2023e-08	4.90719e-05	8.58971	LINC00467	1.50759	DOWN
ILMN_2179652	0.591934	10.0179	7.55709	2.61459e-07	0.000138545	7.07064	PRELID1	1.50727	UP
ILMN_1789702	0.590628	9.05963	6.71079	1.49629e-06	0.000368405	5.41209	GBE1	1.5059	UP
ILMN_2190851	0.590317	7.94421	3.04209	0.00638781	0.0713579	-2.58524	PPID	1.50558	UP
ILMN_3301042	-0.58993	8.43371	-7.49496	2.96211e-07	0.000138849	6.95253	FLVCR1-AS1	1.50517	DOWN
ILMN_1721349	-0.589736	9.25275	-4.44169	0.000245645	0.00922587	0.5118	MAGT1	1.50497	DOWN
ILMN_1651735	-0.587714	10.2776	-8.3613	5.44652e-08	4.90719e-05	8.5468	TGOLN2	1.50286	DOWN
ILMN_2230892	0.586613	10.084	7.74824	1.78681e-07	0.000106228	7.43034	IL10RB	1.50172	UP
ILMN_3282768	0.585967	8.68342	5.72758	1.27661e-05	0.00136479	3.35695	PPP1R14B	1.50105	UP
ILMN_1815319	-0.585427	9.27946	-7.10601	6.5467e-07	0.00021955	6.19992	CMTM4	1.50048	DOWN
ILMN_2364022	0.584994	11.075	7.93526	1.23704e-07	8.86847e-05	7.77692	SLC16A3	1.50003	UP
