# Supplementary material for: Integrated Systems Biology Approach Identifies Novel Maternal and Placental Pathways of Preeclampsia
Source: Front Immunol. 2018 Aug 8;9:1661. doi: 10.3389/fimmu.2018.01661 (PMC6092567; doi:10.3389/fimmu.2018.01661)
Supplement: Data S1 — Genes differentially expressed in the placenta in preterm preeclampsia. [file Data_Sheet_1.zip › Data 14.XLS]

## Sheet: BEWO microarray - CC
GO CC ID	P-value	Odds ratio	Expected count	Count	Size	Term	Upregulated proportion	Genes	FDR
GO:0022625	0.00846814	7.72143	0.419561	3	51	cytosolic large ribosomal subunit	0	RPL6;RPL7;RPL22	0.436159
GO:0015934	0.0214292	5.36273	0.592322	3	72	large ribosomal subunit	0	RPL6;RPL7;RPL22	0.436159
GO:0044424	0.0235383	1.7041	81.9954	91	9967	intracellular part	0.483516	KLLN;FSTL3;CDKN3;ABCA7;HMG20B;TUBA1B;TGOLN2;COPS8;AP1S1;ERP27;FOPNL;ZNF681;ZNF483;DDB1;ZNF679;EIF4G2;KLHDC8B;TUBB;ETS1;FKBP1A;FKBP5;TRAK1;ZNF549;HIGD1A;GBE1;PPP1R14B;PABPC1;DNAI1;PRELID1;GSDMA;SLC25A4;STRN3;HK2;HNRNPH3;IFI27;C10orf140;LAMB1;LAMP2;MARS;ASNS;NAB1;NPPB;ABHD5;GLTP;ATP5G1;LSM7;PGAM1;GAR1;PPID;PRIM2;SERINC1;PTMA;PTBP2;RDX;RPL6;RPL7;RPL22;TINAGL1;SRP19;SSBP1;SS18;BST2;TPI1;ACTG2;XRCC2;Y…	0.436159
GO:0005881	0.0235606	9.07966	0.238574	2	29	cytoplasmic microtubule	1	TUBA1B;SS18	0.436159
GO:0030529	0.0256983	2.25293	4.22852	9	514	ribonucleoprotein complex	0.222222	PABPC1;HNRNPH3;LSM7;GAR1;PTBP2;RPL6;RPL7;RPL22;SRP19	0.436159
GO:0044464	0.0268581	2.12151	94.2121	101	11452	cell part	0.485149	KLLN;FSTL3;CDKN3;ABCA7;HMG20B;TUBA1B;TGOLN2;COPS8;PALM2;AP1S1;ERP27;FOPNL;LYPD4;ZNF681;ZNF483;CD55;DDB1;ZNF679;EIF4G2;KLHDC8B;TUBB;ETS1;FCAR;FKBP1A;FKBP5;TRAK1;ZNF549;HIGD1A;GBE1;PPP1R14B;PABPC1;DNAI1;PRELID1;GSDMA;SLC25A4;STRN3;HK2;HNRNPH3;IFI27;IL6ST;IL10RB;C10orf140;LAMB1;LAMP2;MARS;MICB;ASNS;NAB1;NPPB;ABHD5;GLTP;ATP5G1;LSM7;PGAM1;GAR1;PPID;PRIM2;SERINC1;PTMA;PTBP2;RDX;RPL6;RPL7;RPL22;TINAGL1;…	0.436159
GO:0005623	0.0269956	2.12005	94.2203	101	11453	cell	0.485149	KLLN;FSTL3;CDKN3;ABCA7;HMG20B;TUBA1B;TGOLN2;COPS8;PALM2;AP1S1;ERP27;FOPNL;LYPD4;ZNF681;ZNF483;CD55;DDB1;ZNF679;EIF4G2;KLHDC8B;TUBB;ETS1;FCAR;FKBP1A;FKBP5;TRAK1;ZNF549;HIGD1A;GBE1;PPP1R14B;PABPC1;DNAI1;PRELID1;GSDMA;SLC25A4;STRN3;HK2;HNRNPH3;IFI27;IL6ST;IL10RB;C10orf140;LAMB1;LAMP2;MARS;MICB;ASNS;NAB1;NPPB;ABHD5;GLTP;ATP5G1;LSM7;PGAM1;GAR1;PPID;PRIM2;SERINC1;PTMA;PTBP2;RDX;RPL6;RPL7;RPL22;TINAGL1;…	0.436159
GO:0005622	0.0324158	1.66899	83.7724	92	10183	intracellular	0.478261	KLLN;FSTL3;CDKN3;ABCA7;HMG20B;TUBA1B;TGOLN2;COPS8;AP1S1;ERP27;FOPNL;ZNF681;ZNF483;DDB1;ZNF679;EIF4G2;KLHDC8B;TUBB;ETS1;FKBP1A;FKBP5;TRAK1;ZNF549;HIGD1A;GBE1;PPP1R14B;PABPC1;DNAI1;PRELID1;GSDMA;SLC25A4;STRN3;HK2;HNRNPH3;IFI27;C10orf140;LAMB1;LAMP2;MARS;ASNS;NAB1;NPPB;ABHD5;GLTP;ATP5G1;LSM7;PGAM1;GAR1;PPID;PRIM2;SERINC1;PTMA;PTBP2;RDX;RPL6;RPL7;RPL22;TINAGL1;SRP19;SSBP1;SS18;BST2;TPI1;ACTG2;XRCC2;Y…	0.436159
GO:0022626	0.0359067	4.3479	0.723949	3	88	cytosolic ribosome	0	RPL6;RPL7;RPL22	0.436159
GO:0005788	0.0379952	4.24729	0.740402	3	90	endoplasmic reticulum lumen	0.666667	ERP27;CALU;P4HA2	0.436159
GO:0032991	0.0445663	1.4653	25.8483	34	3142	macromolecular complex	0.529412	ABCA7;TUBA1B;COPS8;AP1S1;DDB1;EIF4G2;TUBB;ETS1;HIGD1A;PABPC1;DNAI1;STRN3;HNRNPH3;IL6ST;IL10RB;LAMB1;MICB;ATP5G1;LSM7;GAR1;PRIM2;PTBP2;RPL6;RPL7;RPL22;SAA1;SRP19;SS18;YWHAE;CALD1;YEATS4;MAGT1;HIST1H2BK;LMO4	0.436159
GO:0030133	0.0446249	3.97143	0.789762	3	96	transport vesicle	0.666667	TGOLN2;AP1S1;CRISPLD2	0.436159
GO:0016529	0.0466473	6.12264	0.345521	2	42	sarcoplasmic reticulum	1	FKBP1A;CALU	0.436159
GO:0031225	0.0481417	3.84643	0.814442	3	99	anchored to membrane	0.333333	LYPD4;CD55;BST2	0.436159
GO:0016528	0.0507162	5.83019	0.361974	2	44	sarcoplasm	1	FKBP1A;CALU	0.436159
GO:0005741	0.0542964	3.6546	0.855576	3	104	mitochondrial outer membrane	1	SLC25A4;HK2;IFI27	0.437765
GO:0005634	0.0705552	1.35707	41.0676	49	4992	nucleus	0.428571	KLLN;FSTL3;HMG20B;TGOLN2;COPS8;FOPNL;ZNF681;ZNF483;DDB1;ZNF679;TUBB;ETS1;FKBP5;TRAK1;ZNF549;PABPC1;PRELID1;STRN3;HNRNPH3;C10orf140;NAB1;NPPB;LSM7;GAR1;PRIM2;PTMA;PTBP2;RDX;SRP19;SS18;TPI1;XRCC2;ZNF91;ZYX;AKNA;YEATS4;STK40;TAGLN2;ZNF394;HOPX;HIST1H2BK;LMO4;CBFB;PER2;BUD31;MBD4;SLC16A3;LRRFIP1;VGLL4	0.53539
GO:0031968	0.0763501	3.15092	0.987203	3	120	organelle outer membrane	1	SLC25A4;HK2;IFI27	0.544513
GO:0019867	0.0839386	3.02061	1.02834	3	125	outer membrane	1	SLC25A4;HK2;IFI27	0.544513
GO:0005615	0.0860618	1.82769	4.55759	8	554	extracellular space	0.625	FSTL3;CMTM4;IL6ST;LAMB1;NPPB;SAA1;TINAGL1;SEMA3E	0.544513
GO:0044391	0.0886416	2.94743	1.05302	3	128	ribosomal subunit	0	RPL6;RPL7;RPL22	0.544513
GO:0031984	0.121158	3.44114	0.600548	2	73	organelle subcompartment	1	FKBP1A;CHPF	0.679685
GO:0043229	0.131987	1.29549	71.0293	77	8634	intracellular organelle	0.493506	KLLN;FSTL3;ABCA7;HMG20B;TUBA1B;TGOLN2;COPS8;AP1S1;ERP27;FOPNL;ZNF681;ZNF483;DDB1;ZNF679;TUBB;ETS1;FKBP1A;FKBP5;TRAK1;ZNF549;HIGD1A;PABPC1;DNAI1;PRELID1;SLC25A4;STRN3;HK2;HNRNPH3;IFI27;C10orf140;LAMP2;MARS;NAB1;NPPB;ATP5G1;LSM7;GAR1;PPID;PRIM2;SERINC1;PTMA;PTBP2;RDX;RPL6;RPL7;RPL22;SRP19;SSBP1;SS18;BST2;TPI1;ACTG2;XRCC2;YWHAE;ZNF91;ZYX;CHPF;CALD1;AKNA;YEATS4;CALU;CRISPLD2;STK40;MAGT1;TAGLN2;ZNF394…	0.679685
GO:0032993	0.13215	3.2566	0.633455	2	77	protein-DNA complex	1	PRIM2;HIST1H2BK	0.679685
GO:0043226	0.137014	1.28932	71.1444	77	8648	organelle	0.493506	KLLN;FSTL3;ABCA7;HMG20B;TUBA1B;TGOLN2;COPS8;AP1S1;ERP27;FOPNL;ZNF681;ZNF483;DDB1;ZNF679;TUBB;ETS1;FKBP1A;FKBP5;TRAK1;ZNF549;HIGD1A;PABPC1;DNAI1;PRELID1;SLC25A4;STRN3;HK2;HNRNPH3;IFI27;C10orf140;LAMP2;MARS;NAB1;NPPB;ATP5G1;LSM7;GAR1;PPID;PRIM2;SERINC1;PTMA;PTBP2;RDX;RPL6;RPL7;RPL22;SRP19;SSBP1;SS18;BST2;TPI1;ACTG2;XRCC2;YWHAE;ZNF91;ZYX;CHPF;CALD1;AKNA;YEATS4;CALU;CRISPLD2;STK40;MAGT1;TAGLN2;ZNF394…	0.679685
GO:0044445	0.144999	2.34086	1.31627	3	160	cytosolic part	0	RPL6;RPL7;RPL22	0.679685
GO:0042470	0.157642	2.90566	0.707495	2	86	melanosome	1	YWHAE;CALU	0.679685
GO:0048770	0.157642	2.90566	0.707495	2	86	pigment granule	1	YWHAE;CALU	0.679685
GO:0005875	0.16053	2.87125	0.715722	2	87	microtubule associated complex	0.5	DNAI1;YWHAE	0.679685
GO:0043231	0.163804	1.24308	64.5302	70	7844	intracellular membrane-bounded organelle	0.5	KLLN;FSTL3;ABCA7;HMG20B;TGOLN2;COPS8;AP1S1;ERP27;FOPNL;ZNF681;ZNF483;DDB1;ZNF679;TUBB;ETS1;FKBP1A;FKBP5;TRAK1;ZNF549;HIGD1A;PABPC1;DNAI1;PRELID1;SLC25A4;STRN3;HK2;HNRNPH3;IFI27;C10orf140;LAMP2;MARS;NAB1;NPPB;ATP5G1;LSM7;GAR1;PRIM2;SERINC1;PTMA;PTBP2;RDX;SRP19;SSBP1;SS18;BST2;TPI1;XRCC2;YWHAE;ZNF91;ZYX;CHPF;AKNA;YEATS4;CALU;CRISPLD2;STK40;MAGT1;TAGLN2;ZNF394;HOPX;HIST1H2BK;LMO4;CBFB;PER2;BUD31;MBD…	0.679685
GO:0043227	0.167822	1.23911	64.6124	70	7854	membrane-bounded organelle	0.5	KLLN;FSTL3;ABCA7;HMG20B;TGOLN2;COPS8;AP1S1;ERP27;FOPNL;ZNF681;ZNF483;DDB1;ZNF679;TUBB;ETS1;FKBP1A;FKBP5;TRAK1;ZNF549;HIGD1A;PABPC1;DNAI1;PRELID1;SLC25A4;STRN3;HK2;HNRNPH3;IFI27;C10orf140;LAMP2;MARS;NAB1;NPPB;ATP5G1;LSM7;GAR1;PRIM2;SERINC1;PTMA;PTBP2;RDX;SRP19;SSBP1;SS18;BST2;TPI1;XRCC2;YWHAE;ZNF91;ZYX;CHPF;AKNA;YEATS4;CALU;CRISPLD2;STK40;MAGT1;TAGLN2;ZNF394;HOPX;HIST1H2BK;LMO4;CBFB;PER2;BUD31;MBD…	0.679685
GO:0005887	0.168604	1.46283	7.06673	10	859	integral to plasma membrane	0.7	CD55;FCAR;SLC25A4;IL6ST;IL10RB;MICB;BST2;ZYX;MAGT1;SLC16A3	0.679685
GO:0005874	0.185846	1.83008	2.23766	4	272	microtubule	0.75	TUBA1B;TUBB;DNAI1;SS18	0.694926
GO:0048471	0.190521	1.67834	3.0521	5	371	perinuclear region of cytoplasm	0.8	FSTL3;CDKN3;GSDMA;LAMB1;NPPB	0.694926
GO:0031226	0.196142	1.4077	7.32176	10	890	intrinsic to plasma membrane	0.7	CD55;FCAR;SLC25A4;IL6ST;IL10RB;MICB;BST2;ZYX;MAGT1;SLC16A3	0.694926
GO:0005829	0.203355	1.26722	16.4534	20	2000	cytosol	0.45	AP1S1;EIF4G2;TUBB;FKBP1A;GBE1;PABPC1;HK2;MARS;ASNS;ABHD5;PGAM1;RPL6;RPL7;RPL22;SRP19;TPI1;ACTG2;YWHAE;GGCT;CALD1	0.694926
GO:0044297	0.203719	1.97143	1.55484	3	189	cell body	0.666667	TUBB;STRN3;CALD1	0.694926
GO:0005925	0.219924	2.32075	0.880256	2	107	focal adhesion	1	RDX;ZYX	0.694926
GO:0005840	0.220812	1.88895	1.62066	3	197	ribosome	0	RPL6;RPL7;RPL22	0.694926
GO:0005576	0.227498	1.2896	11.2048	14	1362	extracellular region	0.642857	FSTL3;CMTM4;CD55;FCAR;IL6ST;LAMB1;NPPB;SAA1;TINAGL1;CDCP1;CALU;CRISPLD2;RNASET2;SEMA3E	0.694926
GO:0005924	0.232052	2.2349	0.913163	2	111	cell-substrate adherens junction	1	RDX;ZYX	0.694926
GO:0005765	0.241177	2.17453	0.937843	2	114	lysosomal membrane	1	AP1S1;LAMP2	0.694926
GO:0030055	0.247271	2.13605	0.954296	2	116	cell-substrate junction	1	RDX;ZYX	0.694926
GO:0044446	0.256733	1.1574	42.2194	46	5132	intracellular organelle part	0.586957	ABCA7;HMG20B;TUBA1B;TGOLN2;COPS8;AP1S1;ERP27;FOPNL;DDB1;TUBB;ETS1;FKBP1A;PABPC1;DNAI1;SLC25A4;STRN3;HK2;HNRNPH3;IFI27;LAMP2;ATP5G1;GAR1;PRIM2;SERINC1;PTBP2;RDX;RPL6;RPL7;RPL22;SRP19;SSBP1;SS18;YWHAE;ZYX;CHPF;CALD1;YEATS4;CALU;MAGT1;TAGLN2;HIST1H2BK;LMO4;MBD4;P4HA2;SLC16A3;VGLL4	0.694926
GO:0043235	0.262526	2.0455	0.99543	2	121	receptor complex	1	IL6ST;IL10RB	0.694926
GO:0016023	0.26262	1.37681	5.19104	7	631	cytoplasmic membrane-bounded vesicle	0.857143	FSTL3;TGOLN2;AP1S1;LAMP2;YWHAE;CALU;CRISPLD2	0.694926
GO:0043005	0.263978	1.47444	3.45521	5	420	neuron projection	0.8	FSTL3;FKBP1A;STRN3;YWHAE;CALD1	0.694926
GO:0044421	0.272099	1.32947	6.14534	8	747	extracellular region part	0.625	FSTL3;CMTM4;IL6ST;LAMB1;NPPB;SAA1;TINAGL1;SEMA3E	0.694926
GO:0043228	0.272787	1.17943	21.085	24	2563	non-membrane-bounded organelle	0.541667	HMG20B;TUBA1B;FOPNL;TUBB;DNAI1;GAR1;PPID;PRIM2;RDX;RPL6;RPL7;RPL22;SRP19;SSBP1;SS18;ACTG2;YWHAE;ZYX;CALD1;HIST1H2BK;MBD4;SLC16A3;LRRFIP1;VGLL4	0.694926
GO:0043232	0.272787	1.17943	21.085	24	2563	intracellular non-membrane-bounded organelle	0.541667	HMG20B;TUBA1B;FOPNL;TUBB;DNAI1;GAR1;PPID;PRIM2;RDX;RPL6;RPL7;RPL22;SRP19;SSBP1;SS18;ACTG2;YWHAE;ZYX;CALD1;HIST1H2BK;MBD4;SLC16A3;LRRFIP1;VGLL4	0.694926
GO:0005770	0.274738	1.97837	1.02834	2	125	late endosome	1	LAMP2;BST2	0.694926
GO:0031988	0.281877	1.34286	5.31444	7	646	membrane-bounded vesicle	0.857143	FSTL3;TGOLN2;AP1S1;LAMP2;YWHAE;CALU;CRISPLD2	0.698811
GO:0044422	0.287149	1.13671	42.6801	46	5188	organelle part	0.586957	ABCA7;HMG20B;TUBA1B;TGOLN2;COPS8;AP1S1;ERP27;FOPNL;DDB1;TUBB;ETS1;FKBP1A;PABPC1;DNAI1;SLC25A4;STRN3;HK2;HNRNPH3;IFI27;LAMP2;ATP5G1;GAR1;PRIM2;SERINC1;PTBP2;RDX;RPL6;RPL7;RPL22;SRP19;SSBP1;SS18;YWHAE;ZYX;CHPF;CALD1;YEATS4;CALU;MAGT1;TAGLN2;HIST1H2BK;LMO4;MBD4;P4HA2;SLC16A3;VGLL4	0.698811
GO:0044463	0.292526	1.41113	3.60329	5	438	cell projection part	0.4	FSTL3;FOPNL;DNAI1;YWHAE;CALD1	0.698811
GO:0005681	0.305209	1.8282	1.1106	2	135	spliceosomal complex	0.5	PABPC1;PTBP2	0.715853
GO:0031410	0.318719	1.28358	5.54479	7	674	cytoplasmic vesicle	0.857143	FSTL3;TGOLN2;AP1S1;LAMP2;YWHAE;CALU;CRISPLD2	0.728441
GO:0005635	0.329813	1.50229	2.02377	3	246	nuclear envelope	1	TUBB;TAGLN2;SLC16A3	0.728441
GO:0031967	0.330758	1.26557	5.61883	7	683	organelle envelope	1	TUBB;SLC25A4;HK2;IFI27;ATP5G1;TAGLN2;SLC16A3	0.728441
GO:0031975	0.34152	1.24996	5.68464	7	691	envelope	1	TUBB;SLC25A4;HK2;IFI27;ATP5G1;TAGLN2;SLC16A3	0.728441
GO:0044444	0.343425	1.10142	45.4607	48	5526	cytoplasmic part	0.583333	FSTL3;CDKN3;ABCA7;TUBA1B;TGOLN2;AP1S1;ERP27;FOPNL;EIF4G2;TUBB;FKBP1A;TRAK1;HIGD1A;GBE1;PABPC1;PRELID1;GSDMA;SLC25A4;STRN3;HK2;IFI27;LAMB1;LAMP2;MARS;ASNS;NPPB;ABHD5;ATP5G1;PGAM1;SERINC1;RDX;RPL6;RPL7;RPL22;SRP19;SSBP1;SS18;BST2;TPI1;ACTG2;YWHAE;GGCT;CHPF;CALD1;CALU;CRISPLD2;MAGT1;P4HA2	0.728441
GO:0005774	0.344457	1.66374	1.21755	2	148	vacuolar membrane	1	AP1S1;LAMP2	0.728441
GO:0031982	0.360467	1.2235	5.79982	7	705	vesicle	0.857143	FSTL3;TGOLN2;AP1S1;LAMP2;YWHAE;CALU;CRISPLD2	0.741951
GO:0031965	0.362348	1.59732	1.26691	2	154	nuclear membrane	1	TAGLN2;SLC16A3	0.741951
GO:0005856	0.384238	1.13036	11.6737	13	1419	cytoskeleton	0.692308	TUBA1B;FOPNL;TUBB;DNAI1;PPID;RDX;SS18;ACTG2;YWHAE;ZYX;CALD1;SLC16A3;LRRFIP1	0.752091
GO:0005929	0.391754	1.49755	1.34918	2	164	cilium	0	FOPNL;DNAI1	0.752091
GO:0005912	0.397565	1.47906	1.36563	2	166	adherens junction	1	RDX;ZYX	0.752091
GO:0043234	0.401624	1.08548	21.5622	23	2621	protein complex	0.608696	ABCA7;TUBA1B;COPS8;AP1S1;DDB1;EIF4G2;TUBB;ETS1;HIGD1A;DNAI1;STRN3;IL6ST;IL10RB;LAMB1;MICB;ATP5G1;PRIM2;SS18;YWHAE;CALD1;YEATS4;MAGT1;LMO4	0.752091
GO:0044437	0.406235	1.45215	1.39031	2	169	vacuolar part	1	AP1S1;LAMP2	0.752091
GO:0042995	0.408967	1.14686	7.05027	8	857	cell projection	0.625	FSTL3;FOPNL;FKBP1A;DNAI1;STRN3;RDX;YWHAE;CALD1	0.752091
GO:0030141	0.417702	1.41774	1.42322	2	173	secretory granule	1	FSTL3;LAMP2	0.752091
GO:0005737	0.422074	1.06025	61.4698	63	7472	cytoplasm	0.52381	FSTL3;CDKN3;ABCA7;TUBA1B;TGOLN2;COPS8;AP1S1;ERP27;FOPNL;DDB1;EIF4G2;KLHDC8B;TUBB;FKBP1A;FKBP5;TRAK1;HIGD1A;GBE1;PPP1R14B;PABPC1;DNAI1;PRELID1;GSDMA;SLC25A4;STRN3;HK2;IFI27;LAMB1;LAMP2;MARS;ASNS;NPPB;ABHD5;GLTP;ATP5G1;PGAM1;PPID;SERINC1;RDX;RPL6;RPL7;RPL22;TINAGL1;SRP19;SSBP1;SS18;BST2;TPI1;ACTG2;YWHAE;ZYX;GGCT;CHPF;CALD1;CALU;CRISPLD2;STK40;MAGT1;PPAPDC1B;PER2;MBD4;P4HA2;LRRFIP1	0.752091
GO:0044428	0.423043	1.07813	17.8601	19	2171	nuclear part	0.578947	HMG20B;COPS8;DDB1;TUBB;ETS1;PABPC1;STRN3;HNRNPH3;GAR1;PRIM2;PTBP2;RDX;SRP19;YEATS4;TAGLN2;LMO4;MBD4;SLC16A3;VGLL4	0.752091
GO:0043025	0.429059	1.38491	1.45612	2	177	neuronal cell body	0.5	STRN3;CALD1	0.752091
GO:0070161	0.437501	1.36125	1.4808	2	180	anchoring junction	1	RDX;ZYX	0.752091
GO:0015629	0.438995	1.2454	2.42687	3	295	actin cytoskeleton	0.666667	ZYX;CALD1;SLC16A3	0.752091
GO:0030424	0.443093	1.34591	1.49726	2	182	axon	1	FKBP1A;YWHAE	0.752091
GO:0005625	0.458437	1.20731	2.50091	3	304	soluble fraction	0.333333	CD55;ASNS;TPI1	0.76803
GO:0031966	0.466572	1.1482	3.50457	4	426	mitochondrial membrane	1	SLC25A4;HK2;IFI27;ATP5G1	0.771638
GO:0044432	0.478644	1.09115	5.52834	6	672	endoplasmic reticulum part	0.5	ERP27;FKBP1A;SERINC1;CALU;MAGT1;P4HA2	0.781584
GO:0005768	0.49173	1.11009	3.61974	4	440	endosome	0.75	ABCA7;TRAK1;LAMP2;BST2	0.783548
GO:0045177	0.491995	1.22184	1.64534	2	200	apical part of cell	1	ABCA7;RDX	0.783548
GO:0005740	0.502368	1.0945	3.6691	4	446	mitochondrial envelope	1	SLC25A4;HK2;IFI27;ATP5G1	0.787816
GO:0005739	0.506889	1.03294	10.6865	11	1299	mitochondrion	0.545455	TRAK1;HIGD1A;PRELID1;SLC25A4;HK2;IFI27;MARS;ATP5G1;SRP19;SSBP1;YWHAE	0.787816
GO:0005794	0.523368	1.02809	7.7989	8	948	Golgi apparatus	0.875	ABCA7;TGOLN2;AP1S1;STRN3;RDX;BST2;CHPF;CALU	0.803743
GO:0016323	0.555316	1.08275	1.85101	2	225	basolateral plasma membrane	1	RDX;ZYX	0.823829
GO:0015630	0.568624	0.99033	6.05484	6	736	microtubule cytoskeleton	0.666667	TUBA1B;FOPNL;TUBB;DNAI1;SS18;YWHAE	0.823829
GO:0005667	0.574383	1.0446	1.91682	2	233	transcription factor complex	0.5	ETS1;LMO4	0.823829
GO:0030425	0.574383	1.0446	1.91682	2	233	dendrite	0.5	STRN3;CALD1	0.823829
GO:0044430	0.588969	0.966834	8.25137	8	1003	cytoskeletal part	0.625	TUBA1B;FOPNL;TUBB;DNAI1;SS18;YWHAE;ZYX;CALD1	0.823829
GO:0044459	0.589291	0.966549	12.3647	12	1503	plasma membrane part	0.75	ABCA7;CD55;FCAR;SLC25A4;IL6ST;IL10RB;MICB;RDX;BST2;ZYX;MAGT1;SLC16A3	0.823829
GO:0000785	0.597381	1.00047	1.99909	2	243	chromatin	0.5	HIST1H2BK;MBD4	0.823829
GO:0010008	0.608531	0.979751	2.04022	2	248	endosome membrane	1	ABCA7;LAMP2	0.823829
GO:0030659	0.610733	0.975709	2.04845	2	249	cytoplasmic vesicle membrane	1	AP1S1;LAMP2	0.823829
GO:0044429	0.615005	0.942113	5.28976	5	643	mitochondrial part	0.8	SLC25A4;HK2;IFI27;ATP5G1;SSBP1	0.823829
GO:0044440	0.617283	0.963774	2.07313	2	252	endosomal part	1	ABCA7;LAMP2	0.823829
GO:0000323	0.630132	0.940743	2.12249	2	258	lytic vacuole	1	AP1S1;LAMP2	0.823829
GO:0005764	0.630132	0.940743	2.12249	2	258	lysosome	1	AP1S1;LAMP2	0.823829
GO:0071944	0.630465	0.946482	25.0338	24	3043	cell periphery	0.625	ABCA7;TGOLN2;PALM2;LYPD4;CD55;FCAR;SLC25A4;STRN3;IL6ST;IL10RB;LAMP2;MICB;SERINC1;RDX;CDCP1;BST2;ACTG2;ZYX;CALD1;MAGT1;TAGLN2;PPAPDC1B;IFITM1;SLC16A3	0.823829
GO:0012506	0.632241	0.937009	2.13071	2	259	vesicle membrane	1	AP1S1;LAMP2	0.823829
GO:0005694	0.652678	0.897556	4.43419	4	539	chromosome	0.75	HMG20B;PRIM2;HIST1H2BK;MBD4	0.841955
GO:0005730	0.659865	0.888889	4.47532	4	544	nucleolus	0.5	GAR1;RDX;SRP19;VGLL4	0.842797
GO:0005886	0.679091	0.917227	24.5896	23	2989	plasma membrane	0.608696	ABCA7;TGOLN2;PALM2;LYPD4;CD55;FCAR;SLC25A4;STRN3;IL6ST;IL10RB;LAMP2;MICB;SERINC1;RDX;CDCP1;BST2;ZYX;CALD1;MAGT1;TAGLN2;PPAPDC1B;IFITM1;SLC16A3	0.851581
GO:0044431	0.684915	0.858974	4.6234	4	562	Golgi apparatus part	0.75	ABCA7;TGOLN2;AP1S1;CHPF	0.851581
GO:0044433	0.696711	0.828237	2.40219	2	292	cytoplasmic vesicle part	1	AP1S1;LAMP2	0.851581
GO:0005743	0.705629	0.813879	2.44333	2	297	mitochondrial inner membrane	1	SLC25A4;ATP5G1	0.851581
GO:0012505	0.709948	0.868428	11.3446	10	1379	endomembrane system	0.8	ABCA7;AP1S1;TUBB;FKBP1A;LAMP2;SERINC1;CHPF;MAGT1;TAGLN2;SLC16A3	0.851581
GO:0000139	0.711104	0.816883	3.64442	3	443	Golgi membrane	1	ABCA7;AP1S1;CHPF	0.851581
GO:0005773	0.717752	0.794577	2.50091	2	304	vacuole	1	AP1S1;LAMP2	0.851581
GO:0044427	0.723903	0.799936	3.71846	3	452	chromosomal part	0.666667	PRIM2;HIST1H2BK;MBD4	0.851581
GO:0031012	0.726154	0.781329	2.54205	2	309	extracellular matrix	0.5	LAMB1;TINAGL1	0.851581
GO:0031974	0.737997	0.869793	19.0777	17	2319	membrane-enclosed lumen	0.588235	HMG20B;ERP27;DDB1;TUBB;ETS1;STRN3;GAR1;PRIM2;RDX;SRP19;SSBP1;YEATS4;CALU;LMO4;MBD4;P4HA2;VGLL4	0.85682
GO:0019866	0.743906	0.753649	2.63254	2	320	organelle inner membrane	1	SLC25A4;ATP5G1	0.85682
GO:0005654	0.755993	0.82451	10.7112	9	1302	nucleoplasm	0.555556	HMG20B;DDB1;ETS1;STRN3;GAR1;PRIM2;YEATS4;LMO4;MBD4	0.863037
GO:0000267	0.772536	0.783731	7.52742	6	915	cell fraction	0.5	CD55;LAMP2;ASNS;TPI1;CALD1;SLC16A3	0.868246
GO:0070013	0.774017	0.84149	18.4771	16	2246	intracellular organelle lumen	0.5625	HMG20B;ERP27;DDB1;ETS1;STRN3;GAR1;PRIM2;RDX;SRP19;SSBP1;YEATS4;CALU;LMO4;MBD4;P4HA2;VGLL4	0.868246
GO:0031090	0.793517	0.814912	15.5073	13	1885	organelle membrane	0.846154	ABCA7;AP1S1;FKBP1A;SLC25A4;HK2;IFI27;LAMP2;ATP5G1;SERINC1;CHPF;MAGT1;TAGLN2;SLC16A3	0.876033
GO:0043233	0.794541	0.826241	18.7569	16	2280	organelle lumen	0.5625	HMG20B;ERP27;DDB1;ETS1;STRN3;GAR1;PRIM2;RDX;SRP19;SSBP1;YEATS4;CALU;LMO4;MBD4;P4HA2;VGLL4	0.876033
GO:0005783	0.816199	0.73814	7.95521	6	967	endoplasmic reticulum	0.5	ERP27;FKBP1A;SERINC1;CALU;MAGT1;P4HA2	0.892286
GO:0044451	0.838678	0.675903	5.79982	4	705	nucleoplasm part	0.25	ETS1;GAR1;YEATS4;LMO4	0.908267
GO:0031981	0.844899	0.765317	15.1371	12	1840	nuclear lumen	0.583333	HMG20B;DDB1;ETS1;STRN3;GAR1;PRIM2;RDX;SRP19;YEATS4;LMO4;MBD4;VGLL4	0.908267
GO:0005789	0.875392	0.596639	4.91956	3	598	endoplasmic reticulum membrane	0.333333	FKBP1A;SERINC1;MAGT1	0.933269
GO:0042175	0.884474	0.583271	5.02651	3	611	nuclear outer membrane-endoplasmic reticulum membrane network	0.333333	FKBP1A;SERINC1;MAGT1	0.935222
GO:0005624	0.912622	0.539368	5.41316	3	658	membrane fraction	0.666667	LAMP2;CALD1;SLC16A3	0.95714
GO:0005626	0.92355	0.520912	5.59415	3	680	insoluble fraction	0.666667	LAMP2;CALD1;SLC16A3	0.959904
GO:0031224	0.934979	0.72892	31.5247	25	3832	intrinsic to membrane	0.6	ABCA7;TGOLN2;CMTM4;LYPD4;CD55;TMTC3;FCAR;HIGD1A;SLC25A4;IFI27;IL6ST;IL10RB;LAMP2;MICB;ATP5G1;IL20RB;SERINC1;CDCP1;BST2;ZYX;CHPF;MAGT1;PPAPDC1B;IFITM1;SLC16A3	0.959904
GO:0030054	0.937812	0.4429	4.39305	2	534	cell junction	1	RDX;ZYX	0.959904
GO:0016021	0.945021	0.712675	30.8501	24	3750	integral to membrane	0.625	ABCA7;TGOLN2;CMTM4;CD55;TMTC3;FCAR;HIGD1A;SLC25A4;IFI27;IL6ST;IL10RB;LAMP2;MICB;ATP5G1;IL20RB;SERINC1;CDCP1;BST2;ZYX;CHPF;MAGT1;PPAPDC1B;IFITM1;SLC16A3	0.959904
GO:0044425	0.975032	0.670833	36.9543	28	4492	membrane part	0.642857	ABCA7;TGOLN2;AP1S1;CMTM4;LYPD4;CD55;TMTC3;FCAR;FKBP1A;HIGD1A;SLC25A4;IFI27;IL6ST;IL10RB;LAMP2;MICB;ATP5G1;IL20RB;SERINC1;RDX;CDCP1;BST2;ZYX;CHPF;MAGT1;PPAPDC1B;IFITM1;SLC16A3	0.98265
GO:0016020	0.99141	0.631977	47.6079	36	5787	membrane	0.583333	ABCA7;TGOLN2;PALM2;AP1S1;CMTM4;LYPD4;CD55;TMTC3;FCAR;FKBP1A;FKBP5;HIGD1A;SLC25A4;STRN3;HK2;IFI27;IL6ST;IL10RB;LAMP2;MICB;GLTP;ATP5G1;IL20RB;SERINC1;RDX;CDCP1;BST2;ZYX;CHPF;CALD1;MAGT1;TAGLN2;PPAPDC1B;IFITM1;SLC16A3;SEMA3E	0.99141

## Sheet: BEWO microarray - BP
GO BP ID	P-value	Odds ratio	Expected count	Count	Size	Term	Upregulated proportion	Genes	FDR
GO:0018208	0.000772405	19.3371	0.183523	3	22	peptidyl-proline modification	0.666667	FKBP1A;FKBP5;P4HA2	0.238677
GO:0006955	0.00101235	2.76306	6.09795	15	731	immune response	0.8	CD55;TUBB;ETS1;FCAR;FKBP1A;PRELID1;IFI27;IL6ST;IL10RB;MICB;IL20RB;SAA1;TINAGL1;BST2;IFITM1	0.238677
GO:0006096	0.00112055	9.68164	0.458806	4	55	glycolysis	1	HK2;PGAM4;PGAM1;TPI1	0.238677
GO:0006007	0.00246387	7.70632	0.567251	4	68	glucose catabolic process	1	HK2;PGAM4;PGAM1;TPI1	0.312652
GO:0002376	0.00385274	2.12487	10.6443	20	1276	immune system process	0.75	FSTL3;AP1S1;CD55;TUBB;ETS1;FCAR;FKBP1A;PRELID1;IFI27;IL6ST;IL10RB;MICB;IL20RB;RPL22;SAA1;TINAGL1;BST2;IFITM1;LMO4;SLC16A3	0.312652
GO:0019320	0.00424014	6.56975	0.659013	4	79	hexose catabolic process	1	HK2;PGAM4;PGAM1;TPI1	0.312652
GO:0006098	0.00430485	24.2547	0.100103	2	12	pentose-phosphate shunt	1	PGAM1;TPI1	0.312652
GO:0032925	0.00430485	24.2547	0.100103	2	12	regulation of activin receptor signaling pathway	1	FSTL3;FKBP1A	0.312652
GO:0046365	0.00505651	6.23493	0.69238	4	83	monosaccharide catabolic process	1	HK2;PGAM4;PGAM1;TPI1	0.312652
GO:0006740	0.00506001	22.0478	0.108445	2	13	NADPH regeneration	1	PGAM1;TPI1	0.312652
GO:0008637	0.00581866	8.94395	0.367045	3	44	apoptotic mitochondrial changes	0.666667	SLC25A4;HK2;GGCT	0.312652
GO:0032924	0.0058714	20.2088	0.116787	2	14	activin receptor signaling pathway	1	FSTL3;FKBP1A	0.312652
GO:0006413	0.00724304	4.42197	1.20958	5	145	translational initiation	0	EIF4G2;PABPC1;RPL6;RPL7;RPL22	0.318175
GO:0046164	0.00754322	5.52954	0.7758	4	93	alcohol catabolic process	1	HK2;PGAM4;PGAM1;TPI1	0.318175
GO:0051004	0.00765904	17.3188	0.133471	2	16	regulation of lipoprotein lipase activity	0.5	FKBP1A;ABHD5	0.318175
GO:0000413	0.00863337	16.1628	0.141813	2	17	protein peptidyl-prolyl isomerization	0.5	FKBP1A;FKBP5	0.318175
GO:0006952	0.00943198	2.26007	6.27313	13	752	defense response	0.846154	AP1S1;CD55;TUBB;IFI27;IL6ST;IL10RB;MICB;NPPB;IL20RB;SAA1;BST2;IFITM1;HIST1H2BK	0.318175
GO:0006614	0.0107262	4.96666	0.859219	4	103	SRP-dependent cotranslational protein targeting to membrane	0	RPL6;RPL7;RPL22;SRP19	0.318175
GO:0006739	0.0107384	14.2588	0.158497	2	19	NADP metabolic process	1	PGAM1;TPI1	0.318175
GO:0031348	0.0113349	6.91168	0.467148	3	56	negative regulation of defense response	0.666667	MICB;IL20RB;SAA1	0.318175
GO:0006613	0.0114523	4.86745	0.875903	4	105	cotranslational protein targeting to membrane	0	RPL6;RPL7;RPL22;SRP19	0.318175
GO:0045047	0.0114523	4.86745	0.875903	4	105	protein targeting to ER	0	RPL6;RPL7;RPL22;SRP19	0.318175
GO:0072599	0.0114523	4.86745	0.875903	4	105	establishment of protein localization in endoplasmic reticulum	0	RPL6;RPL7;RPL22;SRP19	0.318175
GO:0006006	0.0137884	3.74374	1.41813	5	170	glucose metabolic process	1	GBE1;HK2;PGAM4;PGAM1;TPI1	0.3426
GO:0045730	0.0142731	12.1168	0.183523	2	22	respiratory burst	0.5	CD55;PGAM1	0.3426
GO:0044275	0.0146708	4.50705	0.942638	4	113	cellular carbohydrate catabolic process	1	HK2;PGAM4;PGAM1;TPI1	0.3426
GO:0000184	0.0151094	4.46569	0.95098	4	114	nuclear-transcribed mRNA catabolic process, nonsense-mediated decay	0	PABPC1;RPL6;RPL7;RPL22	0.3426
GO:0070972	0.0151094	4.46569	0.95098	4	114	protein localization in endoplasmic reticulum	0	RPL6;RPL7;RPL22;SRP19	0.3426
GO:0015807	0.0155484	11.5388	0.191864	2	23	L-amino acid transport	0.5	SLC25A4;SERINC1	0.3426
GO:0001775	0.0175356	2.3081	4.64646	10	557	cell activation	0.7	FKBP1A;IL6ST;LAMP2;MICB;IL20RB;RPL22;SAA1;BST2;CALU;LMO4	0.373508
GO:0002526	0.021375	5.38001	0.592277	3	71	acute inflammatory response	0.666667	IL6ST;IL20RB;SAA1	0.440602
GO:0032092	0.0226135	9.31579	0.233574	2	28	positive regulation of protein binding	0.5	FKBP1A;CALD1	0.445949
GO:0006401	0.0230302	3.26144	1.61834	5	194	RNA catabolic process	0.2	PABPC1;RPL6;RPL7;RPL22;RNASET2	0.445949
GO:0002252	0.0245005	2.83592	2.23564	6	268	immune effector process	0.666667	AP1S1;CD55;TUBB;MICB;IL20RB;BST2	0.460465
GO:0016052	0.0262793	3.74292	1.12616	4	135	carbohydrate catabolic process	1	HK2;PGAM4;PGAM1;TPI1	0.479784
GO:0006612	0.0281909	3.65816	1.15119	4	138	protein targeting to membrane	0	RPL6;RPL7;RPL22;SRP19	0.490359
GO:0002673	0.0290425	8.07088	0.266942	2	32	regulation of acute inflammatory response	0.5	IL6ST;IL20RB	0.490359
GO:0006091	0.0295181	2.48467	2.97807	7	357	generation of precursor metabolites and energy	1	GBE1;SLC25A4;HK2;PGAM4;ATP5G1;PGAM1;TPI1	0.490359
GO:0019318	0.029928	3.03277	1.73512	5	208	hexose metabolic process	1	GBE1;HK2;PGAM4;PGAM1;TPI1	0.490359
GO:0043624	0.0308659	3.55088	1.18455	4	142	cellular protein complex disassembly	0.25	RDX;RPL6;RPL7;RPL22	0.493083
GO:0043241	0.0336863	3.44964	1.21792	4	146	protein complex disassembly	0.25	RDX;RPL6;RPL7;RPL22	0.525013
GO:0002698	0.0361072	7.11889	0.30031	2	36	negative regulation of immune effector process	0.5	MICB;IL20RB	0.541965
GO:0030705	0.037967	6.91489	0.308652	2	37	cytoskeleton-dependent intracellular transport	1	TUBA1B;TUBB	0.541965
GO:0046496	0.037967	6.91489	0.308652	2	37	nicotinamide nucleotide metabolic process	1	PGAM1;TPI1	0.541965
GO:0006415	0.0392676	4.19809	0.750774	3	90	translational termination	0	RPL6;RPL7;RPL22	0.541965
GO:0051607	0.0392676	4.19809	0.750774	3	90	defense response to virus	1	AP1S1;MICB;BST2	0.541965
GO:0016525	0.0398628	6.72222	0.316993	2	38	negative regulation of angiogenesis	0.5	NPPB;SEMA3E	0.541965
GO:0019362	0.0437596	6.36731	0.333677	2	40	pyridine nucleotide metabolic process	1	PGAM1;TPI1	0.556825
GO:0072524	0.0437596	6.36731	0.333677	2	40	pyridine-containing compound metabolic process	1	PGAM1;TPI1	0.556825
GO:0034621	0.0458554	2.01878	4.71319	9	565	cellular macromolecular complex subunit organization	0.666667	TUBA1B;TUBB;FKBP1A;PTBP2;RDX;RPL6;RPL7;RPL22;HIST1H2BK	0.556825
GO:0000956	0.0464335	3.09596	1.35139	4	162	nuclear-transcribed mRNA catabolic process	0	PABPC1;RPL6;RPL7;RPL22	0.556825
GO:0034623	0.0473083	3.07622	1.35974	4	163	cellular macromolecular complex disassembly	0.25	RDX;RPL6;RPL7;RPL22	0.556825
GO:0005996	0.050208	2.6124	2.00206	5	240	monosaccharide metabolic process	1	GBE1;HK2;PGAM4;PGAM1;TPI1	0.556825
GO:0032984	0.0508991	2.99967	1.3931	4	167	macromolecular complex disassembly	0.25	RDX;RPL6;RPL7;RPL22	0.556825
GO:0042110	0.050946	2.6011	2.01041	5	241	T cell activation	0.6	FKBP1A;IL6ST;MICB;IL20RB;RPL22	0.556825
GO:0048519	0.051859	1.49889	19.9122	27	2387	negative regulation of biological process	0.518519	FSTL3;CDKN3;DDB1;EIF4G2;ETS1;PABPC1;SLC25A4;STRN3;IL6ST;LAMB1;MICB;ASNS;NAB1;NPPB;ABHD5;IL20RB;PTBP2;RDX;SAA1;XRCC2;YWHAE;HOPX;IFITM1;LMO4;PER2;LRRFIP1;SEMA3E	0.556825
GO:0050728	0.0519542	5.7589	0.367045	2	44	negative regulation of inflammatory response	0.5	IL20RB;SAA1	0.556825
GO:0071845	0.0531984	2.56776	2.03543	5	244	cellular component disassembly at cellular level	0.4	ETS1;RDX;RPL6;RPL7;RPL22	0.556825
GO:0002449	0.0534844	3.68536	0.850877	3	102	lymphocyte mediated immunity	0.333333	CD55;TUBB;IL20RB	0.556825
GO:0006414	0.0534844	3.68536	0.850877	3	102	translational elongation	0	RPL6;RPL7;RPL22	0.556825
GO:0006402	0.0546361	2.92679	1.42647	4	171	mRNA catabolic process	0	PABPC1;RPL6;RPL7;RPL22	0.556825
GO:0022411	0.0555084	2.53526	2.06046	5	247	cellular component disassembly	0.4	ETS1;RDX;RPL6;RPL7;RPL22	0.556825
GO:0021761	0.0562412	5.49617	0.383729	2	46	limbic system development	1	ETS1;YWHAE	0.556825
GO:0007005	0.0565592	2.89165	1.44315	4	173	mitochondrion organization	0.5	SLC25A4;HK2;SSBP1;GGCT	0.556825
GO:0016032	0.0569531	2.13123	3.44522	7	413	viral reproduction	0.285714	AP1S1;ZNF483;SLC25A4;RPL6;RPL7;RPL22;ZNF394	0.556825
GO:0051704	0.0575125	1.80258	6.465	11	775	multi-organism process	0.909091	AP1S1;DDB1;ETS1;SLC25A4;LAMB1;MICB;BST2;YWHAE;ZYX;IFITM1;HIST1H2BK	0.556825
GO:0006094	0.0606476	5.25629	0.400413	2	48	gluconeogenesis	1	PGAM1;TPI1	0.560253
GO:0072594	0.0615254	2.80732	1.48486	4	178	establishment of protein localization to organelle	0	RPL6;RPL7;RPL22;SRP19	0.560253
GO:0006733	0.0628941	5.14401	0.408755	2	49	oxidoreduction coenzyme metabolic process	1	PGAM1;TPI1	0.560253
GO:0031333	0.0628941	5.14401	0.408755	2	49	negative regulation of protein complex assembly	0.5	RDX;LMO4	0.560253
GO:0046649	0.0631795	2.22408	2.81957	6	338	lymphocyte activation	0.666667	FKBP1A;IL6ST;MICB;IL20RB;RPL22;BST2	0.560253
GO:0006917	0.0646291	2.21037	2.83626	6	340	induction of apoptosis	0.833333	TUBB;ETS1;GSDMA;IFI27;YWHAE;MBD4	0.560253
GO:0006458	0.0651686	5.0364	0.417097	2	50	'de novo' protein folding	1	TUBA1B;FKBP1A	0.560253
GO:0012502	0.0660983	2.19682	2.85294	6	342	induction of programmed cell death	0.833333	TUBB;ETS1;GSDMA;IFI27;YWHAE;MBD4	0.560253
GO:0045765	0.0669646	3.34433	0.934297	3	112	regulation of angiogenesis	0.666667	ETS1;NPPB;SEMA3E	0.560253
GO:0007589	0.0674704	4.93319	0.425439	2	51	body fluid secretion	1	HK2;NPPB	0.560253
GO:0006412	0.0689991	2.03247	3.60372	7	432	translation	0	EIF4G2;PABPC1;MARS;RPL6;RPL7;RPL22;SRP19	0.560253
GO:0015711	0.069799	4.83411	0.433781	2	52	organic anion transport	1	SLC25A4;SLC16A3	0.560253
GO:0050688	0.069799	4.83411	0.433781	2	52	regulation of defense response to virus	1	AP1S1;MICB	0.560253
GO:0002682	0.0723279	1.83419	5.15531	9	618	regulation of immune system process	0.777778	FSTL3;AP1S1;CD55;ETS1;FKBP1A;IL6ST;MICB;IL20RB;IFITM1	0.560253
GO:0006959	0.0745341	4.64737	0.450464	2	54	humoral immune response	0.5	CD55;BST2	0.560253
GO:0044262	0.0752047	1.98871	3.67879	7	441	cellular carbohydrate metabolic process	0.714286	TRAK1;GBE1;HK2;PGAM4;PGAM1;TPI1;MAGT1	0.560253
GO:0034637	0.0757275	3.16818	0.984348	3	118	cellular carbohydrate biosynthetic process	1	GBE1;PGAM1;TPI1	0.560253
GO:0050727	0.0772353	3.14059	0.99269	3	119	regulation of inflammatory response	0.666667	IL6ST;IL20RB;SAA1	0.560253
GO:0051258	0.0772353	3.14059	0.99269	3	119	protein polymerization	1	TUBA1B;TUBB;RDX	0.560253
GO:0051480	0.0772353	3.14059	0.99269	3	119	cytosolic calcium ion homeostasis	0.666667	CD55;IL6ST;SAA1	0.560253
GO:0006457	0.0777599	2.5811	1.60999	4	193	protein folding	0.75	TUBA1B;FKBP1A;FKBP5;PPID	0.560253
GO:0009615	0.0789121	2.56729	1.61834	4	194	response to virus	1	AP1S1;MICB;BST2;IFITM1	0.560253
GO:0000377	0.0800729	2.55362	1.62668	4	195	RNA splicing, via transesterification reactions with bulged adenosine as nucleophile	0.5	PABPC1;HNRNPH3;LSM7;PTBP2	0.560253
GO:0000398	0.0800729	2.55362	1.62668	4	195	nuclear mRNA splicing, via spliceosome	0.5	PABPC1;HNRNPH3;LSM7;PTBP2	0.560253
GO:0019319	0.081823	4.39273	0.47549	2	57	hexose biosynthetic process	1	PGAM1;TPI1	0.560253
GO:0051099	0.081823	4.39273	0.47549	2	57	positive regulation of binding	0.5	FKBP1A;CALD1	0.560253
GO:0090304	0.08281	1.3707	30.1561	37	3615	nucleic acid metabolic process	0.324324	FSTL3;HMG20B;ZNF681;DDB1;ZNF679;EIF4G2;ETS1;TRAK1;ZNF549;PABPC1;STRN3;HNRNPH3;MARS;NAB1;LSM7;GAR1;PRIM2;PTMA;PTBP2;RPL6;RPL7;RPL22;SSBP1;SS18;XRCC2;ZNF91;AKNA;YEATS4;HIST1H2BK;LMO4;RNASET2;CBFB;PER2;BUD31;MBD4;LRRFIP1;VGLL4	0.560253
GO:0002250	0.0833979	3.03484	1.02606	3	123	adaptive immune response	0.333333	CD55;IL6ST;IL20RB	0.560253
GO:0060337	0.0843	4.31391	0.483832	2	58	type I interferon-mediated signaling pathway	1	IFI27;IFITM1	0.560253
GO:0071357	0.0843	4.31391	0.483832	2	58	cellular response to type I interferon	1	IFI27;IFITM1	0.560253
GO:0000375	0.0860044	2.48738	1.66839	4	200	RNA splicing, via transesterification reactions	0.5	PABPC1;HNRNPH3;LSM7;PTBP2	0.560253
GO:0030155	0.0860044	2.48738	1.66839	4	200	regulation of cell adhesion	0.5	FSTL3;LAMB1;SAA1;SEMA3E	0.560253
GO:0034340	0.0867997	4.23786	0.492174	2	59	response to type I interferon	1	IFI27;IFITM1	0.560253
GO:0050878	0.0885812	1.90642	3.82895	7	459	regulation of body fluid levels	1	HMG20B;HK2;LAMP2;NPPB;SAA1;CALU;SLC16A3	0.565114
GO:0006308	0.0893216	4.16443	0.500516	2	60	DNA catabolic process	0.5	DDB1;MBD4	0.565114
GO:0001819	0.091389	2.91217	1.06777	3	128	positive regulation of cytokine production	0.666667	IL6ST;IL20RB;SAA1	0.569922
GO:0007162	0.0918653	4.09349	0.508858	2	61	negative regulation of cell adhesion	0	LAMB1;SEMA3E	0.569922
GO:0002819	0.0944301	4.02491	0.5172	2	62	regulation of adaptive immune response	0.5	IL6ST;IL20RB	0.574675
GO:0003231	0.0944301	4.02491	0.5172	2	62	cardiac ventricle development	0.5	FKBP1A;LMO4	0.574675
GO:0045087	0.0967976	1.97237	3.16159	6	379	innate immune response	0.833333	CD55;TUBB;IFI27;SAA1;BST2;IFITM1	0.578072
GO:0050776	0.0967976	1.97237	3.16159	6	379	regulation of immune response	0.666667	CD55;FKBP1A;IL6ST;MICB;IL20RB;IFITM1	0.578072
GO:0002443	0.0996873	2.79894	1.10948	3	133	leukocyte mediated immunity	0.333333	CD55;TUBB;IL20RB	0.589816
GO:0002576	0.102246	3.83225	0.542226	2	65	platelet degranulation	1	LAMP2;CALU	0.593958
GO:0002831	0.102246	3.83225	0.542226	2	65	regulation of response to biotic stimulus	1	AP1S1;MICB	0.593958
GO:0031347	0.104576	2.07723	2.49424	5	299	regulation of defense response	0.8	AP1S1;IL6ST;MICB;IL20RB;SAA1	0.602018
GO:0042129	0.110234	3.6571	0.567251	2	68	regulation of T cell proliferation	0.5	IL6ST;IL20RB	0.628927
GO:0046364	0.112933	3.6022	0.575593	2	69	monosaccharide biosynthetic process	1	PGAM1;TPI1	0.631067
GO:0044283	0.115894	2.00712	2.57766	5	309	small molecule biosynthetic process	0.4	ASNS;ABHD5;PGAM1;TPI1;GGCT	0.631067
GO:0045321	0.117124	1.86373	3.33677	6	400	leukocyte activation	0.666667	FKBP1A;IL6ST;MICB;IL20RB;RPL22;BST2	0.631067
GO:0046942	0.117149	2.59673	1.1929	3	143	carboxylic acid transport	0.666667	SLC25A4;SERINC1;SLC16A3	0.631067
GO:0071702	0.118143	1.85884	3.34512	6	401	organic substance transport	0.666667	ABCA7;SLC25A4;HK2;GLTP;SERINC1;SLC16A3	0.631067
GO:0016311	0.120118	2.19103	1.88528	4	226	dephosphorylation	0.75	CDKN3;FKBP1A;YWHAE;PPAPDC1B	0.631067
GO:0015849	0.120772	2.55971	1.20958	3	145	organic acid transport	0.666667	SLC25A4;SERINC1;SLC16A3	0.631067
GO:0006605	0.121225	1.84433	3.37014	6	404	protein targeting	0.166667	TRAK1;RPL6;RPL7;RPL22;SRP19;YWHAE	0.631067
GO:0006641	0.123895	3.39807	0.608961	2	73	triglyceride metabolic process	0.5	IL6ST;ABHD5	0.631067
GO:0032355	0.123895	3.39807	0.608961	2	73	response to estradiol stimulus	1	ETS1;STRN3	0.631067
GO:0043393	0.123895	3.39807	0.608961	2	73	regulation of protein binding	0.5	FKBP1A;CALD1	0.631067
GO:0043900	0.123895	3.39807	0.608961	2	73	regulation of multi-organism process	1	AP1S1;MICB	0.631067
GO:0019080	0.124436	2.52371	1.22626	3	147	viral genome expression	0	RPL6;RPL7;RPL22	0.631067
GO:0019083	0.124436	2.52371	1.22626	3	147	viral transcription	0	RPL6;RPL7;RPL22	0.631067
GO:0002697	0.126283	2.50609	1.23461	3	148	regulation of immune effector process	0.666667	AP1S1;MICB;IL20RB	0.631422
GO:0016070	0.126482	1.31386	26.4856	32	3175	RNA metabolic process	0.3125	FSTL3;HMG20B;ZNF681;ZNF679;EIF4G2;ETS1;TRAK1;ZNF549;PABPC1;STRN3;HNRNPH3;MARS;NAB1;LSM7;GAR1;PRIM2;PTMA;PTBP2;RPL6;RPL7;RPL22;SS18;ZNF91;AKNA;YEATS4;LMO4;RNASET2;CBFB;PER2;BUD31;LRRFIP1;VGLL4	0.631422
GO:0055065	0.130178	2.12274	1.94367	4	233	metal ion homeostasis	0.75	CD55;IL6ST;NPPB;SAA1	0.644837
GO:0003205	0.132279	3.25946	0.633987	2	76	cardiac chamber development	0.5	FKBP1A;LMO4	0.645113
GO:0034641	0.135302	1.27978	38.2144	44	4581	cellular nitrogen compound metabolic process	0.386364	FSTL3;HMG20B;ZNF681;DDB1;ZNF679;EIF4G2;ETS1;TRAK1;ZNF549;PABPC1;STRN3;HNRNPH3;MARS;ASNS;NAB1;NPPB;ATP5G1;LSM7;PGAM1;GAR1;PRIM2;PTMA;PTBP2;RPL6;RPL7;RPL22;SSBP1;SS18;TPI1;XRCC2;ZNF91;GGCT;AKNA;YEATS4;HIST1H2BK;LMO4;RNASET2;CBFB;PER2;BUD31;MBD4;P4HA2;LRRFIP1;VGLL4	0.645113
GO:0000226	0.137574	2.07646	1.98538	4	238	microtubule cytoskeleton organization	0.75	TUBA1B;FOPNL;TUBB;SS18	0.645113
GO:0034622	0.138333	1.7705	3.50361	6	420	cellular macromolecular complex assembly	1	TUBA1B;TUBB;FKBP1A;PTBP2;RDX;HIST1H2BK	0.645113
GO:0030335	0.139486	2.38921	1.293	3	155	positive regulation of cell migration	0.666667	ETS1;IL6ST;LAMB1	0.645113
GO:0048523	0.140264	1.33623	18.3439	23	2199	negative regulation of cellular process	0.521739	FSTL3;CDKN3;DDB1;EIF4G2;ETS1;PABPC1;SLC25A4;STRN3;IL6ST;LAMB1;ASNS;NAB1;NPPB;IL20RB;PTBP2;RDX;XRCC2;YWHAE;HOPX;IFITM1;PER2;LRRFIP1;SEMA3E	0.645113
GO:0006954	0.141472	1.87391	2.75284	5	330	inflammatory response	0.8	IL6ST;IL10RB;NPPB;IL20RB;SAA1	0.645113
GO:0006639	0.143653	3.09123	0.667355	2	80	acylglycerol metabolic process	0.5	IL6ST;ABHD5	0.645113
GO:0008652	0.143653	3.09123	0.667355	2	80	cellular amino acid biosynthetic process	0	ASNS;GGCT	0.645113
GO:0006139	0.144491	1.27174	35.4866	41	4254	nucleobase-containing compound metabolic process	0.390244	FSTL3;HMG20B;ZNF681;DDB1;ZNF679;EIF4G2;ETS1;TRAK1;ZNF549;PABPC1;STRN3;HNRNPH3;MARS;NAB1;NPPB;ATP5G1;LSM7;PGAM1;GAR1;PRIM2;PTMA;PTBP2;RPL6;RPL7;RPL22;SSBP1;SS18;TPI1;XRCC2;ZNF91;AKNA;YEATS4;HIST1H2BK;LMO4;RNASET2;CBFB;PER2;BUD31;MBD4;LRRFIP1;VGLL4	0.645113
GO:0043623	0.145138	2.03212	2.02709	4	243	cellular protein complex assembly	1	TUBA1B;TUBB;FKBP1A;RDX	0.645113
GO:0006874	0.145284	2.34235	1.31803	3	158	cellular calcium ion homeostasis	0.666667	CD55;IL6ST;SAA1	0.645113
GO:2000147	0.145284	2.34235	1.31803	3	158	positive regulation of cell motility	0.666667	ETS1;IL6ST;LAMB1	0.645113
GO:0044249	0.145863	1.2728	33.5763	39	4025	cellular biosynthetic process	0.307692	FSTL3;HMG20B;ZNF681;ZNF679;EIF4G2;ETS1;TRAK1;ZNF549;GBE1;PABPC1;STRN3;MARS;ASNS;NAB1;NPPB;ABHD5;ATP5G1;PGAM1;PRIM2;SERINC1;PTMA;RPL6;RPL7;RPL22;SRP19;SSBP1;SS18;TPI1;ZNF91;GGCT;AKNA;YEATS4;MAGT1;LMO4;CBFB;PER2;BUD31;LRRFIP1;VGLL4	0.645113
GO:0006638	0.146528	3.05183	0.675697	2	81	neutral lipid metabolic process	0.5	IL6ST;ABHD5	0.645113
GO:0042098	0.146528	3.05183	0.675697	2	81	T cell proliferation	0.5	IL6ST;IL20RB	0.645113
GO:0044419	0.147904	1.8447	2.79455	5	335	interspecies interaction between organisms	1	DDB1;SLC25A4;MICB;YWHAE;ZYX	0.645113
GO:0009611	0.149104	1.51132	6.88209	10	825	response to wounding	0.9	HMG20B;ETS1;IL6ST;IL10RB;LAMP2;NPPB;IL20RB;SAA1;CALU;SLC16A3	0.645113
GO:0008360	0.149416	3.01342	0.684039	2	82	regulation of cell shape	0	PALM2;SEMA3E	0.645113
GO:0032102	0.152315	2.97596	0.69238	2	83	negative regulation of response to external stimulus	0.5	IL20RB;SAA1	0.647533
GO:0035303	0.152315	2.97596	0.69238	2	83	regulation of dephosphorylation	1	FKBP1A;YWHAE	0.647533
GO:0044282	0.155997	1.97307	2.08548	4	250	small molecule catabolic process	1	HK2;PGAM4;PGAM1;TPI1	0.647533
GO:0065008	0.15705	1.34153	14.9404	19	1791	regulation of biological quality	0.631579	HMG20B;PALM2;FOPNL;CD55;ETS1;SLC25A4;HK2;IL6ST;LAMP2;NAB1;NPPB;ABHD5;IL20RB;PRIM2;RDX;SAA1;CALU;SLC16A3;SEMA3E	0.647533
GO:0040017	0.157114	2.25387	1.36808	3	164	positive regulation of locomotion	0.666667	ETS1;IL6ST;LAMB1	0.647533
GO:0006950	0.157324	1.31162	18.6192	23	2232	response to stress	0.73913	HMG20B;AP1S1;CD55;DDB1;TUBB;ETS1;HIGD1A;IFI27;IL6ST;IL10RB;LAMP2;MICB;ASNS;NPPB;IL20RB;SAA1;BST2;XRCC2;CALU;IFITM1;HIST1H2BK;MBD4;SLC16A3	0.647533
GO:0035270	0.158146	2.90374	0.709064	2	85	endocrine system development	1	FSTL3;ETS1	0.647533
GO:0055074	0.159115	2.23976	1.37642	3	165	calcium ion homeostasis	0.666667	CD55;IL6ST;SAA1	0.647533
GO:0065007	0.160348	1.26144	56.7001	62	6797	biological regulation	0.516129	FSTL3;CDKN3;HMG20B;PALM2;AP1S1;FOPNL;ZNF681;CD55;DDB1;ZNF679;EIF4G2;TUBB;ETS1;FKBP1A;TRAK1;ZNF549;PPP1R14B;PABPC1;GSDMA;SLC25A4;STRN3;HK2;IFI27;IL6ST;IL10RB;LAMB1;LAMP2;MICB;ASNS;NAB1;NPPB;ABHD5;PGAM1;IL20RB;PRIM2;SERINC1;PTBP2;RDX;RPL6;SAA1;SSBP1;SS18;BST2;XRCC2;YWHAE;ZNF91;ZYX;CALD1;AKNA;YEATS4;CALU;HOPX;IFITM1;LMO4;CBFB;PER2;BUD31;MBD4;SLC16A3;LRRFIP1;VGLL4;SEMA3E	0.647533
GO:0045785	0.161078	2.86892	0.717406	2	86	positive regulation of cell adhesion	1	FSTL3;SAA1	0.647533
GO:0051272	0.161123	2.22582	1.38476	3	166	positive regulation of cellular component movement	0.666667	ETS1;IL6ST;LAMB1	0.647533
GO:0046907	0.162987	1.45121	7.88313	11	945	intracellular transport	0.545455	TUBA1B;AP1S1;TUBB;TRAK1;ATP5G1;RPL6;RPL7;RPL22;TINAGL1;SRP19;YWHAE	0.650931
GO:0046165	0.164019	2.83492	0.725748	2	87	alcohol biosynthetic process	1	PGAM1;TPI1	0.650983
GO:0072503	0.167195	2.18502	1.40979	3	169	cellular divalent inorganic cation homeostasis	0.666667	CD55;IL6ST;SAA1	0.657641
GO:0006865	0.169931	2.76927	0.742432	2	89	amino acid transport	0.5	SLC25A4;SERINC1	0.657641
GO:0006807	0.16995	1.24142	38.9151	44	4665	nitrogen compound metabolic process	0.386364	FSTL3;HMG20B;ZNF681;DDB1;ZNF679;EIF4G2;ETS1;TRAK1;ZNF549;PABPC1;STRN3;HNRNPH3;MARS;ASNS;NAB1;NPPB;ATP5G1;LSM7;PGAM1;GAR1;PRIM2;PTMA;PTBP2;RPL6;RPL7;RPL22;SSBP1;SS18;TPI1;XRCC2;ZNF91;GGCT;AKNA;YEATS4;HIST1H2BK;LMO4;RNASET2;CBFB;PER2;BUD31;MBD4;P4HA2;LRRFIP1;VGLL4	0.657641
GO:0019221	0.170393	1.90192	2.16056	4	259	cytokine-mediated signaling pathway	0.75	EIF4G2;IFI27;IL6ST;IFITM1	0.657641
GO:0010876	0.17128	2.15862	1.42647	3	171	lipid localization	0.333333	ABCA7;ABHD5;GLTP	0.657641
GO:0044260	0.172762	1.23724	44.8879	50	5381	cellular macromolecule metabolic process	0.4	FSTL3;CDKN3;HMG20B;TUBA1B;COPS8;ZNF681;DDB1;ZNF679;EIF4G2;ETS1;FKBP1A;FKBP5;TRAK1;ZNF549;GBE1;PABPC1;STRN3;HNRNPH3;IL6ST;MARS;ASNS;NAB1;LSM7;GAR1;PPID;PRIM2;PTMA;PTBP2;RPL6;RPL7;RPL22;SRP19;SSBP1;SS18;XRCC2;YWHAE;ZNF91;AKNA;YEATS4;MAGT1;HIST1H2BK;LMO4;RNASET2;CBFB;PER2;BUD31;MBD4;P4HA2;LRRFIP1;VGLL4	0.657641
GO:0045637	0.172901	2.73756	0.750774	2	90	regulation of myeloid cell differentiation	1	FSTL3;ETS1	0.657641
GO:0009058	0.175336	1.24064	34.1352	39	4092	biosynthetic process	0.307692	FSTL3;HMG20B;ZNF681;ZNF679;EIF4G2;ETS1;TRAK1;ZNF549;GBE1;PABPC1;STRN3;MARS;ASNS;NAB1;NPPB;ABHD5;ATP5G1;PGAM1;PRIM2;SERINC1;PTMA;RPL6;RPL7;RPL22;SRP19;SSBP1;SS18;TPI1;ZNF91;GGCT;AKNA;YEATS4;MAGT1;LMO4;CBFB;PER2;BUD31;LRRFIP1;VGLL4	0.662957
GO:0016051	0.177463	2.12019	1.4515	3	174	carbohydrate biosynthetic process	1	GBE1;PGAM1;TPI1	0.66705
GO:0072507	0.181619	2.09531	1.46818	3	176	divalent inorganic cation homeostasis	0.666667	CD55;IL6ST;SAA1	0.673072
GO:0051649	0.182124	1.34557	11.637	15	1395	establishment of localization in cell	0.666667	TUBA1B;AP1S1;TUBB;TRAK1;SLC25A4;LAMP2;ATP5G1;RPL6;RPL7;RPL22;SAA1;TINAGL1;SRP19;YWHAE;CALU	0.673072
GO:0044237	0.182224	1.24093	58.1349	63	6969	cellular metabolic process	0.460317	FSTL3;CDKN3;HMG20B;TUBA1B;COPS8;ZNF681;DDB1;ZNF679;EIF4G2;ETS1;FKBP1A;FKBP5;TRAK1;ZNF549;GBE1;PPP1R14B;PABPC1;SLC25A4;STRN3;HK2;HNRNPH3;IL6ST;MARS;ASNS;PGAM4;NAB1;NPPB;ABHD5;ATP5G1;LSM7;PGAM1;GAR1;PPID;PRIM2;SERINC1;PTMA;PTBP2;RPL6;RPL7;RPL22;SRP19;SSBP1;SS18;TPI1;XRCC2;YWHAE;ZNF91;GGCT;AKNA;YEATS4;MAGT1;PPAPDC1B;HIST1H2BK;LMO4;RNASET2;CBFB;PER2;BUD31;MBD4;P4HA2;SLC16A3;LRRFIP1;VGLL4	0.673072
GO:0030168	0.187902	2.05905	1.49321	3	179	platelet activation	1	LAMP2;SAA1;CALU	0.690054
GO:0006662	0.193911	2.53429	0.809168	2	97	glycerol ether metabolic process	0.5	IL6ST;ABHD5	0.708053
GO:0005975	0.1966	1.51805	4.74656	7	569	carbohydrate metabolic process	0.714286	TRAK1;GBE1;HK2;PGAM4;PGAM1;TPI1;MAGT1	0.710988
GO:0007565	0.19694	2.50768	0.817509	2	98	female pregnancy	0.5	ETS1;LAMB1	0.710988
GO:0050670	0.199976	2.48161	0.825851	2	99	regulation of lymphocyte proliferation	0.5	IL6ST;IL20RB	0.71279
GO:0016071	0.200106	1.50958	4.77159	7	572	mRNA metabolic process	0.285714	PABPC1;HNRNPH3;LSM7;PTBP2;RPL6;RPL7;RPL22	0.71279
GO:0006364	0.203017	2.45607	0.834193	2	100	rRNA processing	0	GAR1;RPL7	0.71279
GO:0009612	0.203017	2.45607	0.834193	2	100	response to mechanical stimulus	0.5	ETS1;ASNS	0.71279
GO:0032944	0.203017	2.45607	0.834193	2	100	regulation of mononuclear cell proliferation	0.5	IL6ST;IL20RB	0.71279
GO:0006886	0.206005	1.49565	4.8133	7	577	intracellular protein transport	0.285714	AP1S1;TRAK1;RPL6;RPL7;RPL22;SRP19;YWHAE	0.713128
GO:0018904	0.206063	2.43105	0.842535	2	101	organic ether metabolic process	0.5	IL6ST;ABHD5	0.713128
GO:0043170	0.207409	1.20643	48.5	53	5814	macromolecule metabolic process	0.415094	FSTL3;CDKN3;HMG20B;TUBA1B;COPS8;ZNF681;CD55;DDB1;ZNF679;EIF4G2;ETS1;FKBP1A;FKBP5;TRAK1;ZNF549;GBE1;PABPC1;STRN3;HNRNPH3;IL6ST;MARS;ASNS;NAB1;LSM7;PGAM1;GAR1;PPID;PRIM2;PTMA;PTBP2;RPL6;RPL7;RPL22;TINAGL1;SRP19;SSBP1;SS18;XRCC2;YWHAE;ZNF91;AKNA;YEATS4;MAGT1;HIST1H2BK;LMO4;RNASET2;CBFB;PER2;BUD31;MBD4;P4HA2;LRRFIP1;VGLL4	0.713128
GO:0009309	0.209115	2.40653	0.850877	2	102	amine biosynthetic process	0	ASNS;GGCT	0.713128
GO:0055080	0.21263	1.72826	2.36911	4	284	cation homeostasis	0.75	CD55;IL6ST;NPPB;SAA1	0.713128
GO:0071822	0.212869	1.43887	5.72257	8	686	protein complex subunit organization	0.5	TUBA1B;TUBB;FKBP1A;RDX;RPL6;RPL7;RPL22;LMO4	0.713128
GO:0051707	0.213922	1.60795	3.18662	5	382	response to other organism	1	AP1S1;MICB;BST2;IFITM1;HIST1H2BK	0.713128
GO:0043933	0.214687	1.37763	7.49106	10	898	macromolecular complex subunit organization	0.6	TUBA1B;TUBB;FKBP1A;PTBP2;RDX;RPL6;RPL7;RPL22;HIST1H2BK;LMO4	0.713128
GO:0070663	0.215232	2.35893	0.867561	2	104	regulation of leukocyte proliferation	0.5	IL6ST;IL20RB	0.713128
GO:0090092	0.218297	2.33582	0.875903	2	105	regulation of transmembrane receptor protein serine/threonine kinase signaling pathway	1	FSTL3;FKBP1A	0.713128
GO:0042060	0.220814	1.5147	4.06252	6	487	wound healing	1	HMG20B;ETS1;LAMP2;SAA1;CALU;SLC16A3	0.713128
GO:0051641	0.221259	1.28055	12.9884	16	1557	cellular localization	0.625	TUBA1B;AP1S1;FOPNL;TUBB;TRAK1;SLC25A4;LAMP2;ATP5G1;RPL6;RPL7;RPL22;SAA1;TINAGL1;SRP19;YWHAE;CALU	0.713128
GO:0016072	0.221367	2.31316	0.884245	2	106	rRNA metabolic process	0	GAR1;RPL7	0.713128
GO:0048646	0.226552	1.45009	4.95511	7	594	anatomical structure formation involved in morphogenesis	0.428571	FOPNL;ETS1;FKBP1A;NPPB;HOPX;LMO4;SEMA3E	0.713128
GO:0030198	0.227516	2.26912	0.900929	2	108	extracellular matrix organization	1	ETS1;FKBP1A	0.713128
GO:0043062	0.227516	2.26912	0.900929	2	108	extracellular structure organization	1	ETS1;FKBP1A	0.713128
GO:0043065	0.230284	1.49203	4.12092	6	494	positive regulation of apoptotic process	0.833333	TUBB;ETS1;GSDMA;IFI27;YWHAE;MBD4	0.713128
GO:0060191	0.230595	2.24771	0.909271	2	109	regulation of lipase activity	0.5	FKBP1A;ABHD5	0.713128
GO:0008380	0.232093	1.66131	2.46087	4	295	RNA splicing	0.5	PABPC1;HNRNPH3;LSM7;PTBP2	0.713128
GO:0007018	0.233677	2.22671	0.917613	2	110	microtubule-based movement	1	TUBA1B;TUBB	0.713128
GO:0008624	0.233677	2.22671	0.917613	2	110	induction of apoptosis by extracellular signals	1	IFI27;YWHAE	0.713128
GO:0034097	0.233681	1.55254	3.29506	5	395	response to cytokine stimulus	0.8	EIF4G2;ETS1;IFI27;IL6ST;IFITM1	0.713128
GO:0007596	0.235223	1.54843	3.30341	5	396	blood coagulation	1	HMG20B;LAMP2;SAA1;CALU;SLC16A3	0.713128
GO:0003012	0.235515	1.82672	1.67673	3	201	muscle system process	0.666667	IL6ST;ACTG2;CALD1	0.713128
GO:0007204	0.236762	2.20608	0.925955	2	111	elevation of cytosolic calcium ion concentration	0.5	CD55;SAA1	0.713128
GO:0043068	0.237129	1.47623	4.16262	6	499	positive regulation of programmed cell death	0.833333	TUBB;ETS1;GSDMA;IFI27;YWHAE;MBD4	0.713128
GO:0007599	0.241421	1.5322	3.33677	5	400	hemostasis	1	HMG20B;LAMP2;SAA1;CALU;SLC16A3	0.713128
GO:0008285	0.241421	1.5322	3.33677	5	400	negative regulation of cell proliferation	0.8	CDKN3;ETS1;NPPB;IL20RB;IFITM1	0.713128
GO:0050817	0.241421	1.5322	3.33677	5	400	coagulation	1	HMG20B;LAMP2;SAA1;CALU;SLC16A3	0.713128
GO:0044265	0.241481	1.41948	5.05521	7	606	cellular macromolecule catabolic process	0.285714	DDB1;PABPC1;RPL6;RPL7;RPL22;RNASET2;MBD4	0.713128
GO:0001503	0.242178	1.79898	1.70175	3	204	ossification	0.666667	FSTL3;IL6ST;NAB1	0.713128
GO:0002683	0.242939	2.16596	0.942638	2	113	negative regulation of immune system process	0.5	MICB;IL20RB	0.713128
GO:0048732	0.244406	1.78992	1.7101	3	205	gland development	1	FSTL3;ETS1;HK2	0.713128
GO:0002460	0.24603	2.14643	0.95098	2	114	adaptive immune response based on somatic recombination of immune receptors built from immunoglobulin superfamily domains	0	CD55;IL20RB	0.713128
GO:0006820	0.24603	2.14643	0.95098	2	114	anion transport	1	SLC25A4;SLC16A3	0.713128
GO:0016197	0.24603	2.14643	0.95098	2	114	endosome transport	0.5	TRAK1;TINAGL1	0.713128
GO:0016053	0.246638	1.78095	1.71844	3	206	organic acid biosynthetic process	0	ASNS;ABHD5;GGCT	0.713128
GO:0046394	0.246638	1.78095	1.71844	3	206	carboxylic acid biosynthetic process	0	ASNS;ABHD5;GGCT	0.713128
GO:0046486	0.246638	1.78095	1.71844	3	206	glycerolipid metabolic process	0.333333	IL6ST;ABHD5;SERINC1	0.713128
GO:0010942	0.249609	1.44858	4.2377	6	508	positive regulation of cell death	0.833333	TUBB;ETS1;GSDMA;IFI27;YWHAE;MBD4	0.716742
GO:0022613	0.251111	1.76326	1.73512	3	208	ribonucleoprotein complex biogenesis	0.333333	GAR1;PTBP2;RPL7	0.716742
GO:0009057	0.251754	1.36586	6.00619	8	720	macromolecule catabolic process	0.375	DDB1;FKBP1A;PABPC1;RPL6;RPL7;RPL22;RNASET2;MBD4	0.716742
GO:0009607	0.252374	1.50457	3.39517	5	407	response to biotic stimulus	1	AP1S1;MICB;BST2;IFITM1;HIST1H2BK	0.716742
GO:0034645	0.25598	1.18054	27.6368	31	3313	cellular macromolecule biosynthetic process	0.258065	FSTL3;HMG20B;ZNF681;ZNF679;EIF4G2;ETS1;TRAK1;ZNF549;GBE1;PABPC1;STRN3;MARS;NAB1;PRIM2;PTMA;RPL6;RPL7;RPL22;SRP19;SSBP1;SS18;ZNF91;AKNA;YEATS4;MAGT1;LMO4;CBFB;PER2;BUD31;LRRFIP1;VGLL4	0.723765
GO:0006575	0.258408	2.07169	0.984348	2	118	cellular modified amino acid metabolic process	0.5	GGCT;P4HA2	0.724417
GO:0043627	0.261505	2.0538	0.99269	2	119	response to estrogen stimulus	1	ETS1;STRN3	0.724417
GO:0044238	0.263606	1.17015	58.4436	62	7006	primary metabolic process	0.435484	FSTL3;CDKN3;HMG20B;TUBA1B;COPS8;ZNF681;CD55;DDB1;ZNF679;EIF4G2;ETS1;FKBP1A;FKBP5;TRAK1;ZNF549;GBE1;PABPC1;STRN3;HK2;HNRNPH3;IL6ST;MARS;ASNS;PGAM4;NAB1;NPPB;ABHD5;ATP5G1;LSM7;PGAM1;GAR1;PPID;PRIM2;SERINC1;PTMA;PTBP2;RPL6;RPL7;RPL22;TINAGL1;SRP19;SSBP1;SS18;TPI1;XRCC2;YWHAE;ZNF91;GGCT;AKNA;YEATS4;MAGT1;PPAPDC1B;HIST1H2BK;LMO4;RNASET2;CBFB;PER2;BUD31;MBD4;P4HA2;LRRFIP1;VGLL4	0.724417
GO:0019058	0.264602	1.71221	1.78517	3	214	viral infectious cycle	0	RPL6;RPL7;RPL22	0.724417
GO:0019637	0.264602	1.71221	1.78517	3	214	organophosphate metabolic process	0.333333	ABHD5;SERINC1;TPI1	0.724417
GO:0008654	0.264603	2.03622	1.00103	2	120	phospholipid biosynthetic process	0	ABHD5;SERINC1	0.724417
GO:0050801	0.265046	1.47415	3.4619	5	415	ion homeostasis	0.6	CD55;IL6ST;NAB1;NPPB;SAA1	0.724417
GO:0008219	0.265528	1.24586	11.5869	14	1389	cell death	0.642857	KLLN;EIF4G2;TUBB;ETS1;GSDMA;SLC25A4;HK2;IFI27;MICB;ASNS;XRCC2;YWHAE;GGCT;MBD4	0.724417
GO:0016265	0.266413	1.24483	11.5953	14	1390	death	0.642857	KLLN;EIF4G2;TUBB;ETS1;GSDMA;SLC25A4;HK2;IFI27;MICB;ASNS;XRCC2;YWHAE;GGCT;MBD4	0.724417
GO:0071345	0.268528	1.55171	2.62771	4	315	cellular response to cytokine stimulus	0.75	EIF4G2;IFI27;IL6ST;IFITM1	0.727073
GO:0046651	0.270798	2.00193	1.01772	2	122	lymphocyte proliferation	0.5	IL6ST;IL20RB	0.729248
GO:0051240	0.272232	1.54152	2.64439	4	317	positive regulation of multicellular organismal process	0.75	IL6ST;NPPB;IL20RB;SAA1	0.729248
GO:0071843	0.273648	1.67976	1.81854	3	218	cellular component biogenesis at cellular level	0.333333	GAR1;PTBP2;RPL7	0.729248
GO:0032943	0.273896	1.98521	1.02606	2	123	mononuclear cell proliferation	0.5	IL6ST;IL20RB	0.729248
GO:0006112	0.276993	1.96877	1.0344	2	124	energy reserve metabolic process	1	GBE1;SLC25A4	0.733159
GO:0006875	0.278184	1.66399	1.83523	3	220	cellular metal ion homeostasis	0.666667	CD55;IL6ST;SAA1	0.733159
GO:0007010	0.278807	1.35034	5.29713	7	635	cytoskeleton organization	0.571429	TUBA1B;FOPNL;TUBB;RDX;SS18;CALD1;SEMA3E	0.733159
GO:0006928	0.28209	1.29336	7.12401	9	854	cellular component movement	0.777778	TUBA1B;TUBB;ETS1;IL6ST;LAMB1;SAA1;YWHAE;CALD1;SLC16A3	0.735591
GO:0043123	0.283185	1.93667	1.05108	2	126	positive regulation of I-kappaB kinase/NF-kappaB cascade	1	FKBP1A;BST2	0.735591
GO:0048872	0.283185	1.93667	1.05108	2	126	homeostasis of number of cells	0.5	ETS1;IL20RB	0.735591
GO:0009059	0.285586	1.15724	28.0289	31	3360	macromolecule biosynthetic process	0.258065	FSTL3;HMG20B;ZNF681;ZNF679;EIF4G2;ETS1;TRAK1;ZNF549;GBE1;PABPC1;STRN3;MARS;NAB1;PRIM2;PTMA;RPL6;RPL7;RPL22;SRP19;SSBP1;SS18;ZNF91;AKNA;YEATS4;MAGT1;LMO4;CBFB;PER2;BUD31;LRRFIP1;VGLL4	0.738823
GO:0006470	0.289373	1.9056	1.06777	2	128	protein dephosphorylation	1	CDKN3;YWHAE	0.745603
GO:0048585	0.292477	1.36317	4.48796	6	538	negative regulation of response to stimulus	0.833333	FSTL3;STRN3;IL6ST;MICB;IL20RB;SAA1	0.750573
GO:0070661	0.295556	1.87549	1.08445	2	130	leukocyte proliferation	0.5	IL6ST;IL20RB	0.755441
GO:0007049	0.300423	1.22566	10.0353	12	1203	cell cycle	0.666667	KLLN;CDKN3;HMG20B;DDB1;EIF4G2;TUBB;ETS1;ASNS;PRIM2;XRCC2;YWHAE;YEATS4	0.762243
GO:0006066	0.300603	1.39631	3.64542	5	437	alcohol metabolic process	1	GBE1;HK2;PGAM4;PGAM1;TPI1	0.762243
GO:0007017	0.302165	1.46446	2.77786	4	333	microtubule-based process	0.75	TUBA1B;FOPNL;TUBB;SS18	0.763174
GO:0006650	0.304816	1.83206	1.10948	2	133	glycerophospholipid metabolic process	0	ABHD5;SERINC1	0.763834
GO:0032956	0.304816	1.83206	1.10948	2	133	regulation of actin cytoskeleton organization	0.5	RDX;SEMA3E	0.763834
GO:0048518	0.30632	1.15558	21.5055	24	2578	positive regulation of biological process	0.583333	FSTL3;CD55;TUBB;ETS1;FKBP1A;PABPC1;GSDMA;STRN3;IFI27;IL6ST;LAMB1;MICB;ASNS;NPPB;ABHD5;IL20RB;SAA1;SS18;BST2;XRCC2;YWHAE;YEATS4;LMO4;MBD4	0.764605
GO:0006357	0.309872	1.25481	7.32422	9	878	regulation of transcription from RNA polymerase II promoter	0.444444	FSTL3;ETS1;TRAK1;STRN3;SS18;LMO4;PER2;BUD31;LRRFIP1	0.767599
GO:0046903	0.313015	1.32653	4.60475	6	552	secretion	1	SLC25A4;HK2;LAMP2;NPPB;SAA1;CALU	0.767599
GO:0015837	0.314056	1.79057	1.1345	2	136	amine transport	0.5	SLC25A4;SERINC1	0.767599
GO:0042254	0.314056	1.79057	1.1345	2	136	ribosome biogenesis	0	GAR1;RPL7	0.767599
GO:0032774	0.316586	1.14748	21.6223	24	2592	RNA biosynthetic process	0.291667	FSTL3;HMG20B;ZNF681;ZNF679;ETS1;TRAK1;ZNF549;STRN3;NAB1;PRIM2;PTMA;RPL6;RPL7;RPL22;SS18;ZNF91;AKNA;YEATS4;LMO4;CBFB;PER2;BUD31;LRRFIP1;VGLL4	0.767599
GO:0009628	0.317034	1.36349	3.72884	5	447	response to abiotic stimulus	0.4	ETS1;MICB;ASNS;XRCC2;MBD4	0.767599
GO:0032970	0.31713	1.77715	1.14284	2	137	regulation of actin filament-based process	0.5	RDX;SEMA3E	0.767599
GO:0043254	0.31713	1.77715	1.14284	2	137	regulation of protein complex assembly	0.5	RDX;LMO4	0.767599
GO:0000086	0.320201	1.76393	1.15119	2	138	G2/M transition of mitotic cell cycle	1	TUBB;YWHAE	0.769205
GO:0051098	0.320201	1.76393	1.15119	2	138	regulation of binding	0.5	FKBP1A;CALD1	0.769205
GO:0022415	0.323855	1.52087	2.00206	3	240	viral reproductive process	0	RPL6;RPL7;RPL22	0.77507
GO:0051093	0.326773	1.40716	2.88631	4	346	negative regulation of developmental process	0.5	FSTL3;NPPB;HOPX;SEMA3E	0.775371
GO:0009987	0.327993	1.25104	86.0137	88	10311	cellular process	0.511364	KLLN;FSTL3;CDKN3;ABCA7;HMG20B;TUBA1B;COPS8;PALM2;AP1S1;FOPNL;ZNF681;CD55;DDB1;ZNF679;EIF4G2;TUBB;ETS1;FKBP1A;FKBP5;TRAK1;ZNF549;GBE1;PPP1R14B;PABPC1;DNAI1;GSDMA;SLC25A4;STRN3;HK2;HNRNPH3;IFI27;IL6ST;IL10RB;LAMB1;LAMP2;MARS;MICB;ASNS;PGAM4;NAB1;NPPB;ABHD5;ATP5G1;LSM7;PGAM1;IL20RB;GAR1;PPID;PRIM2;SERINC1;PTMA;PTBP2;RDX;RPL6;RPL7;RPL22;SAA1;TINAGL1;SRP19;SSBP1;SS18;BST2;TPI1;XRCC2;YWHAE;ZNF91;ZYX;GG…	0.775371
GO:0009314	0.330729	1.50146	2.02709	3	243	response to radiation	0	ASNS;XRCC2;MBD4	0.775371
GO:0032101	0.330729	1.50146	2.02709	3	243	regulation of response to external stimulus	0.666667	IL6ST;IL20RB;SAA1	0.775371
GO:0008152	0.330799	1.12865	63.4154	66	7602	metabolic process	0.469697	FSTL3;CDKN3;HMG20B;TUBA1B;COPS8;ZNF681;CD55;DDB1;ZNF679;EIF4G2;ETS1;FKBP1A;FKBP5;TRAK1;ZNF549;GBE1;PPP1R14B;PABPC1;SLC25A4;STRN3;HK2;HNRNPH3;IFI27;IL6ST;MARS;ASNS;PGAM4;NAB1;NPPB;ABHD5;ATP5G1;LSM7;PGAM1;GAR1;PPID;PRIM2;SERINC1;PTMA;PTBP2;RPL6;RPL7;RPL22;TINAGL1;SRP19;SSBP1;SS18;TPI1;XRCC2;YWHAE;ZNF91;GGCT;AKNA;YEATS4;MAGT1;PPAPDC1B;HIST1H2BK;LMO4;RNASET2;CBFB;PER2;BUD31;MBD4;P4HA2;SLC16A3;LRRFIP1…	0.775371
GO:0006996	0.332339	1.16312	14.0979	16	1690	organelle organization	0.625	HMG20B;TUBA1B;FOPNL;TUBB;ETS1;SLC25A4;HK2;PRIM2;RDX;SSBP1;SS18;GGCT;CALD1;YEATS4;HIST1H2BK;SEMA3E	0.775371
GO:0051329	0.332475	1.39455	2.91133	4	349	interphase of mitotic cell cycle	1	CDKN3;TUBB;PRIM2;YWHAE	0.775371
GO:0050793	0.334561	1.20914	8.43369	10	1011	regulation of developmental process	0.4	FSTL3;PALM2;ETS1;IL6ST;NAB1;NPPB;XRCC2;HOPX;LMO4;SEMA3E	0.776773
GO:0051235	0.335507	1.70063	1.1929	2	143	maintenance of location	0	FOPNL;ABHD5	0.776773
GO:0050778	0.339893	1.47633	2.06046	3	247	positive regulation of immune response	0.666667	CD55;IL6ST;MICB	0.778055
GO:0010467	0.340087	1.11722	29.6889	32	3559	gene expression	0.28125	FSTL3;HMG20B;ZNF681;ZNF679;EIF4G2;ETS1;FKBP1A;TRAK1;ZNF549;PABPC1;STRN3;HNRNPH3;MARS;NAB1;LSM7;GAR1;PTMA;PTBP2;RPL6;RPL7;RPL22;SRP19;SS18;ZNF91;AKNA;YEATS4;LMO4;CBFB;PER2;BUD31;LRRFIP1;VGLL4	0.778055
GO:0055114	0.34023	1.31996	3.84563	5	461	oxidation-reduction process	1	GBE1;SLC25A4;ATP5G1;PGAM1;TPI1	0.778055
GO:0009100	0.344472	1.46406	2.07714	3	249	glycoprotein metabolic process	0.333333	FKBP1A;TRAK1;MAGT1	0.778055
GO:0030003	0.344472	1.46406	2.07714	3	249	cellular cation homeostasis	0.666667	CD55;IL6ST;SAA1	0.778055
GO:0006869	0.344645	1.66477	1.21792	2	146	lipid transport	0.5	ABCA7;GLTP	0.778055
GO:0010941	0.344742	1.19734	8.50877	10	1020	regulation of cell death	0.7	TUBB;ETS1;GSDMA;SLC25A4;IFI27;IL6ST;ASNS;XRCC2;YWHAE;MBD4	0.778055
GO:0051325	0.345802	1.36596	2.96973	4	356	interphase	1	CDKN3;TUBB;PRIM2;YWHAE	0.778055
GO:0051047	0.347683	1.65314	1.22626	2	147	positive regulation of secretion	1	NPPB;SAA1	0.77815
GO:0006915	0.350376	1.17165	10.4441	12	1252	apoptotic process	0.666667	KLLN;TUBB;ETS1;GSDMA;SLC25A4;HK2;IFI27;ASNS;XRCC2;YWHAE;GGCT;MBD4	0.77815
GO:0030031	0.350715	1.64167	1.23461	2	148	cell projection assembly	0.5	FOPNL;RDX	0.77815
GO:0060249	0.350715	1.64167	1.23461	2	148	anatomical structure homeostasis	0.5	IL20RB;PRIM2	0.77815
GO:0048511	0.353744	1.63036	1.24295	2	149	rhythmic process	0.5	ETS1;PER2	0.782153
GO:0006397	0.355333	1.34622	3.01144	4	361	mRNA processing	0.5	PABPC1;HNRNPH3;LSM7;PTBP2	0.782958
GO:0042592	0.359675	1.20735	6.73194	8	807	homeostatic process	0.625	CD55;ETS1;IL6ST;NAB1;NPPB;IL20RB;PRIM2;SAA1	0.78744
GO:0042493	0.360481	1.42267	2.13553	3	256	response to drug	0.666667	NPPB;SRP19;SS18	0.78744
GO:0012501	0.361828	1.16011	10.5359	12	1263	programmed cell death	0.666667	KLLN;TUBB;ETS1;GSDMA;SLC25A4;HK2;IFI27;ASNS;XRCC2;YWHAE;GGCT;MBD4	0.78744
GO:0006520	0.36296	1.33083	3.04481	4	365	cellular amino acid metabolic process	0.25	MARS;ASNS;GGCT;P4HA2	0.78744
GO:0032879	0.363528	1.188	7.6996	9	923	regulation of localization	0.777778	ETS1;FKBP1A;SLC25A4;HK2;IL6ST;LAMB1;NPPB;ABHD5;SAA1	0.78744
GO:0043122	0.371808	1.5656	1.293	2	155	regulation of I-kappaB kinase/NF-kappaB cascade	1	FKBP1A;BST2	0.796969
GO:0050789	0.37184	1.09349	53.8889	56	6460	regulation of biological process	0.5	FSTL3;CDKN3;HMG20B;PALM2;AP1S1;ZNF681;CD55;DDB1;ZNF679;EIF4G2;TUBB;ETS1;FKBP1A;TRAK1;ZNF549;PPP1R14B;PABPC1;GSDMA;SLC25A4;STRN3;HK2;IFI27;IL6ST;IL10RB;LAMB1;MICB;ASNS;NAB1;NPPB;ABHD5;PGAM1;IL20RB;SERINC1;PTBP2;RDX;RPL6;SAA1;SSBP1;SS18;BST2;XRCC2;YWHAE;ZNF91;ZYX;AKNA;YEATS4;HOPX;IFITM1;LMO4;CBFB;PER2;BUD31;MBD4;LRRFIP1;VGLL4;SEMA3E	0.796969
GO:0015980	0.371887	1.39448	2.17724	3	261	energy derivation by oxidation of organic compounds	1	GBE1;SLC25A4;ATP5G1	0.796969
GO:0001817	0.374164	1.38898	2.18559	3	262	regulation of cytokine production	0.666667	IL6ST;IL20RB;SAA1	0.796969
GO:0050865	0.374164	1.38898	2.18559	3	262	regulation of cell activation	0.333333	IL6ST;IL20RB;LMO4	0.796969
GO:0045944	0.37694	1.25671	4.02915	5	483	positive regulation of transcription from RNA polymerase II promoter	0.8	FSTL3;ETS1;STRN3;SS18;LMO4	0.799369
GO:0006366	0.381354	1.15704	8.77571	10	1052	transcription from RNA polymerase II promoter	0.4	FSTL3;ETS1;TRAK1;STRN3;SS18;LMO4;CBFB;PER2;BUD31;LRRFIP1	0.799369
GO:0006396	0.381874	1.21833	4.98848	6	598	RNA processing	0.333333	PABPC1;HNRNPH3;LSM7;GAR1;PTBP2;RPL7	0.799369
GO:0032844	0.383743	1.52518	1.32637	2	159	regulation of homeostatic process	1	ETS1;NPPB	0.799369
GO:0031667	0.385526	1.36206	2.2273	3	267	response to nutrient levels	0.666667	IL6ST;MICB;ASNS	0.799369
GO:0009605	0.386579	1.16172	7.8581	9	942	response to external stimulus	0.444444	CMTM4;ETS1;IL6ST;LAMB1;MICB;ASNS;IL20RB;SAA1;SEMA3E	0.799369
GO:0071705	0.386712	1.51539	1.33471	2	160	nitrogen compound transport	0.5	SLC25A4;SERINC1	0.799369
GO:0006873	0.387723	1.28308	3.15325	4	378	cellular ion homeostasis	0.5	CD55;IL6ST;NAB1;SAA1	0.799369
GO:0034613	0.389074	1.18718	5.97282	7	716	cellular protein localization	0.285714	AP1S1;TRAK1;RPL6;RPL7;RPL22;SRP19;YWHAE	0.799369
GO:0031589	0.389675	1.50573	1.34305	2	161	cell-substrate adhesion	0	LAMB1;SEMA3E	0.799369
GO:0071841	0.391246	1.09322	22.4398	24	2690	cellular component organization or biogenesis at cellular level	0.5	HMG20B;TUBA1B;FOPNL;TUBB;ETS1;FKBP1A;DNAI1;SLC25A4;HK2;LAMB1;GAR1;PRIM2;PTBP2;RDX;RPL6;RPL7;RPL22;SSBP1;SS18;GGCT;CALD1;YEATS4;HIST1H2BK;SEMA3E	0.799369
GO:0016477	0.392439	1.20332	5.04687	6	605	cell migration	0.833333	ETS1;IL6ST;LAMB1;SAA1;YWHAE;SLC16A3	0.799369
GO:0070727	0.39463	1.18008	6.00619	7	720	cellular macromolecule localization	0.285714	AP1S1;TRAK1;RPL6;RPL7;RPL22;SRP19;YWHAE	0.799369
GO:0018193	0.398664	1.222	4.1376	5	496	peptidyl-amino acid modification	0.6	FKBP1A;FKBP5;IL6ST;YEATS4;P4HA2	0.799369
GO:0010035	0.399101	1.33109	2.27735	3	273	response to inorganic substance	1	FSTL3;ETS1;NPPB	0.799369
GO:0030334	0.401356	1.32606	2.28569	3	274	regulation of cell migration	0.666667	ETS1;IL6ST;LAMB1	0.799369
GO:0051252	0.401446	1.08951	20.5879	22	2468	regulation of RNA metabolic process	0.318182	FSTL3;HMG20B;ZNF681;ZNF679;ETS1;TRAK1;ZNF549;PABPC1;STRN3;NAB1;PTBP2;RPL6;SS18;ZNF91;AKNA;YEATS4;LMO4;CBFB;PER2;BUD31;LRRFIP1;VGLL4	0.799369
GO:0007015	0.401463	1.46826	1.37642	2	165	actin filament organization	0.5	RDX;CALD1	0.799369
GO:0050863	0.404394	1.45918	1.38476	2	166	regulation of T cell activation	0.5	IL6ST;IL20RB	0.799369
GO:0001525	0.40586	1.31611	2.30237	3	276	angiogenesis	0.666667	ETS1;NPPB;SEMA3E	0.799369
GO:0034660	0.40586	1.31611	2.30237	3	276	ncRNA metabolic process	0	MARS;GAR1;RPL7	0.799369
GO:0006417	0.407319	1.45021	1.3931	2	167	regulation of translation	0	EIF4G2;PABPC1	0.799369
GO:0007178	0.407319	1.45021	1.3931	2	167	transmembrane receptor protein serine/threonine kinase signaling pathway	1	FSTL3;FKBP1A	0.799369
GO:0071842	0.40827	1.08318	21.639	23	2594	cellular component organization at cellular level	0.521739	HMG20B;TUBA1B;FOPNL;TUBB;ETS1;FKBP1A;DNAI1;SLC25A4;HK2;LAMB1;PRIM2;PTBP2;RDX;RPL6;RPL7;RPL22;SSBP1;SS18;GGCT;CALD1;YEATS4;HIST1H2BK;SEMA3E	0.799369
GO:0006486	0.410236	1.44134	1.40144	2	168	protein glycosylation	0	TRAK1;MAGT1	0.799369
GO:0043413	0.410236	1.44134	1.40144	2	168	macromolecule glycosylation	0	TRAK1;MAGT1	0.799369
GO:0060548	0.410342	1.20406	4.19599	5	503	negative regulation of cell death	0.6	ETS1;SLC25A4;IL6ST;ASNS;XRCC2	0.799369
GO:0071844	0.412659	1.14403	7.07396	8	848	cellular component assembly at cellular level	0.75	TUBA1B;FOPNL;TUBB;FKBP1A;PTBP2;RDX;CALD1;HIST1H2BK	0.799369
GO:0014070	0.416051	1.42393	1.41813	2	170	response to organic cyclic compound	0.5	ASNS;NPPB	0.799369
GO:0070085	0.416051	1.42393	1.41813	2	170	glycosylation	0	TRAK1;MAGT1	0.799369
GO:0045786	0.416159	1.23194	3.27838	4	393	negative regulation of cell cycle	0.75	CDKN3;DDB1;EIF4G2;ETS1	0.799369
GO:0006164	0.418947	1.41538	1.42647	2	171	purine nucleotide biosynthetic process	1	NPPB;ATP5G1	0.799369
GO:0000082	0.421837	1.40693	1.43481	2	172	G1/S transition of mitotic cell cycle	1	CDKN3;PRIM2	0.799369
GO:0006732	0.421837	1.40693	1.43481	2	172	coenzyme metabolic process	1	PGAM1;TPI1	0.799369
GO:0009991	0.423777	1.27773	2.36911	3	284	response to extracellular stimulus	0.666667	IL6ST;MICB;ASNS	0.799369
GO:0001666	0.424719	1.39858	1.44315	2	173	response to hypoxia	1	ETS1;NPPB	0.799369
GO:0051345	0.425583	1.21576	3.32009	4	398	positive regulation of hydrolase activity	0.25	IFI27;ASNS;ABHD5;SSBP1	0.799369
GO:0001816	0.42823	1.26848	2.38579	3	286	cytokine production	0.666667	IL6ST;IL20RB;SAA1	0.799369
GO:0010740	0.42823	1.26848	2.38579	3	286	positive regulation of intracellular protein kinase cascade	1	FKBP1A;IL6ST;BST2	0.799369
GO:0048534	0.429343	1.20941	3.33677	4	400	hemopoietic or lymphoid organ development	0.5	FSTL3;ETS1;RPL22;LMO4	0.799369
GO:0065003	0.430737	1.13583	6.22308	7	746	macromolecular complex assembly	0.857143	TUBA1B;TUBB;FKBP1A;PTBP2;RDX;HIST1H2BK;LMO4	0.799369
GO:0044271	0.431221	1.20625	3.34512	4	401	cellular nitrogen compound biosynthetic process	0.5	ASNS;NPPB;ATP5G1;GGCT	0.799369
GO:0055082	0.431221	1.20625	3.34512	4	401	cellular chemical homeostasis	0.5	CD55;IL6ST;NAB1;SAA1	0.799369
GO:0080134	0.436921	1.16488	4.32946	5	519	regulation of response to stress	0.8	AP1S1;IL6ST;MICB;IL20RB;SAA1	0.799369
GO:0033365	0.438716	1.19379	3.37848	4	405	protein localization to organelle	0	RPL6;RPL7;RPL22;SRP19	0.799369
GO:0006936	0.43902	1.35825	1.48486	2	178	muscle contraction	0.5	ACTG2;CALD1	0.799369
GO:0051046	0.439309	1.2459	2.4275	3	291	regulation of secretion	1	SLC25A4;NPPB;SAA1	0.799369
GO:0042981	0.440263	1.1048	8.22515	9	986	regulation of apoptotic process	0.666667	TUBB;ETS1;GSDMA;IFI27;IL6ST;ASNS;XRCC2;YWHAE;MBD4	0.799369
GO:2000145	0.441516	1.24148	2.43584	3	292	regulation of cell motility	0.666667	ETS1;IL6ST;LAMB1	0.799369
GO:0006310	0.444688	1.34276	1.50155	2	180	DNA recombination	0.5	PRIM2;XRCC2	0.799369
GO:0043067	0.450012	1.09499	8.29188	9	994	regulation of programmed cell death	0.666667	TUBB;ETS1;GSDMA;IFI27;IL6ST;ASNS;XRCC2;YWHAE;MBD4	0.799369
GO:0007507	0.45031	1.22409	2.46921	3	296	heart development	0.666667	FKBP1A;NPPB;LMO4	0.799369
GO:0007584	0.450324	1.3276	1.51823	2	182	response to nutrient	1	IL6ST;MICB	0.799369
GO:0030099	0.450324	1.3276	1.51823	2	182	myeloid cell differentiation	1	FSTL3;ETS1	0.799369
GO:0030900	0.450324	1.3276	1.51823	2	182	forebrain development	1	ETS1;YWHAE	0.799369
GO:0050900	0.45313	1.32015	1.52657	2	183	leukocyte migration	1	SAA1;SLC16A3	0.799369
GO:0072522	0.45313	1.32015	1.52657	2	183	purine-containing compound biosynthetic process	1	NPPB;ATP5G1	0.799369
GO:0007249	0.455928	1.31278	1.53492	2	184	I-kappaB kinase/NF-kappaB cascade	1	FKBP1A;BST2	0.799369
GO:0010038	0.455928	1.31278	1.53492	2	184	response to metal ion	1	FSTL3;NPPB	0.799369
GO:0071840	0.456197	1.0472	28.0789	29	3366	cellular component organization or biogenesis	0.517241	ABCA7;HMG20B;TUBA1B;PALM2;AP1S1;FOPNL;TUBB;ETS1;FKBP1A;DNAI1;SLC25A4;HK2;LAMB1;NPPB;GAR1;PRIM2;PTBP2;RDX;RPL6;RPL7;RPL22;SSBP1;SS18;GGCT;CALD1;YEATS4;HIST1H2BK;LMO4;SEMA3E	0.799369
GO:0032787	0.45687	1.21136	2.49424	3	299	monocarboxylic acid metabolic process	0.666667	ABHD5;P4HA2;SLC16A3	0.799369
GO:0048870	0.457084	1.11831	5.40557	6	648	cell motility	0.833333	ETS1;IL6ST;LAMB1;SAA1;YWHAE;SLC16A3	0.799369
GO:0051674	0.457084	1.11831	5.40557	6	648	localization of cell	0.833333	ETS1;IL6ST;LAMB1;SAA1;YWHAE;SLC16A3	0.799369
GO:0051253	0.458574	1.11647	5.41391	6	649	negative regulation of RNA metabolic process	0.333333	PABPC1;STRN3;NAB1;PTBP2;PER2;LRRFIP1	0.799369
GO:0002764	0.458718	1.30549	1.54326	2	185	immune response-regulating signaling pathway	0.5	MICB;IL20RB	0.799369
GO:0070482	0.458718	1.30549	1.54326	2	185	response to oxygen levels	1	ETS1;NPPB	0.799369
GO:0033036	0.459106	1.06754	12.2877	13	1473	macromolecule localization	0.384615	ABCA7;AP1S1;FOPNL;TRAK1;ABHD5;GLTP;RDX;RPL6;RPL7;RPL22;SAA1;SRP19;YWHAE	0.799369
GO:0006979	0.464274	1.29115	1.55994	2	187	response to oxidative stress	1	ETS1;MICB	0.805935
GO:0019222	0.466397	1.03938	33.1592	34	3975	regulation of metabolic process	0.411765	FSTL3;CDKN3;HMG20B;ZNF681;ZNF679;EIF4G2;ETS1;FKBP1A;TRAK1;ZNF549;PPP1R14B;PABPC1;STRN3;IFI27;IL6ST;ASNS;NAB1;ABHD5;PGAM1;SERINC1;PTBP2;RPL6;SSBP1;SS18;YWHAE;ZNF91;AKNA;YEATS4;LMO4;CBFB;PER2;BUD31;LRRFIP1;VGLL4	0.805935
GO:0051179	0.46666	1.04104	28.1957	29	3380	localization	0.62069	ABCA7;TUBA1B;AP1S1;FOPNL;TUBB;ETS1;FKBP1A;TRAK1;SLC25A4;HK2;IL6ST;LAMB1;LAMP2;NPPB;ABHD5;GLTP;ATP5G1;SERINC1;RDX;RPL6;RPL7;RPL22;SAA1;TINAGL1;SRP19;YWHAE;CALU;MAGT1;SLC16A3	0.805935
GO:0016043	0.468167	1.04065	27.2197	28	3263	cellular component organization	0.535714	ABCA7;HMG20B;TUBA1B;PALM2;AP1S1;FOPNL;TUBB;ETS1;FKBP1A;DNAI1;SLC25A4;HK2;LAMB1;NPPB;PRIM2;PTBP2;RDX;RPL6;RPL7;RPL22;SSBP1;SS18;GGCT;CALD1;YEATS4;HIST1H2BK;LMO4;SEMA3E	0.806358
GO:0048878	0.47142	1.11703	4.50464	5	540	chemical homeostasis	0.6	CD55;IL6ST;NAB1;NPPB;SAA1	0.808749
GO:0044106	0.472087	1.14066	3.52864	4	423	cellular amine metabolic process	0.25	MARS;ASNS;GGCT;P4HA2	0.808749
GO:0002520	0.479411	1.12946	3.56201	4	427	immune system development	0.5	FSTL3;ETS1;RPL22;LMO4	0.816599
GO:0031323	0.480544	1.03227	30.3396	31	3637	regulation of cellular metabolic process	0.419355	FSTL3;CDKN3;HMG20B;ZNF681;ZNF679;EIF4G2;ETS1;FKBP1A;TRAK1;ZNF549;PPP1R14B;PABPC1;STRN3;IL6ST;ASNS;NAB1;ABHD5;PGAM1;PTBP2;RPL6;SS18;YWHAE;ZNF91;AKNA;YEATS4;LMO4;CBFB;PER2;BUD31;LRRFIP1;VGLL4	0.816599
GO:0090066	0.480741	1.24993	1.60999	2	193	regulation of anatomical structure size	1	NPPB;RDX	0.816599
GO:0022402	0.482303	1.0695	7.52442	8	902	cell cycle process	0.625	CDKN3;DDB1;EIF4G2;TUBB;PRIM2;XRCC2;YWHAE;YEATS4	0.816599
GO:0022603	0.483058	1.12395	3.57869	4	429	regulation of anatomical structure morphogenesis	0.5	PALM2;ETS1;NPPB;SEMA3E	0.816599
GO:0040011	0.486131	1.06562	7.54945	8	905	locomotion	0.625	CMTM4;ETS1;IL6ST;LAMB1;SAA1;YWHAE;SLC16A3;SEMA3E	0.819625
GO:0060255	0.488346	1.02845	28.4377	29	3409	regulation of macromolecule metabolic process	0.413793	FSTL3;CDKN3;HMG20B;ZNF681;ZNF679;EIF4G2;ETS1;FKBP1A;TRAK1;ZNF549;PABPC1;STRN3;IL6ST;ASNS;NAB1;PGAM1;PTBP2;RPL6;SS18;YWHAE;ZNF91;AKNA;YEATS4;LMO4;CBFB;PER2;BUD31;LRRFIP1;VGLL4	0.820417
GO:0051270	0.489169	1.1514	2.61937	3	314	regulation of cellular component movement	0.666667	ETS1;IL6ST;LAMB1	0.820417
GO:0040012	0.49129	1.14761	2.62771	3	315	regulation of locomotion	0.666667	ETS1;IL6ST;LAMB1	0.820883
GO:0019752	0.495503	1.07222	5.62246	6	674	carboxylic acid metabolic process	0.333333	MARS;ASNS;ABHD5;GGCT;P4HA2;SLC16A3	0.820883
GO:0043436	0.495503	1.07222	5.62246	6	674	oxoacid metabolic process	0.333333	MARS;ASNS;ABHD5;GGCT;P4HA2;SLC16A3	0.820883
GO:0034470	0.496901	1.21122	1.66004	2	199	ncRNA processing	0	GAR1;RPL7	0.820883
GO:0048610	0.499352	1.09975	3.65377	4	438	cellular process involved in reproduction	0	RPL6;RPL7;RPL22;XRCC2	0.820883
GO:0000278	0.499885	1.06713	5.64749	6	677	mitotic cell cycle	0.666667	CDKN3;TUBB;ASNS;PRIM2;YWHAE;YEATS4	0.820883
GO:0044085	0.500824	1.03894	10.636	11	1275	cellular component biogenesis	0.545455	TUBA1B;FOPNL;TUBB;FKBP1A;GAR1;PTBP2;RDX;RPL7;CALD1;HIST1H2BK;LMO4	0.820883
GO:0030036	0.501835	1.129	2.66942	3	320	actin cytoskeleton organization	0.333333	RDX;CALD1;SEMA3E	0.820883
GO:0070838	0.502217	1.19884	1.67673	2	201	divalent metal ion transport	0.5	FKBP1A;MAGT1	0.820883
GO:2000112	0.503007	1.02279	21.6223	22	2592	regulation of cellular macromolecule biosynthetic process	0.272727	FSTL3;HMG20B;ZNF681;ZNF679;EIF4G2;ETS1;TRAK1;ZNF549;PABPC1;STRN3;NAB1;RPL6;SS18;ZNF91;AKNA;YEATS4;LMO4;CBFB;PER2;BUD31;LRRFIP1;VGLL4	0.820883
GO:0080090	0.503643	1.01946	29.6055	30	3549	regulation of primary metabolic process	0.4	FSTL3;CDKN3;HMG20B;ZNF681;ZNF679;EIF4G2;ETS1;FKBP1A;TRAK1;ZNF549;PABPC1;STRN3;IL6ST;ASNS;NAB1;ABHD5;PGAM1;PTBP2;RPL6;SS18;YWHAE;ZNF91;AKNA;YEATS4;LMO4;CBFB;PER2;BUD31;LRRFIP1;VGLL4	0.820883
GO:0006644	0.504862	1.19274	1.68507	2	202	phospholipid metabolic process	0	ABHD5;SERINC1	0.820883
GO:0035295	0.508109	1.11812	2.69444	3	323	tube development	0.333333	FSTL3;LMO4;SEMA3E	0.821832
GO:0007167	0.510061	1.05543	5.70588	6	684	enzyme linked receptor protein signaling pathway	1	FSTL3;FKBP1A;IL6ST;NPPB;SS18;YWHAE	0.821832
GO:0072511	0.510125	1.18072	1.70175	2	204	divalent inorganic cation transport	0.5	FKBP1A;MAGT1	0.821832
GO:0006935	0.511877	1.08161	3.71216	4	445	chemotaxis	0.25	CMTM4;LAMB1;SAA1;SEMA3E	0.821832
GO:0042330	0.511877	1.08161	3.71216	4	445	taxis	0.25	CMTM4;LAMB1;SAA1;SEMA3E	0.821832
GO:0002253	0.515352	1.16894	1.71844	2	206	activation of immune response	0.5	CD55;MICB	0.823045
GO:0006082	0.515843	1.04885	5.73925	6	688	organic acid metabolic process	0.333333	MARS;ASNS;ABHD5;GGCT;P4HA2;SLC16A3	0.823045
GO:0048522	0.517427	1.01476	19.7704	20	2370	positive regulation of cellular process	0.6	FSTL3;TUBB;ETS1;FKBP1A;PABPC1;GSDMA;STRN3;IFI27;IL6ST;LAMB1;ASNS;ABHD5;SAA1;SS18;BST2;XRCC2;YWHAE;YEATS4;LMO4;MBD4	0.823045
GO:0048514	0.518477	1.10043	2.73615	3	328	blood vessel morphogenesis	0.666667	ETS1;NPPB;SEMA3E	0.823045
GO:0006461	0.521116	1.05287	4.76324	5	571	protein complex assembly	0.8	TUBA1B;TUBB;FKBP1A;RDX;LMO4	0.823045
GO:0010468	0.524247	1.00925	22.8402	23	2738	regulation of gene expression	0.304348	FSTL3;HMG20B;ZNF681;ZNF679;EIF4G2;ETS1;TRAK1;ZNF549;PABPC1;STRN3;NAB1;PTBP2;RPL6;SS18;ZNF91;AKNA;YEATS4;LMO4;CBFB;PER2;BUD31;LRRFIP1;VGLL4	0.823045
GO:0070271	0.524259	1.04897	4.77993	5	573	protein complex biogenesis	0.8	TUBA1B;TUBB;FKBP1A;RDX;LMO4	0.823045
GO:0048729	0.524643	1.09007	2.76118	3	331	tissue morphogenesis	0.333333	FKBP1A;LMO4;SEMA3E	0.823045
GO:0009101	0.525696	1.14605	1.75181	2	210	glycoprotein biosynthetic process	0	TRAK1;MAGT1	0.823045
GO:0009165	0.528259	1.14047	1.76015	2	211	nucleotide biosynthetic process	1	NPPB;ATP5G1	0.823045
GO:0051249	0.528259	1.14047	1.76015	2	211	regulation of lymphocyte activation	0.5	IL6ST;IL20RB	0.823045
GO:0007050	0.530766	1.0799	2.78621	3	334	cell cycle arrest	0.666667	CDKN3;DDB1;EIF4G2	0.823045
GO:0010556	0.532308	1.0046	21.9226	22	2628	regulation of macromolecule biosynthetic process	0.272727	FSTL3;HMG20B;ZNF681;ZNF679;EIF4G2;ETS1;TRAK1;ZNF549;PABPC1;STRN3;NAB1;RPL6;SS18;ZNF91;AKNA;YEATS4;LMO4;CBFB;PER2;BUD31;LRRFIP1;VGLL4	0.823045
GO:0006355	0.532561	1.00507	19.9205	20	2388	regulation of transcription, DNA-dependent	0.3	FSTL3;HMG20B;ZNF681;ZNF679;ETS1;TRAK1;ZNF549;STRN3;NAB1;RPL6;SS18;ZNF91;AKNA;YEATS4;LMO4;CBFB;PER2;BUD31;LRRFIP1;VGLL4	0.823045
GO:0042180	0.533041	1.02958	5.83935	6	700	cellular ketone metabolic process	0.333333	MARS;ASNS;ABHD5;GGCT;P4HA2;SLC16A3	0.823045
GO:0006351	0.53324	1.00431	20.9299	21	2509	transcription, DNA-dependent	0.285714	FSTL3;HMG20B;ZNF681;ZNF679;ETS1;TRAK1;ZNF549;STRN3;NAB1;PTMA;RPL6;SS18;ZNF91;AKNA;YEATS4;LMO4;CBFB;PER2;BUD31;LRRFIP1;VGLL4	0.823045
GO:0072358	0.538298	1.03176	4.85501	5	582	cardiovascular system development	0.6	ETS1;FKBP1A;NPPB;LMO4;SEMA3E	0.824823
GO:0072359	0.538298	1.03176	4.85501	5	582	circulatory system development	0.6	ETS1;FKBP1A;NPPB;LMO4;SEMA3E	0.824823
GO:0006887	0.538419	1.11866	1.79352	2	215	exocytosis	1	LAMP2;CALU	0.824823
GO:0051493	0.540936	1.11333	1.80186	2	216	regulation of cytoskeleton organization	0.5	RDX;SEMA3E	0.824823
GO:0045595	0.541549	1.02019	5.8894	6	706	regulation of cell differentiation	0.5	FSTL3;ETS1;IL6ST;XRCC2;HOPX;LMO4	0.824823
GO:0022414	0.542597	1.01042	7.92484	8	950	reproductive process	0.375	FSTL3;ETS1;HK2;LAMB1;RPL6;RPL7;RPL22;XRCC2	0.824823
GO:2001141	0.545927	0.996579	20.054	20	2404	regulation of RNA biosynthetic process	0.3	FSTL3;HMG20B;ZNF681;ZNF679;ETS1;TRAK1;ZNF549;STRN3;NAB1;RPL6;SS18;ZNF91;AKNA;YEATS4;LMO4;CBFB;PER2;BUD31;LRRFIP1;VGLL4	0.824823
GO:0000003	0.546285	1.00693	7.94986	8	953	reproduction	0.375	FSTL3;ETS1;HK2;LAMB1;RPL6;RPL7;RPL22;XRCC2	0.824823
GO:0048869	0.547458	0.996349	17.0509	17	2044	cellular developmental process	0.352941	FSTL3;PALM2;FOPNL;TUBB;ETS1;IL6ST;LAMB1;NAB1;ABHD5;RPL22;SSBP1;SS18;XRCC2;YWHAE;HOPX;LMO4;SEMA3E	0.824823
GO:0006810	0.548116	0.994821	23.0905	23	2768	transport	0.652174	ABCA7;TUBA1B;AP1S1;TUBB;FKBP1A;TRAK1;SLC25A4;HK2;LAMP2;NPPB;GLTP;ATP5G1;SERINC1;RPL6;RPL7;RPL22;SAA1;TINAGL1;SRP19;YWHAE;CALU;MAGT1;SLC16A3	0.824823
GO:0019725	0.548591	1.03049	3.88734	4	466	cellular homeostasis	0.5	CD55;IL6ST;NAB1;SAA1	0.824823
GO:0051186	0.55091	1.09252	1.83523	2	220	cofactor metabolic process	1	PGAM1;TPI1	0.826365
GO:0045597	0.552845	1.04414	2.87797	3	345	positive regulation of cell differentiation	0.666667	ETS1;IL6ST;XRCC2	0.826713
GO:0022008	0.553729	1.00277	6.9822	7	837	neurogenesis	0.285714	TUBB;LAMB1;NAB1;XRCC2;YWHAE;LMO4;SEMA3E	0.826713
GO:0035239	0.55584	1.08239	1.85191	2	222	tube morphogenesis	0	LMO4;SEMA3E	0.82793
GO:0006281	0.56268	1.02863	2.91968	3	350	DNA repair	0.333333	DDB1;XRCC2;MBD4	0.832949
GO:0055085	0.563918	0.995917	6.02288	6	722	transmembrane transport	1	ABCA7;FKBP1A;SLC25A4;HK2;ATP5G1;SLC16A3	0.832949
GO:0030029	0.564632	1.02559	2.92802	3	351	actin filament-based process	0.333333	RDX;CALD1;SEMA3E	0.832949
GO:0034654	0.565587	1.06269	1.88528	2	226	nucleobase-containing compound biosynthetic process	1	NPPB;ATP5G1	0.832949
GO:0022604	0.568001	1.05787	1.89362	2	227	regulation of cell morphogenesis	0	PALM2;SEMA3E	0.832949
GO:0031329	0.56852	1.01954	2.9447	3	353	regulation of cellular catabolic process	0.333333	PABPC1;ABHD5;PGAM1	0.832949
GO:0001701	0.570404	1.0531	1.90196	2	228	in utero embryonic development	0	XRCC2;HOPX	0.832949
GO:0006916	0.570404	1.0531	1.90196	2	228	anti-apoptosis	1	ETS1;IL6ST	0.832949
GO:0050794	0.571869	0.984358	51.378	51	6159	regulation of cellular process	0.509804	FSTL3;CDKN3;HMG20B;PALM2;ZNF681;DDB1;ZNF679;EIF4G2;TUBB;ETS1;FKBP1A;TRAK1;ZNF549;PPP1R14B;PABPC1;GSDMA;SLC25A4;STRN3;IFI27;IL6ST;IL10RB;LAMB1;MICB;ASNS;NAB1;NPPB;ABHD5;PGAM1;IL20RB;PTBP2;RDX;RPL6;SAA1;SS18;BST2;XRCC2;YWHAE;ZNF91;ZYX;AKNA;YEATS4;HOPX;IFITM1;LMO4;CBFB;PER2;BUD31;MBD4;LRRFIP1;VGLL4;SEMA3E	0.832949
GO:0043066	0.572278	0.998916	4.00413	4	480	negative regulation of apoptotic process	0.5	ETS1;IL6ST;ASNS;XRCC2	0.832949
GO:0022403	0.573549	0.985637	6.08127	6	729	cell cycle phase	0.666667	CDKN3;TUBB;PRIM2;XRCC2;YWHAE;YEATS4	0.832949
GO:0010557	0.57557	0.981084	7.12401	7	854	positive regulation of macromolecule biosynthetic process	0.571429	FSTL3;ETS1;PABPC1;STRN3;SS18;YEATS4;LMO4	0.833177
GO:0048545	0.577558	1.03903	1.92699	2	231	response to steroid hormone stimulus	1	ETS1;STRN3	0.833177
GO:0045934	0.577645	0.981291	6.1063	6	732	negative regulation of nucleobase-containing compound metabolic process	0.333333	PABPC1;STRN3;NAB1;PTBP2;PER2;LRRFIP1	0.833177
GO:0043069	0.578921	0.990233	4.0375	4	484	negative regulation of programmed cell death	0.5	ETS1;IL6ST;ASNS;XRCC2	0.833177
GO:0019219	0.584126	0.973302	23.4742	23	2814	regulation of nucleobase-containing compound metabolic process	0.347826	FSTL3;HMG20B;ZNF681;ZNF679;ETS1;TRAK1;ZNF549;PABPC1;STRN3;NAB1;PGAM1;PTBP2;RPL6;SS18;ZNF91;AKNA;YEATS4;LMO4;CBFB;PER2;BUD31;LRRFIP1;VGLL4	0.837335
GO:0006259	0.584431	0.974128	6.148	6	737	DNA metabolic process	0.5	DDB1;PRIM2;SSBP1;XRCC2;HIST1H2BK;MBD4	0.837335
GO:0051172	0.58713	0.971291	6.16469	6	739	negative regulation of nitrogen compound metabolic process	0.333333	PABPC1;STRN3;NAB1;PTBP2;PER2;LRRFIP1	0.83782
GO:0051234	0.587988	0.971006	23.5159	23	2819	establishment of localization	0.652174	ABCA7;TUBA1B;AP1S1;TUBB;FKBP1A;TRAK1;SLC25A4;HK2;LAMP2;NPPB;GLTP;ATP5G1;SERINC1;RPL6;RPL7;RPL22;SAA1;TINAGL1;SRP19;YWHAE;CALU;MAGT1;SLC16A3	0.83782
GO:0032940	0.588778	0.977477	4.08755	4	490	secretion by cell	1	SLC25A4;LAMP2;SAA1;CALU	0.83782
GO:0044087	0.593914	1.00758	1.98538	2	238	regulation of cellular component biogenesis	0.5	RDX;LMO4	0.83782
GO:0042221	0.595327	0.964415	17.5097	17	2099	response to chemical stimulus	0.588235	FSTL3;CMTM4;EIF4G2;ETS1;STRN3;IFI27;IL6ST;LAMB1;MICB;ASNS;NPPB;SAA1;SRP19;SS18;GGCT;IFITM1;SEMA3E	0.83782
GO:0002521	0.596212	1.00324	1.99372	2	239	leukocyte differentiation	0.5	FSTL3;RPL22	0.83782
GO:0032989	0.59651	0.961479	6.22308	6	746	cellular component morphogenesis	0.166667	PALM2;FOPNL;LAMB1;SSBP1;SS18;SEMA3E	0.83782
GO:0042127	0.596919	0.960249	7.26582	7	871	regulation of cell proliferation	0.714286	CDKN3;ETS1;IL6ST;LAMB1;NPPB;IL20RB;IFITM1	0.83782
GO:0006260	0.60078	0.994671	2.01041	2	241	DNA replication	0.5	PRIM2;SSBP1	0.83782
GO:0034220	0.60078	0.994671	2.01041	2	241	ion transmembrane transport	1	FKBP1A;ATP5G1	0.83782
GO:0009308	0.601716	0.960951	4.15428	4	498	amine metabolic process	0.25	MARS;ASNS;GGCT;P4HA2	0.83782
GO:0051726	0.60408	0.954806	5.22205	5	626	regulation of cell cycle	0.6	CDKN3;DDB1;EIF4G2;ETS1;ASNS	0.83782
GO:0007517	0.60531	0.986242	2.02709	2	243	muscle organ development	1	FKBP1A;TAGLN2	0.83782
GO:0001568	0.60623	0.962708	3.11154	3	373	blood vessel development	0.666667	ETS1;NPPB;SEMA3E	0.83782
GO:0002694	0.60756	0.982079	2.03543	2	244	regulation of leukocyte activation	0.5	IL6ST;IL20RB	0.83782
GO:0030097	0.609881	0.957361	3.12822	3	375	hemopoiesis	0.666667	FSTL3;ETS1;RPL22	0.83782
GO:0045893	0.611027	0.94643	6.31484	6	757	positive regulation of transcription, DNA-dependent	0.666667	FSTL3;ETS1;STRN3;SS18;YEATS4;LMO4	0.83782
GO:0051336	0.611224	0.946746	5.26376	5	631	regulation of hydrolase activity	0.4	FKBP1A;IFI27;ASNS;ABHD5;SSBP1	0.83782
GO:0051129	0.612032	0.973857	2.05212	2	246	negative regulation of cellular component organization	0.5	RDX;LMO4	0.83782
GO:0019220	0.613636	0.943742	6.33153	6	759	regulation of phosphate metabolic process	0.833333	CDKN3;FKBP1A;PPP1R14B;IL6ST;ASNS;YWHAE	0.83782
GO:0051174	0.613636	0.943742	6.33153	6	759	regulation of phosphorus metabolic process	0.833333	CDKN3;FKBP1A;PPP1R14B;IL6ST;ASNS;YWHAE	0.83782
GO:0009056	0.614208	0.948862	13.5974	13	1630	catabolic process	0.538462	DDB1;FKBP1A;PABPC1;HK2;PGAM4;ABHD5;PGAM1;RPL6;RPL7;RPL22;TPI1;RNASET2;MBD4	0.83782
GO:0043009	0.615316	0.949447	3.15325	3	378	chordate embryonic development	0	XRCC2;HOPX;LMO4	0.83782
GO:0016192	0.616237	0.941067	6.34821	6	761	vesicle-mediated transport	0.833333	ABCA7;AP1S1;TRAK1;LAMP2;TINAGL1;CALU	0.83782
GO:0002684	0.618912	0.944241	3.16993	3	380	positive regulation of immune system process	0.666667	CD55;IL6ST;MICB	0.838653
GO:0008104	0.622387	0.939475	10.5692	10	1267	protein localization	0.4	AP1S1;FOPNL;TRAK1;RDX;RPL6;RPL7;RPL22;SAA1;SRP19;YWHAE	0.838653
GO:0022607	0.625183	0.935849	9.55151	9	1145	cellular component assembly	0.666667	TUBA1B;FOPNL;TUBB;FKBP1A;PTBP2;RDX;CALD1;HIST1H2BK;LMO4	0.838653
GO:0070887	0.625183	0.935849	9.55151	9	1145	cellular response to chemical stimulus	0.666667	FSTL3;EIF4G2;ETS1;IFI27;IL6ST;ASNS;SAA1;GGCT;IFITM1	0.838653
GO:0002009	0.625217	0.949979	2.10217	2	252	morphogenesis of an epithelium	0	LMO4;SEMA3E	0.838653
GO:0009653	0.626019	0.939053	12.6714	12	1519	anatomical structure morphogenesis	0.333333	PALM2;FOPNL;ETS1;FKBP1A;LAMB1;NAB1;NPPB;SSBP1;SS18;HOPX;LMO4;SEMA3E	0.838653
GO:0032270	0.626037	0.933992	3.2033	3	384	positive regulation of cellular protein metabolic process	0.666667	FKBP1A;PABPC1;IL6ST	0.838653
GO:0009792	0.627804	0.931464	3.21164	3	385	embryo development ending in birth or egg hatching	0	XRCC2;HOPX;LMO4	0.839012
GO:0044267	0.62893	0.945386	21.9309	21	2629	cellular protein metabolic process	0.380952	CDKN3;TUBA1B;COPS8;DDB1;EIF4G2;FKBP1A;FKBP5;TRAK1;PABPC1;IL6ST;MARS;ASNS;PPID;RPL6;RPL7;RPL22;SRP19;YWHAE;YEATS4;MAGT1;P4HA2	0.839012
GO:0031326	0.63036	0.945197	22.9653	22	2753	regulation of cellular biosynthetic process	0.272727	FSTL3;HMG20B;ZNF681;ZNF679;EIF4G2;ETS1;TRAK1;ZNF549;PABPC1;STRN3;NAB1;RPL6;SS18;ZNF91;AKNA;YEATS4;LMO4;CBFB;PER2;BUD31;LRRFIP1;VGLL4	0.83912
GO:2000026	0.631638	0.925312	6.44831	6	773	regulation of multicellular organismal development	0.5	FSTL3;ETS1;NAB1;NPPB;XRCC2;SEMA3E	0.83912
GO:0051171	0.635545	0.94276	24.0415	23	2882	regulation of nitrogen compound metabolic process	0.347826	FSTL3;HMG20B;ZNF681;ZNF679;ETS1;TRAK1;ZNF549;PABPC1;STRN3;NAB1;PGAM1;PTBP2;RPL6;SS18;ZNF91;AKNA;YEATS4;LMO4;CBFB;PER2;BUD31;LRRFIP1;VGLL4	0.842558
GO:0009894	0.638289	0.916566	3.2617	3	391	regulation of catabolic process	0.333333	PABPC1;ABHD5;PGAM1	0.84331
GO:0015031	0.638751	0.922314	8.60888	8	1032	protein transport	0.375	AP1S1;TRAK1;RPL6;RPL7;RPL22;SAA1;SRP19;YWHAE	0.84331
GO:0001944	0.643455	0.909289	3.28672	3	394	vasculature development	0.666667	ETS1;NPPB;SEMA3E	0.84647
GO:0009889	0.643794	0.937087	23.1155	22	2771	regulation of biosynthetic process	0.272727	FSTL3;HMG20B;ZNF681;ZNF679;EIF4G2;ETS1;TRAK1;ZNF549;PABPC1;STRN3;NAB1;RPL6;SS18;ZNF91;AKNA;YEATS4;LMO4;CBFB;PER2;BUD31;LRRFIP1;VGLL4	0.84647
GO:0048699	0.650392	0.906298	6.57344	6	788	generation of neurons	0.333333	TUBB;LAMB1;XRCC2;YWHAE;LMO4;SEMA3E	0.850699
GO:0031325	0.650622	0.916499	10.8028	10	1295	positive regulation of cellular metabolic process	0.6	FSTL3;ETS1;FKBP1A;PABPC1;STRN3;IL6ST;ABHD5;SS18;YEATS4;LMO4	0.850699
GO:0032990	0.651004	0.899873	4.42122	4	530	cell part morphogenesis	0	FOPNL;LAMB1;SSBP1;SEMA3E	0.850699
GO:0018130	0.656679	0.895015	2.2273	2	267	heterocycle biosynthetic process	1	NPPB;ATP5G1	0.856363
GO:0051049	0.659143	0.893738	5.55573	5	666	regulation of transport	1	FKBP1A;SLC25A4;HK2;NPPB;SAA1	0.857826
GO:0044093	0.668887	0.891796	7.77468	7	932	positive regulation of molecular function	0.285714	FKBP1A;IFI27;ASNS;ABHD5;SERINC1;SSBP1;CALD1	0.868738
GO:0045184	0.671094	0.893504	8.85913	8	1062	establishment of protein localization	0.375	AP1S1;TRAK1;RPL6;RPL7;RPL22;SAA1;SRP19;YWHAE	0.869835
GO:0051254	0.673325	0.883237	6.73194	6	807	positive regulation of RNA metabolic process	0.666667	FSTL3;ETS1;STRN3;SS18;YEATS4;LMO4	0.870961
GO:0006897	0.676475	0.861703	2.31072	2	277	endocytosis	1	ABCA7;AP1S1	0.871507
GO:0010324	0.676475	0.861703	2.31072	2	277	membrane invagination	1	ABCA7;AP1S1	0.871507
GO:0010628	0.681535	0.875014	6.79033	6	814	positive regulation of gene expression	0.666667	FSTL3;ETS1;STRN3;SS18;YEATS4;LMO4	0.873991
GO:0045596	0.682232	0.852177	2.33574	2	280	negative regulation of cell differentiation	0.5	FSTL3;HOPX	0.873991
GO:0009725	0.682507	0.86202	4.60475	4	552	response to hormone stimulus	0.75	ETS1;STRN3;ASNS;NPPB	0.873991
GO:0044281	0.691896	0.898585	17.468	16	2094	small molecule metabolic process	0.6875	GBE1;SLC25A4;HK2;IL6ST;MARS;ASNS;PGAM4;NPPB;ABHD5;ATP5G1;PGAM1;TPI1;GGCT;MBD4;P4HA2;SLC16A3	0.874548
GO:0006753	0.693483	0.856531	5.78096	5	693	nucleoside phosphate metabolic process	0.8	NPPB;ATP5G1;PGAM1;TPI1;MBD4	0.874548
GO:0009117	0.693483	0.856531	5.78096	5	693	nucleotide metabolic process	0.8	NPPB;ATP5G1;PGAM1;TPI1;MBD4	0.874548
GO:0046483	0.694174	0.862376	6.88209	6	825	heterocycle metabolic process	0.833333	NPPB;ATP5G1;PGAM1;TPI1;MBD4;P4HA2	0.874548
GO:0007155	0.698369	0.851266	5.81433	5	697	cell adhesion	0.6	FSTL3;LAMB1;SAA1;ZYX;SEMA3E	0.874548
GO:0022610	0.698369	0.851266	5.81433	5	697	biological adhesion	0.6	FSTL3;LAMB1;SAA1;ZYX;SEMA3E	0.874548
GO:0007411	0.69901	0.824794	2.41082	2	289	axon guidance	0	LAMB1;SEMA3E	0.874548
GO:0010605	0.69923	0.863309	8.00826	7	960	negative regulation of macromolecule metabolic process	0.428571	PABPC1;STRN3;NAB1;PTBP2;YWHAE;PER2;LRRFIP1	0.874548
GO:0031328	0.69923	0.863309	8.00826	7	960	positive regulation of cellular biosynthetic process	0.571429	FSTL3;ETS1;PABPC1;STRN3;SS18;YEATS4;LMO4	0.874548
GO:0044057	0.700829	0.821857	2.41916	2	290	regulation of system process	1	IL6ST;NPPB	0.874548
GO:0051239	0.702814	0.869951	10.1938	9	1222	regulation of multicellular organismal process	0.555556	FSTL3;ETS1;IL6ST;NAB1;NPPB;IL20RB;SAA1;XRCC2;SEMA3E	0.874548
GO:0051247	0.702948	0.827923	3.59537	3	431	positive regulation of protein metabolic process	0.666667	FKBP1A;PABPC1;IL6ST	0.874548
GO:0030030	0.704404	0.84477	5.85604	5	702	cell projection organization	0.2	FOPNL;DNAI1;LAMB1;RDX;SEMA3E	0.874548
GO:0032504	0.704447	0.825919	3.60372	3	432	multicellular organism reproduction	1	FSTL3;ETS1;HK2	0.874548
GO:0048609	0.704447	0.825919	3.60372	3	432	multicellular organismal reproductive process	1	FSTL3;ETS1;HK2	0.874548
GO:0010608	0.706231	0.813167	2.44419	2	293	posttranscriptional regulation of gene expression	0	EIF4G2;PABPC1	0.874548
GO:0009893	0.708954	0.869024	11.32	10	1357	positive regulation of metabolic process	0.6	FSTL3;ETS1;FKBP1A;PABPC1;STRN3;IL6ST;ABHD5;SS18;YEATS4;LMO4	0.874548
GO:0000902	0.709172	0.839639	5.8894	5	706	cell morphogenesis	0.2	PALM2;FOPNL;LAMB1;SS18;SEMA3E	0.874548
GO:0031324	0.710657	0.85257	8.10002	7	971	negative regulation of cellular metabolic process	0.428571	PABPC1;STRN3;NAB1;PTBP2;YWHAE;PER2;LRRFIP1	0.874548
GO:0006811	0.711536	0.837096	5.90609	5	708	ion transport	0.8	FKBP1A;SLC25A4;ATP5G1;MAGT1;SLC16A3	0.874548
GO:0009891	0.711682	0.851606	8.10836	7	972	positive regulation of biosynthetic process	0.571429	FSTL3;ETS1;PABPC1;STRN3;SS18;YEATS4;LMO4	0.874548
GO:0010604	0.719465	0.855734	10.344	9	1240	positive regulation of macromolecule metabolic process	0.666667	FSTL3;ETS1;FKBP1A;PABPC1;STRN3;IL6ST;SS18;YEATS4;LMO4	0.882415
GO:0006325	0.724848	0.798809	3.7205	3	446	chromatin organization	0.666667	HMG20B;YEATS4;HIST1H2BK	0.885617
GO:0010627	0.724848	0.798809	3.7205	3	446	regulation of intracellular protein kinase cascade	1	FKBP1A;IL6ST;BST2	0.885617
GO:0009968	0.729076	0.793221	3.74553	3	449	negative regulation of signal transduction	1	FSTL3;STRN3;IL6ST	0.889083
GO:0051276	0.732204	0.803332	4.92174	4	590	chromosome organization	0.75	HMG20B;PRIM2;YEATS4;HIST1H2BK	0.889234
GO:0000279	0.733254	0.787708	3.77055	3	452	M phase	0.333333	TUBB;XRCC2;YEATS4	0.889234
GO:0019538	0.73436	0.882649	25.2427	23	3026	protein metabolic process	0.391304	CDKN3;TUBA1B;COPS8;CD55;DDB1;EIF4G2;FKBP1A;FKBP5;TRAK1;PABPC1;IL6ST;MARS;ASNS;PPID;RPL6;RPL7;RPL22;TINAGL1;SRP19;YWHAE;YEATS4;MAGT1;P4HA2	0.889234
GO:0032502	0.734766	0.885101	27.3115	25	3274	developmental process	0.52	FSTL3;PALM2;FOPNL;TUBB;ETS1;FKBP1A;PRELID1;HK2;IL6ST;LAMB1;ASNS;NAB1;NPPB;ABHD5;RPL22;SSBP1;SS18;BST2;TPI1;XRCC2;YWHAE;TAGLN2;HOPX;LMO4;SEMA3E	0.889234
GO:0055086	0.736673	0.810045	6.08961	5	730	nucleobase-containing small molecule metabolic process	0.8	NPPB;ATP5G1;PGAM1;TPI1;MBD4	0.889857
GO:0031401	0.740225	0.759519	2.61103	2	313	positive regulation of protein modification process	1	FKBP1A;IL6ST	0.890779
GO:0051050	0.740225	0.759519	2.61103	2	313	positive regulation of transport	1	NPPB;SAA1	0.890779
GO:0032268	0.74794	0.817288	8.41701	7	1009	regulation of cellular protein metabolic process	0.571429	CDKN3;EIF4G2;FKBP1A;PABPC1;IL6ST;ASNS;YWHAE	0.89569
GO:0070647	0.748147	0.768108	3.86232	3	463	protein modification by small protein conjugation or removal	0.666667	COPS8;DDB1;FKBP1A	0.89569
GO:0008284	0.750784	0.764645	3.879	3	465	positive regulation of cell proliferation	0.666667	ETS1;IL6ST;LAMB1	0.89569
GO:0000280	0.751314	0.742337	2.66942	2	320	nuclear division	0.5	TUBB;YEATS4	0.89569
GO:0007067	0.751314	0.742337	2.66942	2	320	mitosis	0.5	TUBB;YEATS4	0.89569
GO:0051094	0.761113	0.751086	3.94573	3	473	positive regulation of developmental process	0.666667	ETS1;IL6ST;XRCC2	0.901401
GO:0008283	0.764224	0.809847	9.67664	8	1160	cell proliferation	0.75	CDKN3;ETS1;IL6ST;LAMB1;NPPB;IL20RB;BST2;IFITM1	0.901401
GO:0000087	0.76498	0.721326	2.7445	2	329	M phase of mitotic cell cycle	0.5	TUBB;YEATS4	0.901401
GO:0007166	0.765718	0.831869	14.0562	12	1685	cell surface receptor signaling pathway	0.833333	FSTL3;DDB1;EIF4G2;FKBP1A;IFI27;IL6ST;MICB;NPPB;SS18;YWHAE;IFITM1;SEMA3E	0.901401
GO:0023057	0.766148	0.744479	3.9791	3	477	negative regulation of signaling	1	FSTL3;STRN3;IL6ST	0.901401
GO:0007417	0.768634	0.741217	3.99579	3	479	central nervous system development	0.666667	ETS1;YWHAE;LMO4	0.901401
GO:0010648	0.768634	0.741217	3.99579	3	479	negative regulation of cell communication	1	FSTL3;STRN3;IL6ST	0.901401
GO:0061061	0.76939	0.714577	2.76952	2	332	muscle structure development	1	FKBP1A;TAGLN2	0.901401
GO:0007243	0.770529	0.758212	5.19702	4	623	intracellular protein kinase cascade	1	FKBP1A;IL6ST;SS18;BST2	0.901401
GO:0048285	0.770844	0.712355	2.77786	2	333	organelle fission	0.5	TUBB;YEATS4	0.901401
GO:0044255	0.771622	0.75692	5.20537	4	624	cellular lipid metabolic process	0.25	IL6ST;ABHD5;SERINC1;PPAPDC1B	0.901401
GO:0045892	0.775951	0.751792	5.23873	4	628	negative regulation of transcription, DNA-dependent	0.25	STRN3;NAB1;PER2;LRRFIP1	0.904525
GO:0048513	0.777127	0.822652	14.1896	12	1701	organ development	0.583333	FSTL3;ETS1;FKBP1A;HK2;LAMB1;ASNS;NAB1;NPPB;RPL22;YWHAE;TAGLN2;LMO4	0.904525
GO:0009892	0.780941	0.785413	8.72566	7	1046	negative regulation of metabolic process	0.428571	PABPC1;STRN3;NAB1;PTBP2;YWHAE;PER2;LRRFIP1	0.907029
GO:0045935	0.782472	0.773233	7.60784	6	912	positive regulation of nucleobase-containing compound metabolic process	0.666667	FSTL3;ETS1;STRN3;SS18;YEATS4;LMO4	0.907029
GO:0048584	0.784094	0.758473	6.47334	5	776	positive regulation of response to stimulus	0.8	CD55;FKBP1A;IL6ST;MICB;BST2	0.907029
GO:0007420	0.784956	0.690847	2.86128	2	343	brain development	1	ETS1;YWHAE	0.907029
GO:0043085	0.786948	0.755322	6.49837	5	779	positive regulation of catalytic activity	0.2	IFI27;ASNS;ABHD5;SERINC1;SSBP1	0.907689
GO:0032501	0.791182	0.855731	33.2927	30	3991	multicellular organismal process	0.633333	FSTL3;HMG20B;TUBB;ETS1;FKBP1A;PRELID1;SLC25A4;HK2;IL6ST;LAMB1;LAMP2;ASNS;NAB1;NPPB;IL20RB;RPL22;SAA1;BST2;TPI1;ACTG2;XRCC2;YWHAE;CALD1;CALU;MAGT1;TAGLN2;HOPX;LMO4;SLC16A3;SEMA3E	0.910929
GO:0051128	0.793885	0.761363	7.71629	6	925	regulation of cellular component organization	0.5	PALM2;ETS1;NPPB;RDX;LMO4;SEMA3E	0.912397
GO:0051173	0.798154	0.756886	7.758	6	930	positive regulation of nitrogen compound metabolic process	0.666667	FSTL3;ETS1;STRN3;SS18;YEATS4;LMO4	0.915656
GO:0000122	0.808464	0.655153	3.01144	2	361	negative regulation of transcription from RNA polymerase II promoter	0.5	STRN3;PER2	0.924082
GO:0009790	0.811167	0.70958	5.5307	4	663	embryo development	0.25	TPI1;XRCC2;HOPX;LMO4	0.924082
GO:0031399	0.814783	0.724143	6.75697	5	810	regulation of protein modification process	0.8	CDKN3;FKBP1A;IL6ST;ASNS;YWHAE	0.924082
GO:0006812	0.816084	0.67853	4.34615	3	521	cation transport	0.666667	FKBP1A;ATP5G1;MAGT1	0.924082
GO:0048858	0.816084	0.67853	4.34615	3	521	cell projection morphogenesis	0	FOPNL;LAMB1;SEMA3E	0.924082
GO:0051347	0.820523	0.636828	3.09486	2	371	positive regulation of transferase activity	0	ASNS;SERINC1	0.924082
GO:0033043	0.821692	0.63505	3.1032	2	372	regulation of organelle organization	0.5	RDX;SEMA3E	0.924082
GO:0009967	0.825123	0.666398	4.42122	3	530	positive regulation of signal transduction	1	FKBP1A;IL6ST;BST2	0.924082
GO:0016567	0.828561	0.62458	3.15325	2	378	protein ubiquitination	1	DDB1;FKBP1A	0.924082
GO:0048856	0.828981	0.811073	23.4992	20	2817	anatomical structure development	0.45	FSTL3;PALM2;FOPNL;TUBB;ETS1;FKBP1A;HK2;LAMB1;ASNS;NAB1;NPPB;RPL22;SSBP1;SS18;XRCC2;YWHAE;TAGLN2;HOPX;LMO4;SEMA3E	0.924082
GO:0006974	0.829019	0.661137	4.45459	3	534	response to DNA damage stimulus	0.333333	DDB1;XRCC2;MBD4	0.924082
GO:0051246	0.829039	0.736805	9.24286	7	1108	regulation of protein metabolic process	0.571429	CDKN3;EIF4G2;FKBP1A;PABPC1;IL6ST;ASNS;YWHAE	0.924082
GO:0030154	0.829261	0.783986	15.9665	13	1914	cell differentiation	0.384615	FSTL3;TUBB;ETS1;IL6ST;LAMB1;NAB1;ABHD5;RPL22;XRCC2;YWHAE;HOPX;LMO4;SEMA3E	0.924082
GO:0009719	0.833499	0.682073	5.73925	4	688	response to endogenous stimulus	0.75	ETS1;STRN3;ASNS;NPPB	0.924082
GO:0050896	0.834848	0.833892	42.2352	38	5063	response to stimulus	0.657895	FSTL3;HMG20B;AP1S1;CMTM4;CD55;DDB1;EIF4G2;TUBB;ETS1;FCAR;FKBP1A;HIGD1A;PRELID1;STRN3;IFI27;IL6ST;IL10RB;LAMB1;LAMP2;MICB;ASNS;NPPB;IL20RB;SAA1;TINAGL1;SRP19;SS18;BST2;XRCC2;YWHAE;ZYX;GGCT;CALU;IFITM1;HIST1H2BK;MBD4;SLC16A3;SEMA3E	0.924082
GO:0016568	0.837353	0.611129	3.21999	2	386	chromatin modification	0.5	HMG20B;YEATS4	0.924082
GO:0042325	0.837696	0.676811	5.78096	4	693	regulation of phosphorylation	0.75	CDKN3;PPP1R14B;IL6ST;ASNS	0.924082
GO:0010629	0.83935	0.674727	5.79764	4	695	negative regulation of gene expression	0.25	STRN3;NAB1;PER2;LRRFIP1	0.924082
GO:0003008	0.840704	0.724419	9.38467	7	1125	system process	0.571429	SLC25A4;IL6ST;NAB1;NPPB;ACTG2;CALD1;MAGT1	0.924082
GO:0040008	0.843681	0.601404	3.27004	2	392	regulation of growth	0.5	NPPB;YEATS4	0.924082
GO:0010647	0.845656	0.638414	4.60475	3	552	positive regulation of cell communication	1	FKBP1A;IL6ST;BST2	0.924082
GO:0043412	0.846325	0.774121	17.3262	14	2077	macromolecule modification	0.428571	CDKN3;COPS8;DDB1;FKBP1A;FKBP5;TRAK1;IL6ST;ASNS;GAR1;YWHAE;YEATS4;MAGT1;MBD4;P4HA2	0.924082
GO:0044248	0.846805	0.739488	11.7621	9	1410	cellular catabolic process	0.333333	DDB1;PABPC1;ABHD5;PGAM1;RPL6;RPL7;RPL22;RNASET2;MBD4	0.924082
GO:0006793	0.846838	0.729476	10.6193	8	1273	phosphorus metabolic process	0.75	CDKN3;FKBP1A;PPP1R14B;HK2;IL6ST;ASNS;YWHAE;PPAPDC1B	0.924082
GO:0006796	0.846838	0.729476	10.6193	8	1273	phosphate-containing compound metabolic process	0.75	CDKN3;FKBP1A;PPP1R14B;HK2;IL6ST;ASNS;YWHAE;PPAPDC1B	0.924082
GO:0051338	0.84829	0.634771	4.62977	3	555	regulation of transferase activity	0.333333	CDKN3;ASNS;SERINC1	0.924082
GO:2000113	0.848987	0.662476	5.89775	4	707	negative regulation of cellular macromolecule biosynthetic process	0.25	STRN3;NAB1;PER2;LRRFIP1	0.924082
GO:0023056	0.850886	0.631167	4.6548	3	558	positive regulation of signaling	1	FKBP1A;IL6ST;BST2	0.924082
GO:0007399	0.851113	0.724966	10.6777	8	1280	nervous system development	0.375	TUBB;ETS1;LAMB1;NAB1;XRCC2;YWHAE;LMO4;SEMA3E	0.924082
GO:0071310	0.851451	0.681198	7.14904	5	857	cellular response to organic substance	0.6	EIF4G2;IFI27;IL6ST;ASNS;IFITM1	0.924082
GO:0048583	0.851617	0.751053	14.0895	11	1689	regulation of response to stimulus	0.818182	FSTL3;AP1S1;CD55;FKBP1A;STRN3;IL6ST;MICB;IL20RB;SAA1;BST2;IFITM1	0.924082
GO:0051301	0.851775	0.588892	3.33677	2	400	cell division	1	TUBA1B;TUBB	0.924082
GO:0009887	0.853443	0.627602	4.67982	3	561	organ morphogenesis	0.333333	FKBP1A;LAMB1;NAB1	0.92413
GO:0032446	0.854712	0.584329	3.3618	2	403	protein modification by small protein conjugation	1	DDB1;FKBP1A	0.92413
GO:0007409	0.85949	0.576873	3.40351	2	408	axonogenesis	0	LAMB1;SEMA3E	0.926162
GO:0008610	0.85949	0.576873	3.40351	2	408	lipid biosynthetic process	0	ABHD5;SERINC1	0.926162
GO:0010558	0.86326	0.64391	6.05624	4	726	negative regulation of macromolecule biosynthetic process	0.25	STRN3;NAB1;PER2;LRRFIP1	0.927446
GO:0030182	0.864695	0.642013	6.07293	4	728	neuron differentiation	0.25	TUBB;LAMB1;LMO4;SEMA3E	0.927446
GO:0060429	0.865036	0.568166	3.45356	2	414	epithelium development	0	LMO4;SEMA3E	0.927446
GO:0010033	0.873252	0.700726	11.003	8	1319	response to organic substance	0.75	EIF4G2;ETS1;STRN3;IFI27;IL6ST;ASNS;NPPB;IFITM1	0.934662
GO:0060341	0.874692	0.552843	3.54532	2	425	regulation of cellular localization	1	SLC25A4;SAA1	0.934662
GO:0010646	0.883304	0.660222	8.78406	6	1053	regulation of cell communication	1	FSTL3;FKBP1A;SLC25A4;STRN3;IL6ST;BST2	0.942289
GO:0048667	0.888383	0.53067	3.68713	2	442	cell morphogenesis involved in neuron differentiation	0	LAMB1;SEMA3E	0.946127
GO:0048812	0.892141	0.524471	3.72884	2	447	neuron projection morphogenesis	0	LAMB1;SEMA3E	0.947756
GO:0030001	0.892878	0.523248	3.73719	2	448	metal ion transport	0.5	FKBP1A;MAGT1	0.947756
GO:0050790	0.896736	0.659162	10.2105	7	1224	regulation of catalytic activity	0.428571	CDKN3;FKBP1A;IFI27;ASNS;ABHD5;SERINC1;SSBP1	0.950273
GO:0031327	0.89888	0.594466	6.52339	4	782	negative regulation of cellular biosynthetic process	0.25	STRN3;NAB1;PER2;LRRFIP1	0.950968
GO:0009890	0.905373	0.584783	6.6235	4	794	negative regulation of biosynthetic process	0.25	STRN3;NAB1;PER2;LRRFIP1	0.956253
GO:0001932	0.913322	0.537761	5.41391	3	649	regulation of protein phosphorylation	0.666667	CDKN3;IL6ST;ASNS	0.963058
GO:0033554	0.916289	0.594394	8.10002	5	971	cellular response to stress	0.4	DDB1;ETS1;ASNS;XRCC2;MBD4	0.964101
GO:0007275	0.917491	0.726311	24.3167	19	2915	multicellular organismal development	0.578947	FSTL3;TUBB;ETS1;FKBP1A;PRELID1;HK2;LAMB1;ASNS;NAB1;NPPB;RPL22;BST2;TPI1;XRCC2;YWHAE;TAGLN2;HOPX;LMO4;SEMA3E	0.964101
GO:0019226	0.918838	0.478449	4.07086	2	488	transmission of nerve impulse	0.5	SLC25A4;NAB1	0.964101
GO:0035637	0.920528	0.475385	4.09589	2	491	multicellular organismal signaling	0.5	SLC25A4;NAB1	0.964291
GO:0006464	0.922847	0.679754	16.6422	12	1995	protein modification process	0.5	CDKN3;COPS8;DDB1;FKBP1A;FKBP5;TRAK1;IL6ST;ASNS;YWHAE;YEATS4;MAGT1;P4HA2	0.965138
GO:0007169	0.932917	0.45216	4.2961	2	515	transmembrane receptor protein tyrosine kinase signaling pathway	1	SS18;YWHAE	0.971357
GO:0045859	0.933392	0.451239	4.30444	2	516	regulation of protein kinase activity	0.5	CDKN3;ASNS	0.971357
GO:0006629	0.935341	0.535702	7.1824	4	861	lipid metabolic process	0.25	IL6ST;ABHD5;SERINC1;PPAPDC1B	0.971357
GO:0000904	0.937078	0.444001	4.37117	2	524	cell morphogenesis involved in differentiation	0	LAMB1;SEMA3E	0.971357
GO:0016044	0.939717	0.438716	4.42122	2	530	cellular membrane organization	1	ABCA7;AP1S1	0.971357
GO:0031175	0.940147	0.437847	4.42957	2	531	neuron projection development	0	LAMB1;SEMA3E	0.971357
GO:0061024	0.940573	0.436981	4.43791	2	532	membrane organization	1	ABCA7;AP1S1	0.971357
GO:0048731	0.941258	0.675222	20.6296	15	2473	system development	0.533333	FSTL3;TUBB;ETS1;FKBP1A;HK2;LAMB1;ASNS;NAB1;NPPB;RPL22;XRCC2;YWHAE;TAGLN2;LMO4;SEMA3E	0.971357
GO:0009888	0.942474	0.522505	7.34924	4	881	tissue development	0.25	FKBP1A;NAB1;LMO4;SEMA3E	0.971357
GO:0043549	0.944287	0.429333	4.51299	2	541	regulation of kinase activity	0.5	CDKN3;ASNS	0.971657
GO:0007267	0.948649	0.472901	6.1063	3	732	cell-cell signaling	1	SLC25A4;BST2;ZYX	0.973989
GO:0065009	0.949601	0.594719	12.6964	8	1522	regulation of molecular function	0.375	CDKN3;FKBP1A;IFI27;ASNS;ABHD5;SERINC1;SSBP1;CALD1	0.973989
GO:0016310	0.95779	0.520065	9.14276	5	1096	phosphorylation	0.8	CDKN3;PPP1R14B;HK2;IL6ST;ASNS	0.979124
GO:0007165	0.958005	0.669555	25.8183	19	3095	signal transduction	0.736842	FSTL3;DDB1;EIF4G2;FKBP1A;STRN3;IFI27;IL6ST;IL10RB;MICB;ASNS;NPPB;IL20RB;SS18;BST2;YWHAE;ZYX;IFITM1;MBD4;SEMA3E	0.979124
GO:0040007	0.959205	0.396057	4.87169	2	584	growth	0.5	NPPB;YEATS4	0.979124
GO:0006163	0.962086	0.389011	4.95511	2	594	purine nucleotide metabolic process	1	NPPB;ATP5G1	0.979778
GO:0048666	0.962912	0.386944	4.98013	2	597	neuron development	0	LAMB1;SEMA3E	0.979778
GO:0023052	0.969409	0.655866	28.6879	21	3439	signaling	0.714286	FSTL3;DDB1;EIF4G2;FKBP1A;SLC25A4;STRN3;IFI27;IL6ST;IL10RB;MICB;ASNS;NAB1;NPPB;IL20RB;SS18;BST2;YWHAE;ZYX;IFITM1;MBD4;SEMA3E	0.982135
GO:0050877	0.969475	0.423544	6.76531	3	811	neurological system process	0.333333	SLC25A4;NAB1;MAGT1	0.982135
GO:0072521	0.969839	0.368607	5.21371	2	625	purine-containing compound metabolic process	1	NPPB;ATP5G1	0.982135
GO:0007154	0.978302	0.634026	29.3719	21	3521	cell communication	0.714286	FSTL3;DDB1;EIF4G2;FKBP1A;SLC25A4;STRN3;IFI27;IL6ST;IL10RB;MICB;ASNS;NAB1;NPPB;IL20RB;SS18;BST2;YWHAE;ZYX;IFITM1;MBD4;SEMA3E	0.988639
GO:0051716	0.979356	0.638834	31.6743	23	3797	cellular response to stimulus	0.695652	FSTL3;DDB1;EIF4G2;ETS1;FKBP1A;STRN3;IFI27;IL6ST;IL10RB;MICB;ASNS;NPPB;IL20RB;SAA1;SS18;BST2;XRCC2;YWHAE;ZYX;GGCT;IFITM1;MBD4;SEMA3E	0.988639
GO:0035556	0.987324	0.455524	12.2126	6	1464	intracellular signal transduction	0.833333	FKBP1A;IL6ST;SS18;BST2;YWHAE;MBD4	0.990426
GO:0023051	0.987701	0.453742	12.2543	6	1469	regulation of signaling	1	FSTL3;FKBP1A;SLC25A4;STRN3;IL6ST;BST2	0.990426
GO:0009966	0.988281	0.426239	10.9196	5	1309	regulation of signal transduction	1	FSTL3;FKBP1A;STRN3;IL6ST;BST2	0.990426
GO:0006508	0.988563	0.302194	6.28148	2	753	proteolysis	1	DDB1;TINAGL1	0.990426
GO:0006468	0.988876	0.35384	7.98323	3	957	protein phosphorylation	0.666667	CDKN3;IL6ST;ASNS	0.990426
GO:0048468	0.99468	0.31658	8.83411	3	1059	cell development	0	LAMB1;XRCC2;SEMA3E	0.99468

## Sheet: BEWO microarray - MF
GO MF ID	P-value	Odds ratio	Expected count	Count	Size	Term	Upregulated proportion	Genes	FDR
GO:0016853	6.63e-05	7.76923	1.00997	7	124	isomerase activity	0.714286	FKBP1A;FKBP5;PGAM4;PGAM1;GAR1;PPID;TPI1	0.00582975
GO:0004082	0.000195958	248.604	0.0244348	2	3	bisphosphoglycerate mutase activity	1	PGAM4;PGAM1	0.00582975
GO:0004083	0.000195958	248.604	0.0244348	2	3	bisphosphoglycerate 2-phosphatase activity	1	PGAM4;PGAM1	0.00582975
GO:0004619	0.000195958	248.604	0.0244348	2	3	phosphoglycerate mutase activity	1	PGAM4;PGAM1	0.00582975
GO:0034416	0.000389832	124.292	0.0325798	2	4	bisphosphoglycerate phosphatase activity	1	PGAM4;PGAM1	0.00927801
GO:0016866	0.00118909	16.3538	0.211769	3	26	intramolecular transferase activity	0.666667	PGAM4;PGAM1;GAR1	0.0235837
GO:0003755	0.00199609	13.4278	0.252493	3	31	peptidyl-prolyl cis-trans isomerase activity	0.666667	FKBP1A;FKBP5;PPID	0.0301147
GO:0016859	0.00218966	12.9637	0.260638	3	32	cis-trans isomerase activity	0.666667	FKBP1A;FKBP5;PPID	0.0301147
GO:0016868	0.00227758	35.497	0.0733045	2	9	intramolecular transferase activity, phosphotransferases	1	PGAM4;PGAM1	0.0301147
GO:0051861	0.0028319	31.0573	0.0814495	2	10	glycolipid binding	0	LAMB1;GLTP	0.0336996
GO:0003723	0.00322103	2.50672	6.17387	14	758	RNA binding	0.214286	EIF4G2;PABPC1;HNRNPH3;MARS;LSM7;GAR1;PTBP2;RPL6;RPL7;RPL22;SRP19;DDX59;RNASET2;LRRFIP1	0.0341419
GO:0048185	0.00344288	27.6042	0.0895944	2	11	activin binding	1	FSTL3;FKBP1A	0.0341419
GO:0003676	0.00475698	1.80994	22.3334	34	2742	nucleic acid binding	0.294118	KLLN;HMG20B;ZNF681;ZNF483;DDB1;ZNF679;EIF4G2;ETS1;ZNF549;PABPC1;HNRNPH3;MARS;LSM7;GAR1;PRIM2;PTBP2;RPL6;RPL7;RPL22;SRP19;SSBP1;XRCC2;ZNF91;DHX40;AKNA;YEATS4;DDX59;ZNF394;HOPX;HIST1H2BK;LMO4;RNASET2;MBD4;LRRFIP1	0.0383269
GO:0005527	0.00483112	22.5814	0.105884	2	13	macrolide binding	0.5	FKBP1A;FKBP5	0.0383269
GO:0005528	0.00483112	22.5814	0.105884	2	13	FK506 binding	0.5	FKBP1A;FKBP5	0.0383269
GO:0032403	0.00716019	3.76879	1.70229	6	209	protein complex binding	0.666667	FSTL3;TUBB;FCAR;FKBP1A;STRN3;LAMB1	0.0532539
GO:0005200	0.0116981	6.82048	0.472407	3	58	structural constituent of cytoskeleton	0.666667	TUBA1B;TUBB;YEATS4	0.0818868
GO:0008144	0.0146233	6.24947	0.513132	3	63	drug binding	0.666667	FKBP1A;FKBP5;PPID	0.0966761
GO:0003729	0.0223944	5.27635	0.602726	3	74	mRNA binding	0.333333	PABPC1;PTBP2;RPL7	0.14026
GO:0005198	0.0466827	2.10738	3.99917	8	491	structural molecule activity	0.375	TUBA1B;TUBB;LAMB1;RPL6;RPL7;RPL22;TINAGL1;YEATS4	0.246901
GO:0003700	0.0482019	1.86157	6.27161	11	770	sequence-specific DNA binding transcription factor activity	0.272727	HMG20B;ZNF483;ETS1;STRN3;ZNF91;YEATS4;ZNF394;HOPX;LMO4;CBFB;BUD31	0.246901
GO:0001071	0.0485749	1.85895	6.27975	11	771	nucleic acid binding transcription factor activity	0.272727	HMG20B;ZNF483;ETS1;STRN3;ZNF91;YEATS4;ZNF394;HOPX;LMO4;CBFB;BUD31	0.246901
GO:0003677	0.0486287	1.56185	15.3777	22	1888	DNA binding	0.272727	KLLN;HMG20B;ZNF681;ZNF483;DDB1;ZNF679;ETS1;ZNF549;PRIM2;RPL6;RPL7;SSBP1;XRCC2;ZNF91;AKNA;YEATS4;ZNF394;HOPX;HIST1H2BK;LMO4;MBD4;LRRFIP1	0.246901
GO:0005319	0.0497952	5.89881	0.358378	2	44	lipid transporter activity	0.5	ABCA7;GLTP	0.246901
GO:0022892	0.0730324	1.76989	5.94581	10	730	substrate-specific transporter activity	0.6	ABCA7;AP1S1;FKBP1A;SLC25A4;GLTP;ATP5G1;GAR1;SERINC1;MAGT1;SLC16A3	0.347634
GO:0005201	0.080933	4.4189	0.472407	2	58	extracellular matrix structural constituent	0.5	LAMB1;TINAGL1	0.370424
GO:0004896	0.0882277	4.19315	0.496842	2	61	cytokine receptor activity	1	IL6ST;IL10RB	0.388855
GO:0016791	0.114069	2.23471	1.8489	4	227	phosphatase activity	0.75	CDKN3;PGAM4;PGAM1;PPAPDC1B	0.478102
GO:0046943	0.119157	3.48093	0.594581	2	73	carboxylic acid transmembrane transporter activity	0.5	SERINC1;SLC16A3	0.478102
GO:0005342	0.124548	3.38499	0.610871	2	75	organic acid transmembrane transporter activity	0.5	SERINC1;SLC16A3	0.478102
GO:0031072	0.124548	3.38499	0.610871	2	75	heat shock protein binding	0.5	FKBP5;PPID	0.478102
GO:0003735	0.12889	2.48084	1.24618	3	153	structural constituent of ribosome	0	RPL6;RPL7;RPL22	0.478674
GO:0004519	0.132742	3.25055	0.635306	2	78	endonuclease activity	0.5	RNASET2;MBD4	0.478674
GO:0042277	0.184072	2.62411	0.781915	2	96	peptide binding	1	TUBB;PPID	0.637034
GO:0005215	0.187363	1.42743	7.249	10	890	transporter activity	0.6	ABCA7;AP1S1;FKBP1A;SLC25A4;GLTP;ATP5G1;GAR1;SERINC1;MAGT1;SLC16A3	0.637034
GO:0008026	0.201783	2.46542	0.830785	2	102	ATP-dependent helicase activity	0.5	DHX40;DDX59	0.648978
GO:0070035	0.201783	2.46542	0.830785	2	102	purine NTP-dependent helicase activity	0.5	DHX40;DDX59	0.648978
GO:0005102	0.223485	1.38693	6.67886	9	820	receptor binding	0.666667	CMTM4;TUBB;FKBP1A;TRAK1;IL6ST;LAMB1;MICB;NPPB;SAA1	0.67664
GO:0005488	0.223838	1.27803	78.4684	82	9634	binding	0.512195	KLLN;FSTL3;CDKN3;ABCA7;HMG20B;TUBA1B;TGOLN2;CMTM4;ZNF681;ZNF483;TMTC3;DDB1;ZNF679;EIF4G2;TUBB;ETS1;FCAR;FKBP1A;FKBP5;TRAK1;ZNF549;GBE1;PABPC1;SLC25A4;STRN3;HK2;HNRNPH3;IL6ST;IL10RB;C10orf140;LAMB1;MARS;MICB;ASNS;NAB1;NPPB;GLTP;ATP5G1;LSM7;PGAM1;GAR1;PPID;PRIM2;SERINC1;PTBP2;RDX;RPL6;RPL7;RPL22;SAA1;TINAGL1;NT5DC2;SRP19;SSBP1;SS18;BST2;ACTG2;XRCC2;YWHAE;ZNF91;ZYX;GGCT;CHPF;DHX40;ZFAND1;CALD1;AKNA;…	0.67664
GO:0022891	0.24442	1.41334	5.0743	7	623	substrate-specific transmembrane transporter activity	0.571429	FKBP1A;SLC25A4;ATP5G1;GAR1;SERINC1;MAGT1;SLC16A3	0.67664
GO:0042803	0.251113	1.50734	3.3883	5	416	protein homodimerization activity	0.4	IL6ST;ASNS;RPL7;BST2;GGCT	0.67664
GO:0016887	0.253078	1.59561	2.55751	4	314	ATPase activity	0.5	ABCA7;XRCC2;DHX40;DDX59	0.67664
GO:0042578	0.253078	1.59561	2.55751	4	314	phosphoric ester hydrolase activity	0.75	CDKN3;PGAM4;PGAM1;PPAPDC1B	0.67664
GO:0017111	0.282248	1.34413	5.31865	7	653	nucleoside-triphosphatase activity	0.571429	ABCA7;TUBA1B;TUBB;DNAI1;XRCC2;DHX40;DDX59	0.67664
GO:0004518	0.28304	1.93684	1.0507	2	129	nuclease activity	0.5	RNASET2;MBD4	0.67664
GO:0005516	0.28304	1.93684	1.0507	2	129	calmodulin binding	0.5	STRN3;CALD1	0.67664
GO:0001871	0.289081	1.90649	1.06699	2	131	pattern binding	0.5	RPL22;TINAGL1	0.67664
GO:0030247	0.289081	1.90649	1.06699	2	131	polysaccharide binding	0.5	RPL22;TINAGL1	0.67664
GO:0031406	0.298133	1.86269	1.09142	2	134	carboxylic acid binding	1	YWHAE;P4HA2	0.67664
GO:0004386	0.304158	1.83458	1.10771	2	136	helicase activity	0.5	DHX40;DDX59	0.67664
GO:0016462	0.310898	1.29733	5.49784	7	675	pyrophosphatase activity	0.571429	ABCA7;TUBA1B;TUBB;DNAI1;XRCC2;DHX40;DDX59	0.67664
GO:0016818	0.314852	1.29118	5.52227	7	678	hydrolase activity, acting on acid anhydrides, in phosphorus-containing anhydrides	0.571429	ABCA7;TUBA1B;TUBB;DNAI1;XRCC2;DHX40;DDX59	0.67664
GO:0016817	0.316173	1.28915	5.53042	7	679	hydrolase activity, acting on acid anhydrides	0.571429	ABCA7;TUBA1B;TUBB;DNAI1;XRCC2;DHX40;DDX59	0.67664
GO:0008022	0.316182	1.7808	1.14029	2	140	protein C-terminus binding	0	PABPC1;YEATS4	0.67664
GO:0016758	0.322178	1.75506	1.15658	2	142	transferase activity, transferring hexosyl groups	1	GBE1;CHPF	0.67664
GO:0005126	0.325171	1.74246	1.16473	2	143	cytokine receptor binding	1	FKBP1A;IL6ST	0.67664
GO:0015291	0.328161	1.73005	1.17287	2	144	secondary active transmembrane transporter activity	1	SLC25A4;SLC16A3	0.67664
GO:0022857	0.332099	1.26518	5.62816	7	691	transmembrane transporter activity	0.571429	FKBP1A;SLC25A4;ATP5G1;GAR1;SERINC1;MAGT1;SLC16A3	0.67664
GO:0042623	0.335477	1.48803	2.04438	3	251	ATPase activity, coupled	0.333333	XRCC2;DHX40;DDX59	0.67664
GO:0022804	0.353355	1.44054	2.10954	3	259	active transmembrane transporter activity	0.666667	SLC25A4;SERINC1;SLC16A3	0.70082
GO:0016788	0.367951	1.23847	4.9114	6	603	hydrolase activity, acting on ester bonds	0.666667	CDKN3;PGAM4;PGAM1;PPAPDC1B;RNASET2;MBD4	0.717805
GO:0030246	0.413132	1.30009	2.32945	3	286	carbohydrate binding	0.666667	HK2;RPL22;TINAGL1	0.792947
GO:0008324	0.444538	1.18409	3.40459	4	418	cation transmembrane transporter activity	0.5	FKBP1A;ATP5G1;GAR1;MAGT1	0.839682
GO:0003924	0.470915	1.27409	1.58012	2	194	GTPase activity	1	TUBA1B;TUBB	0.862136
GO:0016746	0.470915	1.27409	1.58012	2	194	transferase activity, transferring acyl groups	0	ABHD5;GGCT	0.862136
GO:0016787	0.496502	1.03239	15.5813	16	1913	hydrolase activity	0.6875	CDKN3;ABCA7;TUBA1B;TUBB;GBE1;DNAI1;PGAM4;PGAM1;TINAGL1;NT5DC2;XRCC2;DHX40;DDX59;PPAPDC1B;RNASET2;MBD4	0.879439
GO:0016757	0.499947	1.20392	1.66971	2	205	transferase activity, transferring glycosyl groups	1	GBE1;CHPF	0.879439
GO:0005261	0.502536	1.19792	1.67786	2	206	cation channel activity	0.5	FKBP1A;GAR1	0.879439
GO:0046983	0.544161	1.02458	4.88697	5	600	protein dimerization activity	0.4	IL6ST;ASNS;RPL7;BST2;GGCT	0.932025
GO:0008134	0.54825	1.05136	2.85888	3	351	transcription factor binding	0.333333	ETS1;NAB1;LMO4	0.932025
GO:0003713	0.573822	1.04623	1.91406	2	235	transcription coactivator activity	0.5	SS18;CBFB	0.939222
GO:0004872	0.581529	0.974037	8.19382	8	1006	receptor activity	0.5	CD55;FCAR;FKBP1A;IL6ST;IL10RB;IL20RB;TINAGL1;SEMA3E	0.939222
GO:0008289	0.595308	0.978778	3.0625	3	376	lipid binding	0.333333	LAMB1;GLTP;ATP5G1	0.939222
GO:0005515	0.600994	0.968791	46.7683	46	5742	protein binding	0.565217	FSTL3;CDKN3;HMG20B;TUBA1B;TGOLN2;CMTM4;DDB1;EIF4G2;TUBB;ETS1;FCAR;FKBP1A;FKBP5;TRAK1;PABPC1;SLC25A4;STRN3;IL6ST;IL10RB;LAMB1;MICB;ASNS;NAB1;NPPB;LSM7;PGAM1;PPID;SERINC1;RDX;RPL7;SAA1;TINAGL1;SS18;BST2;YWHAE;ZYX;GGCT;CALD1;YEATS4;CALU;STK40;TAGLN2;LMO4;CBFB;MBD4;LRRFIP1	0.939222
GO:0043565	0.601576	0.961063	4.15392	4	510	sequence-specific DNA binding	0.25	ETS1;HOPX;LMO4;MBD4	0.939222
GO:0042802	0.60939	0.948757	5.25349	5	645	identical protein binding	0.4	IL6ST;ASNS;RPL7;BST2;GGCT	0.939222
GO:0015075	0.630635	0.924742	4.30868	4	529	ion transmembrane transporter activity	0.5	FKBP1A;ATP5G1;GAR1;MAGT1	0.939222
GO:0022890	0.651726	0.903423	2.20728	2	271	inorganic cation transmembrane transporter activity	0.5	ATP5G1;MAGT1	0.939222
GO:0005216	0.669366	0.873501	2.28059	2	280	ion channel activity	0.5	FKBP1A;GAR1	0.939222
GO:0022838	0.675086	0.863953	2.30502	2	283	substrate-specific channel activity	0.5	FKBP1A;GAR1	0.939222
GO:0000988	0.681145	0.857249	3.47789	3	427	protein binding transcription factor activity	0.333333	SS18;CBFB;PER2	0.939222
GO:0036094	0.688888	0.900683	17.4383	16	2141	small molecule binding	0.5625	ABCA7;TUBA1B;TUBB;PABPC1;HK2;HNRNPH3;C10orf140;MARS;ASNS;PTBP2;ACTG2;XRCC2;DHX40;DDX59;STK40;P4HA2	0.939222
GO:0000166	0.690399	0.897651	16.4121	15	2015	nucleotide binding	0.533333	ABCA7;TUBA1B;TUBB;PABPC1;HK2;HNRNPH3;C10orf140;MARS;ASNS;PTBP2;ACTG2;XRCC2;DHX40;DDX59;STK40	0.939222
GO:0003779	0.69177	0.836494	2.37832	2	292	actin binding	0.5	RDX;CALD1	0.939222
GO:0015267	0.700735	0.821963	2.41905	2	297	channel activity	0.5	FKBP1A;GAR1	0.939222
GO:0022803	0.700735	0.821963	2.41905	2	297	passive transmembrane transporter activity	0.5	FKBP1A;GAR1	0.939222
GO:0005525	0.714633	0.799711	2.48421	2	305	GTP binding	1	TUBA1B;TUBB	0.939222
GO:0005524	0.724588	0.85137	10.393	9	1276	ATP binding	0.444444	ABCA7;HK2;MARS;ASNS;ACTG2;XRCC2;DHX40;DDX59;STK40	0.939222
GO:0019001	0.729627	0.776042	2.55751	2	314	guanyl nucleotide binding	1	TUBA1B;TUBB	0.939222
GO:0032561	0.729627	0.776042	2.55751	2	314	guanyl ribonucleotide binding	1	TUBA1B;TUBB	0.939222
GO:0035639	0.732669	0.854003	12.6247	11	1550	purine ribonucleoside triphosphate binding	0.545455	ABCA7;TUBA1B;TUBB;HK2;MARS;ASNS;ACTG2;XRCC2;DHX40;DDX59;STK40	0.939222
GO:0032559	0.739224	0.838759	10.5314	9	1293	adenyl ribonucleotide binding	0.444444	ABCA7;HK2;MARS;ASNS;ACTG2;XRCC2;DHX40;DDX59;STK40	0.939222
GO:0030554	0.747592	0.831495	10.6129	9	1303	adenyl nucleotide binding	0.444444	ABCA7;HK2;MARS;ASNS;ACTG2;XRCC2;DHX40;DDX59;STK40	0.939222
GO:0032555	0.749036	0.840805	12.7957	11	1571	purine ribonucleotide binding	0.545455	ABCA7;TUBA1B;TUBB;HK2;MARS;ASNS;ACTG2;XRCC2;DHX40;DDX59;STK40	0.939222
GO:0032553	0.749799	0.840185	12.8039	11	1572	ribonucleotide binding	0.545455	ABCA7;TUBA1B;TUBB;HK2;MARS;ASNS;ACTG2;XRCC2;DHX40;DDX59;STK40	0.939222
GO:0017076	0.758837	0.832811	12.9016	11	1584	purine nucleotide binding	0.545455	ABCA7;TUBA1B;TUBB;HK2;MARS;ASNS;ACTG2;XRCC2;DHX40;DDX59;STK40	0.940642
GO:0004871	0.81828	0.735507	7.96576	6	978	signal transducer activity	0.833333	FKBP1A;IL6ST;IL10RB;BST2;IFITM1;PER2	0.972854
GO:0060089	0.81828	0.735507	7.96576	6	978	molecular transducer activity	0.833333	FKBP1A;IL6ST;IL10RB;BST2;IFITM1;PER2	0.972854
GO:0019899	0.821527	0.71648	6.82547	5	838	enzyme binding	0.8	SLC25A4;STRN3;LAMB1;PGAM1;YWHAE	0.972854
GO:0004674	0.830514	0.621609	3.16838	2	389	protein serine/threonine kinase activity	0.5	FKBP1A;STK40	0.972854
GO:0003712	0.845135	0.599179	3.28241	2	403	transcription cofactor activity	0.5	SS18;CBFB	0.972854
GO:0000989	0.855818	0.582625	3.37201	2	414	transcription factor binding transcription factor activity	0.5	SS18;CBFB	0.972854
GO:0016874	0.875214	0.552035	3.5512	2	436	ligase activity	0	MARS;ASNS	0.972854
GO:0019904	0.883219	0.539133	3.63265	2	446	protein domain specific binding	1	STRN3;YWHAE	0.972854
GO:0004888	0.897089	0.563781	5.18019	3	636	transmembrane signaling receptor activity	1	FKBP1A;IL6ST;IL10RB	0.972854
GO:0005509	0.901221	0.509284	3.83627	2	471	calcium ion binding	0.5	CALU;EFCAB11	0.972854
GO:0016773	0.906951	0.548211	5.31865	3	653	phosphotransferase activity, alcohol group as acceptor	0.666667	FKBP1A;HK2;STK40	0.972854
GO:0016772	0.911157	0.575997	6.71958	4	825	transferase activity, transferring phosphorus-containing groups	0.75	FKBP1A;HK2;PRIM2;STK40	0.972854
GO:0008092	0.914909	0.485531	4.01546	2	493	cytoskeletal protein binding	0.5	RDX;CALD1	0.972854
GO:0003824	0.925986	0.747043	36.3346	30	4461	catalytic activity	0.6	CDKN3;ABCA7;TUBA1B;TUBB;FKBP1A;FKBP5;GBE1;DNAI1;HK2;MARS;ASNS;PGAM4;ABHD5;PGAM1;GAR1;PPID;PRIM2;TINAGL1;NT5DC2;TPI1;XRCC2;GGCT;CHPF;DHX40;DDX59;STK40;PPAPDC1B;RNASET2;MBD4;P4HA2	0.972854
GO:0038023	0.93082	0.507567	5.71775	3	702	signaling receptor activity	1	FKBP1A;IL6ST;IL10RB	0.972854
GO:0016301	0.934547	0.500714	5.79106	3	711	kinase activity	0.666667	FKBP1A;HK2;STK40	0.972854
GO:0008270	0.936656	0.630276	13.5125	9	1659	zinc ion binding	0.111111	ZNF681;ZNF483;ZNF679;ZNF549;ZNF91;ZYX;ZFAND1;ZNF394;LMO4	0.972854
GO:0016740	0.939086	0.613163	12.3722	8	1519	transferase activity	0.625	FKBP1A;GBE1;HK2;ABHD5;PRIM2;GGCT;CHPF;STK40	0.972854
GO:0004672	0.940153	0.437884	4.43085	2	544	protein kinase activity	0.5	FKBP1A;STK40	0.972854
GO:0046914	0.950145	0.61941	15.1496	10	1860	transition metal ion binding	0.2	ZNF681;ZNF483;ZNF679;ZNF549;ZNF91;ZYX;ZFAND1;ZNF394;LMO4;P4HA2	0.974718
GO:0043169	0.98745	0.582739	25.8765	17	3177	cation binding	0.411765	ZNF681;ZNF483;ZNF679;ZNF549;GBE1;PRIM2;NT5DC2;ZNF91;ZYX;CHPF;ZFAND1;CALU;DDX59;ZNF394;LMO4;P4HA2;EFCAB11	0.992454
GO:0043167	0.987964	0.580488	25.9498	17	3186	ion binding	0.411765	ZNF681;ZNF483;ZNF679;ZNF549;GBE1;PRIM2;NT5DC2;ZNF91;ZYX;CHPF;ZFAND1;CALU;DDX59;ZNF394;LMO4;P4HA2;EFCAB11	0.992454
GO:0046872	0.992454	0.550264	25.5751	16	3140	metal ion binding	0.375	ZNF681;ZNF483;ZNF679;ZNF549;PRIM2;NT5DC2;ZNF91;ZYX;CHPF;ZFAND1;CALU;DDX59;ZNF394;LMO4;P4HA2;EFCAB11	0.992454

## Sheet: BEWO microarray - KEGG
KEGG ID	P value	Odds ratio	Expected count	Count	Size	Term	Upregulated proportion	Genes	FDR
10	0.00266936	7.78435	0.590035	4	54	Glycolysis / Gluconeogenesis	1	HK2;PGAM1;TPI1;PGAM4	0.0640646
3440	0.0345177	7.50167	0.295017	2	27	Homologous recombination	0	SSBP1;XRCC2	0.213537
4145	0.0389335	3.36537	1.28934	4	118	Phagosome	0.75	FCAR;LAMP2;TUBA1B;TUBB	0.213537
500	0.0444869	6.46121	0.338724	2	31	Starch and sucrose metabolism	1	GBE1;HK2	0.213537
51	0.0444869	6.46121	0.338724	2	31	Fructose and mannose metabolism	1	HK2;TPI1	0.213537
3030	0.0582408	5.5049	0.393357	2	36	DNA replication	0.5	PRIM2;SSBP1	0.228986
3010	0.0667875	3.41682	0.939685	3	86	Ribosome	0	RPL6;RPL7;RPL22	0.228986
5016	0.0959616	2.4359	1.74825	4	160	Huntington's disease	0.75	SLC25A4;ATP5G1;PPID;DNAI1	0.247612
5012	0.106191	2.76846	1.14729	3	105	Parkinson's disease	1	SLC25A4;ATP5G1;PPID	0.247612
5130	0.106434	3.80697	0.557255	2	51	Pathogenic Escherichia coli infection	1	TUBA1B;TUBB	0.247612
5416	0.113489	3.65605	0.579108	2	53	Viral myocarditis	0	CD55;EIF4G2	0.247612
4630	0.125008	2.56248	1.2347	3	113	Jak-STAT signaling pathway	0.666667	IL6ST;IL10RB;IL20RB	0.250016
3018	0.173561	2.77301	0.753934	2	69	RNA degradation	0.5	PABPC1;LSM7	0.32042
4540	0.193297	2.57755	0.808566	2	74	Gap junction	1	TUBA1B;TUBB	0.331367
4270	0.262061	2.07725	0.994318	2	91	Vascular smooth muscle contraction	0.5	ACTG2;CALD1	0.419298
4060	0.304914	1.59648	1.934	3	177	Cytokine-cytokine receptor interaction	0.666667	IL6ST;IL10RB;IL20RB	0.45737
5145	0.335274	1.72079	1.191	2	109	Toxoplasmosis	0.5	IL10RB;LAMB1	0.473328
4142	0.355339	1.64211	1.24563	2	114	Lysosome	1	AP1S1;LAMP2	0.473785
3040	0.387012	1.52986	1.33304	2	122	Spliceosome	0.5	BUD31;LSM7	0.488857
4020	0.414195	1.44324	1.40953	2	129	Calcium signaling pathway	1	SLC25A4;PPID	0.497035
3013	0.452012	1.33485	1.51879	2	139	RNA transport	0	EIF4G2;PABPC1	0.516585
4510	0.58551	1.02983	1.94493	2	178	Focal adhesion	0.5	LAMB1;ZYX	0.613997
1100	0.588414	0.971922	10.2273	10	936	Metabolic pathways	0.9	ASNS;ATP5G1;GBE1;HK2;PGAM1;PRIM2;TPI1;P4HA2;CHPF;PGAM4	0.613997
5200	0.837009	0.610871	3.17963	2	291	Pathways in cancer	0.5	ETS1;LAMB1	0.837009
