# Supplementary material for: Integrated Systems Biology Approach Identifies Novel Maternal and Placental Pathways of Preeclampsia
Source: Front Immunol. 2018 Aug 8;9:1661. doi: 10.3389/fimmu.2018.01661 (PMC6092567; doi:10.3389/fimmu.2018.01661)
Supplement: Data S1 — Genes differentially expressed in the placenta in preterm preeclampsia. [file Data_Sheet_1.zip › Data 15.XLS]

## Sheet: HTR8 SVneo microarray
Probe ID	Log fold change	Average expression	T statistics	P-value	Q-value	B statistics	Gene symbol	Absolute fold change	Direction of change in ZNF554 siRNA treated HTR8/SVneo cells
ILMN_1707240	1.72402	8.79079	19.4548	1.50245e-14	1.83112e-10	22.413	PTBP2	3.30355	UP
ILMN_2142979	1.542	8.67707	18.536	3.79778e-14	3.08569e-10	21.6465	PTBP2	2.91199	UP
ILMN_1796179	1.52349	11.1456	20.7537	4.32459e-15	1.05412e-10	23.4186	HIST1H2BK	2.87486	UP
ILMN_1732772	-1.38152	9.6374	-15.7338	8.46086e-13	5.15583e-09	18.9826	PPME1	2.60544	DOWN
ILMN_2069945	1.28314	9.43868	13.7289	1.05864e-11	4.30074e-08	16.7172	SNRNP27	2.43368	UP
ILMN_2075927	-1.11571	8.53572	-10.2807	1.79784e-09	1.04339e-06	11.9123	STK40	2.16702	DOWN
ILMN_1744381	1.11052	7.99219	11.215	3.98814e-10	3.46719e-07	13.3445	SERPINE1	2.15923	UP
ILMN_1793025	1.10575	7.95608	13.2231	2.10075e-11	6.40072e-08	16.0901	C4orf49	2.15211	UP
ILMN_3239621	1.07766	9.32147	10.1423	2.26532e-09	1.22705e-06	11.691	SNRNP27	2.11061	UP
ILMN_1736888	1.0616	9.29628	9.9708	3.02621e-09	1.51248e-06	11.4133	SAR1B	2.08724	UP
ILMN_1745034	1.01876	10.3311	15.4644	1.16886e-12	5.69821e-09	18.6973	SLC11A2	2.02617	UP
ILMN_2072101	0.99799	8.09051	12.9006	3.28827e-11	6.93276e-08	15.6774	C4orf49	1.99722	UP
ILMN_2117223	0.997772	10.4056	11.395	3.01535e-10	2.93996e-07	13.6086	PTBP3	1.99691	UP
ILMN_1675848	0.98302	12.1752	5.37376	2.83909e-05	0.00122267	2.46732	MYL12A	1.9766	UP
ILMN_2261784	-0.979855	9.99886	-10.5814	1.09592e-09	7.02973e-07	12.3849	CCNY	1.97227	DOWN
ILMN_1690125	0.967097	8.49503	12.8151	3.70886e-11	6.95411e-08	15.5662	PDLIM7	1.9549	UP
ILMN_1813314	0.96652	8.76426	11.9674	1.2664e-10	1.84909e-07	14.4237	HIST1H2BK	1.95412	UP
ILMN_1708954	-0.961958	8.61966	-10.9114	6.43908e-10	4.61625e-07	12.8907	GAR1	1.94795	DOWN
ILMN_1725090	0.961825	8.19817	11.9552	1.28962e-10	1.84909e-07	14.4067	CTHRC1	1.94777	UP
ILMN_3236160	0.953757	7.94142	11.9603	1.27991e-10	1.84909e-07	14.4138	C4orf49	1.93691	UP
ILMN_1668374	0.949672	10.335	11.6615	2.00528e-10	2.32756e-07	13.9927	ITGB5	1.93143	UP
ILMN_1672662	0.944612	9.51328	10.5517	1.15032e-09	7.18947e-07	12.3387	SLC20A1	1.92467	UP
ILMN_1687375	0.934991	9.37557	10.9875	5.70518e-10	4.21406e-07	13.0055	ATP2A2	1.91188	UP
ILMN_2412549	-0.929339	10.7185	-12.8741	3.41305e-11	6.93276e-08	15.643	GAR1	1.9044	DOWN
ILMN_1728907	0.92771	10.1943	12.9292	3.15937e-11	6.93276e-08	15.7143	SCAMP1	1.90225	UP
ILMN_1659888	0.926187	10.575	13.0334	2.7316e-11	6.93276e-08	15.8485	PPP1R14B	1.90025	UP
ILMN_1673518	-0.915352	8.21359	-13.3109	1.86236e-11	6.40072e-08	16.2007	BRWD1	1.88603	DOWN
ILMN_1764177	-0.904355	9.2455	-11.1934	4.12507e-10	3.46719e-07	13.3126	JARID2	1.87171	DOWN
ILMN_1688480	-0.90178	11.5011	-9.94071	3.18502e-09	1.52225e-06	11.3642	CCND1	1.86837	DOWN
ILMN_3229033	-0.889062	8.6574	-9.8202	3.91331e-09	1.79165e-06	11.1664	LOC732360	1.85197	DOWN
ILMN_1651496	0.886602	7.83569	9.50648	6.74282e-09	2.56526e-06	10.6424	HIST1H2BD	1.84882	UP
ILMN_1651254	-0.882758	10.0056	-11.8875	1.42673e-10	1.93203e-07	14.3121	LPP	1.8439	DOWN
ILMN_1897310	-0.881811	8.11165	-9.97121	3.0241e-09	1.51248e-06	11.414	LETM1	1.84269	DOWN
ILMN_1807042	-0.880775	10.098	-10.6758	9.40136e-10	6.19347e-07	12.5309	MARCKS	1.84136	DOWN
ILMN_2232430	-0.880408	9.50361	-11.5287	2.45526e-10	2.72032e-07	13.8022	NMD3	1.8409	DOWN
ILMN_2279635	-0.877624	9.39342	-9.61178	5.60997e-09	2.27905e-06	10.8197	EIF4G2	1.83735	DOWN
ILMN_2209180	0.861812	9.19234	9.96234	3.07001e-09	1.51248e-06	11.3995	RPRD1A	1.81732	UP
ILMN_1712487	-0.861678	9.42148	-12.437	6.36268e-11	1.10779e-07	15.0658	EIF2D	1.81715	DOWN
ILMN_1725726	-0.859546	8.18178	-8.11562	8.71541e-08	1.62166e-05	8.15723	DHRS2	1.81447	DOWN
ILMN_1717056	-0.850569	9.38615	-7.83205	1.51448e-07	2.46103e-05	7.61697	TXNRD1	1.80321	DOWN
ILMN_2248589	0.846295	9.53392	10.452	1.3543e-09	8.0515e-07	12.1829	DHX40	1.79788	UP
ILMN_1655796	-0.835966	7.63243	-9.81194	3.96919e-09	1.79165e-06	11.1527	MARCH3	1.78505	DOWN
ILMN_1691432	-0.83246	9.39604	-8.21791	7.15919e-08	1.41874e-05	8.34928	PRDM4	1.78072	DOWN
ILMN_2397750	0.832218	8.66864	9.41649	7.89887e-09	2.7505e-06	10.4897	IVNS1ABP	1.78042	UP
ILMN_1783753	-0.830713	10.4518	-10.8605	6.98435e-10	4.8641e-07	12.8135	TXNDC12	1.77856	DOWN
ILMN_1750324	0.829766	8.73752	11.7268	1.81663e-10	2.21978e-07	14.0855	IGFBP5	1.7774	UP
ILMN_3228595	-0.829255	11.3858	-10.2042	2.04228e-09	1.13137e-06	11.7903	SSR3	1.77677	DOWN
ILMN_2341229	0.828986	7.52874	9.95614	3.10253e-09	1.51248e-06	11.3894	CD34	1.77644	UP
ILMN_1651735	-0.82415	10.2776	-11.725	1.82136e-10	2.21978e-07	14.083	TGOLN2	1.77049	DOWN
ILMN_1680037	-0.823186	9.04012	-9.75253	4.39623e-09	1.91354e-06	11.0545	FAM65A	1.76931	DOWN
ILMN_1717877	0.818169	9.02756	9.4272	7.75117e-09	2.73819e-06	10.5079	IVNS1ABP	1.76317	UP
ILMN_2387090	-0.816547	9.97826	-11.0281	5.34993e-10	4.07514e-07	13.0664	CGGBP1	1.76119	DOWN
ILMN_1663866	0.814513	8.93309	9.08249	1.43354e-08	4.538e-06	9.91327	TGFBI	1.7587	UP
ILMN_2324002	-0.8144	9.01753	-7.59141	2.44097e-07	3.5131e-05	7.14943	CALD1	1.75857	DOWN
ILMN_2132982	0.814274	8.66161	11.0412	5.24042e-10	4.07514e-07	13.086	IGFBP5	1.75841	UP
ILMN_3241665	0.813497	8.31271	7.9818	1.12968e-07	1.93915e-05	7.90372	C1orf133	1.75747	UP
ILMN_3263329	-0.812214	9.33609	-9.144	1.28319e-08	4.17038e-06	10.0206	GAR1	1.7559	DOWN
ILMN_1670870	0.809618	8.45011	11.2029	4.06421e-10	3.46719e-07	13.3266	ALCAM	1.75275	UP
ILMN_1674782	-0.80815	8.00655	-11.2413	3.82776e-10	3.46719e-07	13.3833	LOC375295	1.75097	DOWN
ILMN_1781942	-0.807016	9.96536	-7.14673	6.01928e-07	6.79259e-05	6.26354	HMMR	1.74959	DOWN
ILMN_2394296	0.804015	8.21475	8.79508	2.4209e-08	6.55943e-06	9.40501	SAR1B	1.74595	UP
ILMN_1707727	0.798077	7.19233	7.24458	4.9238e-07	5.94146e-05	6.4609	ANGPTL4	1.73878	UP
ILMN_1786328	-0.797473	8.90675	-9.49188	6.91762e-09	2.56526e-06	10.6177	DCAF12	1.73805	DOWN
ILMN_2379130	-0.795613	9.76328	-8.13329	8.42341e-08	1.60407e-05	8.19052	IRAK1	1.73581	DOWN
ILMN_1682799	0.789702	7.28034	9.66949	5.07483e-09	2.13274e-06	10.9163	STAMBPL1	1.72872	UP
ILMN_2311166	0.783377	10.1438	8.69658	2.90411e-08	7.5306e-06	9.22817	ITGB5	1.72115	UP
ILMN_1796734	0.780926	10.2821	6.67788	1.6044e-06	0.00014168	5.29915	SPARC	1.71823	UP
ILMN_1810467	-0.780786	10.8625	-8.88549	2.05073e-08	6.02246e-06	9.56612	PPP2R1A	1.71807	DOWN
ILMN_1790533	-0.777394	8.56798	-9.55208	6.22552e-09	2.44609e-06	10.7194	PHACTR2	1.71403	DOWN
ILMN_1732799	0.776029	7.10743	11.1263	4.58247e-10	3.72326e-07	13.2131	CD34	1.71241	UP
ILMN_1665964	-0.775379	9.26537	-11.4044	2.9717e-10	2.93996e-07	13.6223	GAB2	1.71164	DOWN
ILMN_1768197	0.774452	10.8291	8.82708	2.28251e-08	6.3272e-06	9.46217	PTBP3	1.71054	UP
ILMN_3298423	0.766158	7.89764	8.79485	2.42194e-08	6.55943e-06	9.40459	TOX2	1.70073	UP
ILMN_1701461	0.764036	7.67732	9.47434	7.13404e-09	2.5954e-06	10.588	TIMP3	1.69823	UP
ILMN_1679838	-0.755955	11.4565	-8.28216	6.33158e-08	1.3079e-05	8.46914	WBP5	1.68875	DOWN
ILMN_1736441	0.755606	9.18834	11.4172	2.91364e-10	2.93996e-07	13.6409	PDXP	1.68834	UP
ILMN_1691466	0.755418	9.47826	9.54326	6.32221e-09	2.44609e-06	10.7045	YES1	1.68812	UP
ILMN_1691181	-0.75459	10.6034	-9.63755	5.36406e-09	2.21608e-06	10.8629	TMX1	1.68715	DOWN
ILMN_2185563	-0.746922	9.24129	-8.87484	2.09108e-08	6.06786e-06	9.54721	ANKRA2	1.67821	DOWN
ILMN_1758412	-0.743147	10.3937	-8.29008	6.23664e-08	1.3079e-05	8.48388	COPS7A	1.67382	DOWN
ILMN_2081398	-0.743043	8.1409	-9.76799	4.28074e-09	1.89714e-06	11.0801	KIF3B	1.6737	DOWN
ILMN_1678669	-0.738825	8.53693	-8.03058	1.02747e-07	1.80177e-05	7.99642	RRM2	1.66882	DOWN
ILMN_3299365	0.730726	9.97841	8.98114	1.72242e-08	5.18322e-06	9.73536	PPP1R14B	1.65947	UP
ILMN_1756326	-0.728626	11.597	-10.524	1.20353e-09	7.334e-07	12.2956	CKS2	1.65706	DOWN
ILMN_3282768	0.727735	8.68342	7.1133	6.44889e-07	7.14507e-05	6.19579	PPP1R14B	1.65604	UP
ILMN_1778374	-0.72764	10.2313	-5.49036	2.1785e-05	0.000996267	2.72828	BSG	1.65593	DOWN
ILMN_1728512	0.726346	11.7738	9.39548	8.19732e-09	2.81422e-06	10.4539	YWHAH	1.65444	UP
ILMN_1766408	-0.72332	8.75449	-5.6082	1.66929e-05	0.000813777	2.99069	CBFB	1.65098	DOWN
ILMN_1805646	0.722348	8.65965	6.37905	3.04266e-06	0.000226002	4.66876	SS18	1.64987	UP
ILMN_1808238	0.718711	8.45314	8.38222	5.23478e-08	1.20351e-05	8.65463	RBPMS2	1.64571	UP
ILMN_1702279	-0.716575	8.44777	-7.43331	3.35433e-07	4.37228e-05	6.8377	KIF3B	1.64328	DOWN
ILMN_3251691	0.713607	8.08068	10.0105	2.82929e-09	1.49921e-06	11.4779	POLR3G	1.6399	UP
ILMN_1772796	-0.71215	10.1508	-8.29574	6.16971e-08	1.30771e-05	8.49441	DYNLL2	1.63824	DOWN
ILMN_2285996	-0.711195	11.718	-8.36986	5.35888e-08	1.20351e-05	8.63179	KIAA0101	1.63716	DOWN
ILMN_2217329	0.71032	8.45266	9.21214	1.13559e-08	3.74055e-06	10.1388	IAH1	1.63617	UP
ILMN_1764380	-0.710058	10.0608	-10.8228	7.41891e-10	5.02322e-07	12.7561	GLTP	1.63587	DOWN
ILMN_2124187	-0.709229	9.54182	-7.04313	7.45636e-07	8.07772e-05	6.0531	TSC22D2	1.63493	DOWN
ILMN_2384857	-0.707949	8.50598	-6.03775	6.40834e-06	0.000386122	3.93455	DHRS2	1.63348	DOWN
ILMN_1769705	-0.707544	11.2913	-5.16133	4.61547e-05	0.00173883	1.98878	H3F3C	1.63302	DOWN
ILMN_2408415	0.706727	12.0365	5.40213	2.66158e-05	0.0011585	2.53093	RPL9	1.6321	UP
ILMN_2409220	-0.705869	9.65208	-8.18935	7.56225e-08	1.47464e-05	8.29582	HMMR	1.63113	DOWN
ILMN_3191227	-0.70542	8.35211	-8.34914	5.57372e-08	1.20351e-05	8.59347	DBF4	1.63062	DOWN
ILMN_1773906	-0.703017	11.3846	-8.41234	4.94472e-08	1.15336e-05	8.71019	NCOA4	1.62791	DOWN
ILMN_1786852	0.700251	7.95508	8.83696	2.24149e-08	6.3272e-06	9.47978	ZCCHC3	1.62479	UP
ILMN_1749752	-0.699372	8.41445	-9.00884	1.63791e-08	4.99877e-06	9.78413	GAR1	1.6238	DOWN
ILMN_1669553	-0.699354	9.0534	-8.48699	4.29539e-08	1.047e-05	8.84733	UBE2E3	1.62378	DOWN
ILMN_2082209	0.697316	9.38307	7.77541	1.69337e-07	2.66296e-05	7.50768	TOX2	1.62149	UP
ILMN_1672504	-0.695371	9.05799	-8.01589	1.0572e-07	1.84067e-05	7.96854	PDXK	1.6193	DOWN
ILMN_3238511	-0.693049	7.71302	-8.71682	2.79727e-08	7.33156e-06	9.26461	HCG11	1.6167	DOWN
ILMN_1741782	0.69228	8.17585	7.33092	4.12843e-07	5.1342e-05	6.63391	SS18	1.61583	UP
ILMN_1719759	0.691676	7.78473	7.73179	1.84595e-07	2.82987e-05	7.42319	TNC	1.61516	UP
ILMN_1759954	0.690685	9.66297	4.54747	0.000191763	0.00490474	0.589447	PTMA	1.61405	UP
ILMN_2405628	0.686164	8.31093	7.92034	1.27363e-07	2.14102e-05	7.78643	TOP1MT	1.609	UP
ILMN_1653828	-0.685681	8.893	-10.2351	1.9396e-09	1.09949e-06	11.8396	CHFR	1.60846	DOWN
ILMN_1761519	-0.685054	11.4056	-7.54466	2.68057e-07	3.69146e-05	7.05763	EIF4G2	1.60776	DOWN
ILMN_2093500	0.68484	9.41194	8.34397	5.62874e-08	1.20351e-05	8.5839	ZBED5	1.60752	UP
ILMN_1757406	0.684473	8.44052	6.65308	1.69116e-06	0.000146697	5.2473	HIST1H1C	1.60712	UP
ILMN_1725260	-0.683773	8.26409	-8.05198	9.85685e-08	1.75607e-05	8.037	CDC25C	1.60634	DOWN
ILMN_1658702	0.683541	7.33611	8.06653	9.58294e-08	1.74317e-05	8.06453	HIST1H2BJ	1.60608	UP
ILMN_2145670	0.682065	8.00973	7.2227	5.14944e-07	6.00562e-05	6.41689	TNC	1.60443	UP
ILMN_1760676	-0.681912	11.7052	-9.87519	3.56159e-09	1.66949e-06	11.2569	MORF4L1	1.60426	DOWN
ILMN_3231944	0.677387	10.3717	6.38272	3.01863e-06	0.000225012	4.67657	NMT2	1.59924	UP
ILMN_1761808	-0.673439	9.41059	-8.36066	5.45321e-08	1.20351e-05	8.61478	MCFD2	1.59487	DOWN
ILMN_1758067	0.673357	7.88323	7.58953	2.45016e-07	3.5131e-05	7.14575	RGS4	1.59478	UP
ILMN_2077905	0.672891	7.33126	8.46056	4.5145e-08	1.08952e-05	8.79887	PTGFRN	1.59426	UP
ILMN_2279961	0.672129	10.5248	8.59117	3.53344e-08	8.87914e-06	9.03741	LAMP2	1.59342	UP
ILMN_2100815	-0.66736	8.51407	-8.09441	9.07986e-08	1.66407e-05	8.11722	TMEM9B	1.58816	DOWN
ILMN_1758173	-0.667306	9.48236	-7.46816	3.12643e-07	4.18719e-05	6.90673	TMEM99	1.5881	DOWN
ILMN_1792689	0.665149	7.29833	8.90523	1.97801e-08	5.87975e-06	9.60115	HIST1H2AC	1.58573	UP
ILMN_1746013	-0.663653	8.51789	-9.55316	6.21382e-09	2.44609e-06	10.7212	SPOCK1	1.58409	DOWN
ILMN_1660067	-0.66128	8.082	-6.76536	1.33324e-06	0.000124991	5.48141	LOC730755	1.58149	DOWN
ILMN_1716246	0.66126	7.9973	9.48956	6.94595e-09	2.56526e-06	10.6138	FRZB	1.58146	UP
ILMN_1700518	0.660673	9.98554	7.86295	1.42524e-07	2.35849e-05	7.6764	HMGN4	1.58082	UP
ILMN_2355738	-0.656547	8.2696	-9.71321	4.70499e-09	2.012e-06	10.9891	INCENP	1.5763	DOWN
ILMN_1729234	-0.655734	8.35864	-6.06899	5.98238e-06	0.000364551	4.00236	TPP1	1.57542	DOWN
ILMN_1742866	0.65246	7.45732	7.22809	5.09284e-07	5.96817e-05	6.42774	F2R	1.57185	UP
ILMN_1656057	0.650421	8.43202	7.2737	4.63919e-07	5.62588e-05	6.51938	PLAU	1.56963	UP
ILMN_1678757	0.650088	9.39961	6.46684	2.51816e-06	0.000196102	4.85518	BCYRN1	1.56926	UP
ILMN_1805007	0.649475	7.74207	8.50069	4.18615e-08	1.03068e-05	8.87241	SEMA4F	1.5686	UP
ILMN_1777397	0.647912	9.13299	8.35381	5.52453e-08	1.20351e-05	8.60211	MSX1	1.5669	UP
ILMN_1743806	-0.645972	8.95706	-7.17876	5.63545e-07	6.51015e-05	6.32828	MIF4GD	1.56479	DOWN
ILMN_1713756	-0.643211	10.5555	-8.35661	5.4952e-08	1.20351e-05	8.6073	GLUD1	1.5618	DOWN
ILMN_2188333	0.642995	6.8191	8.86003	2.14859e-08	6.1614e-06	9.52087	CD69	1.56157	UP
ILMN_1774836	0.64229	9.3961	6.48943	2.39888e-06	0.000191087	4.90299	PLOD3	1.5608	UP
ILMN_1702973	0.642035	7.63805	8.56363	3.72011e-08	9.25283e-06	8.98731	FAM176A	1.56053	UP
ILMN_1849013	0.641528	9.18768	9.21884	1.12206e-08	3.74055e-06	10.1504	IL6ST	1.55998	UP
ILMN_2162328	0.638965	11.4452	9.0715	1.46228e-08	4.56962e-06	9.89405	PTS	1.55721	UP
ILMN_2053281	0.638122	7.5012	7.95533	1.1895e-07	2.01347e-05	7.85327	C14orf149	1.5563	UP
ILMN_1784602	0.637373	11.0975	7.58173	2.48873e-07	3.5269e-05	7.13044	CDKN1A	1.55549	UP
ILMN_1773119	-0.637113	9.18999	-6.3041	3.5789e-06	0.000251874	4.50879	CCNF	1.55521	DOWN
ILMN_1764228	-0.636993	9.39823	-8.72985	2.73062e-08	7.23467e-06	9.28804	DAB2	1.55508	DOWN
ILMN_2230892	0.636701	10.084	8.40982	4.96833e-08	1.15336e-05	8.70554	IL10RB	1.55477	UP
ILMN_1727134	0.636686	8.50646	7.91085	1.29751e-07	2.16623e-05	7.76826	KLHDC5	1.55475	UP
ILMN_1699644	-0.636384	7.70722	-7.56362	2.58063e-07	3.59853e-05	7.09489	MARCH3	1.55443	DOWN
ILMN_1770623	-0.634783	8.45433	-8.13355	8.41923e-08	1.60407e-05	8.191	FAM58A	1.5527	DOWN
ILMN_1688702	0.634235	10.8359	7.23215	5.05072e-07	5.96817e-05	6.4359	PJA2	1.55211	UP
ILMN_2407619	-0.633376	7.97845	-8.27276	6.44622e-08	1.3182e-05	8.45164	CDC25C	1.55119	DOWN
ILMN_1752351	0.632613	9.99744	6.12794	5.25597e-06	0.000335894	4.12998	LAMP2	1.55037	UP
ILMN_1685625	-0.632039	8.74865	-9.29589	9.78011e-09	3.31098e-06	10.2833	UCP2	1.54975	DOWN
ILMN_1728934	0.630797	10.9348	9.44895	7.45974e-09	2.67399e-06	10.5449	PRC1	1.54842	UP
ILMN_2119555	-0.630153	8.70287	-3.617	0.00169875	0.0244089	-1.53443	TMTC3	1.54773	DOWN
ILMN_1709294	-0.629322	9.3884	-6.21485	4.34607e-06	0.000292998	4.31737	CDCA8	1.54684	DOWN
ILMN_2062468	0.628685	8.06288	8.77225	2.52494e-08	6.76324e-06	9.36413	IGFBP7	1.54615	UP
ILMN_1721868	-0.628139	10.7669	-6.46172	2.546e-06	0.000197639	4.84435	KPNA2	1.54557	DOWN
ILMN_1762002	0.627627	8.87847	7.23039	5.06893e-07	5.96817e-05	6.43237	CSTF3	1.54502	UP
ILMN_2060413	0.626796	11.3858	8.04754	9.94203e-08	1.75607e-05	8.02859	CD24	1.54413	UP
ILMN_1678165	0.625587	10.8747	8.6043	3.44792e-08	8.75448e-06	9.06125	LSM7	1.54284	UP
ILMN_1743397	0.624916	7.94568	8.20921	7.27965e-08	1.43098e-05	8.33299	PIGW	1.54212	UP
ILMN_1779648	0.624321	8.1914	5.53561	1.96643e-05	0.000926388	2.82922	HIST3H2A	1.54148	UP
ILMN_2179652	0.623835	10.0179	7.96437	1.16871e-07	1.99212e-05	7.87051	PRELID1	1.54097	UP
ILMN_3289352	0.623549	10.9277	2.89503	0.00889534	0.0792485	-3.11431	RPL6	1.54066	UP
ILMN_1705111	0.6229	7.68402	7.73244	1.84357e-07	2.82987e-05	7.42446	FNDC3A	1.53997	UP
ILMN_2374340	0.622157	9.04528	5.60217	1.69212e-05	0.000821621	2.9773	PLAUR	1.53917	UP
ILMN_1710544	-0.622031	8.28603	-7.33118	4.12621e-07	5.1342e-05	6.63443	PCDH7	1.53904	DOWN
ILMN_1667260	0.621852	9.07685	5.69154	1.38401e-05	0.000714732	3.17543	MAPK3	1.53885	UP
ILMN_2401822	0.620257	9.10648	7.78152	1.67305e-07	2.64809e-05	7.5195	FTSJ1	1.53715	UP
ILMN_1723123	0.619312	8.84143	9.00793	1.64062e-08	4.99877e-06	9.78253	FGFR3	1.53614	UP
ILMN_3237946	0.618952	9.57831	6.77486	1.30679e-06	0.000123069	5.50113	PXDN	1.53576	UP
ILMN_1774066	-0.617606	10.1276	-5.67752	1.42827e-05	0.000731191	3.14441	TMEM141	1.53433	DOWN
ILMN_2205245	-0.615665	9.12876	-7.85951	1.4349e-07	2.35849e-05	7.66979	GPN2	1.53226	DOWN
ILMN_1771697	-0.614304	8.70783	-8.22006	7.12975e-08	1.41874e-05	8.3533	VRK3	1.53082	DOWN
ILMN_1704876	0.613396	8.50284	6.60587	1.86994e-06	0.000159929	5.14834	USP38	1.52986	UP
ILMN_1660840	-0.611494	10.1094	-8.60813	3.42332e-08	8.75448e-06	9.06821	PPPDE1	1.52784	DOWN
ILMN_2145116	0.611158	7.6278	7.71113	1.92313e-07	2.8936e-05	7.38307	TMEM173	1.52748	UP
ILMN_1651826	0.609346	11.649	6.18885	4.59991e-06	0.000305512	4.26141	BASP1	1.52557	UP
ILMN_2079285	0.60926	9.35142	7.68073	2.0428e-07	3.04319e-05	7.32394	ATP5L	1.52548	UP
ILMN_1782609	0.608008	8.9195	6.87294	1.06324e-06	0.000105351	5.70411	STAG2	1.52415	UP
ILMN_1752953	-0.607719	10.1857	-8.12453	8.56687e-08	1.61874e-05	8.17402	BCL2L12	1.52385	DOWN
ILMN_2146418	-0.607557	9.72135	-6.85124	1.11276e-06	0.000109372	5.65932	CRIM1	1.52368	DOWN
ILMN_1786039	-0.60723	9.58646	-7.8571	1.4417e-07	2.35849e-05	7.66516	RNF34	1.52333	DOWN
ILMN_1778360	0.606455	8.73088	8.28328	6.31811e-08	1.3079e-05	8.47122	PYGB	1.52251	UP
ILMN_1702177	0.605081	12.067	9.13047	1.3148e-08	4.21688e-06	9.99701	GLO1	1.52106	UP
ILMN_1652409	-0.603618	8.7078	-8.82666	2.28428e-08	6.3272e-06	9.46142	SPATA7	1.51952	DOWN
ILMN_1785857	-0.603604	9.14904	-7.67957	2.04752e-07	3.04319e-05	7.32168	ISY1	1.51951	DOWN
ILMN_2198878	-0.603498	8.32965	-8.00658	1.07651e-07	1.86099e-05	7.95085	INPP4B	1.5194	DOWN
ILMN_2258268	0.602428	7.84131	7.39305	3.63903e-07	4.65455e-05	6.75776	GLRX2	1.51827	UP
ILMN_1698463	0.601757	8.54175	8.35262	5.53708e-08	1.20351e-05	8.5999	ILF3	1.51756	UP
ILMN_3236358	-0.601543	7.61499	-8.14227	8.27898e-08	1.60159e-05	8.20741	NOP14	1.51734	DOWN
ILMN_1764850	0.598265	10.7225	7.71615	1.90407e-07	2.88271e-05	7.39283	HPCAL1	1.51389	UP
ILMN_1696675	-0.598248	9.11374	-7.16468	5.80099e-07	6.65745e-05	6.29984	CES2	1.51388	DOWN
ILMN_2148527	0.597866	11.5348	6.64393	1.7244e-06	0.000148524	5.22813	H19	1.51348	UP
ILMN_1788384	0.597266	9.60818	8.4409	4.68497e-08	1.11957e-05	8.76276	C9orf5	1.51285	UP
ILMN_1815308	0.597018	9.58032	7.62822	2.26797e-07	3.31029e-05	7.22148	SDC1	1.51259	UP
ILMN_1757467	-0.595579	10.8319	-6.34457	3.2783e-06	0.000237823	4.59525	H1F0	1.51108	DOWN
ILMN_1689004	0.59538	9.53879	6.64761	1.71093e-06	0.000147887	5.23585	TNFRSF12A	1.51087	UP
ILMN_1657283	-0.593492	11.4996	-7.46322	3.15776e-07	4.19132e-05	6.89695	ALKBH5	1.50889	DOWN
ILMN_1716815	0.592195	8.21424	7.75788	1.75306e-07	2.72171e-05	7.47376	CEACAM1	1.50754	UP
ILMN_1676191	-0.587973	8.91834	-7.57509	2.52201e-07	3.55341e-05	7.11741	DARS2	1.50313	DOWN
ILMN_2408543	0.587551	8.25742	5.90997	8.50084e-06	0.00047854	3.65597	PLAUR	1.50269	UP
ILMN_1715546	-0.586786	7.77862	-8.23262	6.96031e-08	1.40213e-05	8.37677	RNF216P1	1.5019	DOWN
ILMN_1658071	0.585682	9.17579	7.23503	5.021e-07	5.96817e-05	6.4417	ATP1B1	1.50075	UP
