# Supplementary material for: Integrated Systems Biology Approach Identifies Novel Maternal and Placental Pathways of Preeclampsia
Source: Front Immunol. 2018 Aug 8;9:1661. doi: 10.3389/fimmu.2018.01661 (PMC6092567; doi:10.3389/fimmu.2018.01661)
Supplement: Data S1 — Genes differentially expressed in the placenta in preterm preeclampsia. [file Data_Sheet_1.zip › Data 16.XLS]

## Sheet: HTR8 SVneo microarray - CC
GO CC ID	P-value	Odds ratio	Expected count	Count	Size	Term	Upregulated proportion	Genes	FDR
GO:0000786	2.64597e-08	20.7107	0.495887	8	42	nucleosome	0.75	H1F0;HIST1H1C;HIST1H2BD;H3F3C;HIST1H2AC;HIST1H2BK;HIST1H2BJ;HIST3H2A	4.7892e-06
GO:0032993	3.32684e-06	10.1777	0.909126	8	77	protein-DNA complex	0.75	H1F0;HIST1H1C;HIST1H2BD;H3F3C;HIST1H2AC;HIST1H2BK;HIST1H2BJ;HIST3H2A	0.000301079
GO:0044446	5.64282e-06	2.06467	60.5926	88	5132	intracellular organelle part	0.477273	DHRS2;CDKN1A;BASP1;HMGN4;UBE2E3;TGOLN2;POLR3G;IVNS1ABP;MYL12A;ATP5L;STAG2;DBF4;MORF4L1;PRDM4;MARCH3;TOP1MT;TPP1;DYNLL2;CSTF3;DAB2;FNDC3A;DCAF12;GLUD1;PIGW;H1F0;HIST1H1C;HIST1H2BD;TMEM173;ILF3;INCENP;IRAK1;JARID2;KPNA2;LAMP2;LETM1;MARCKS;H3F3C;MSX1;ATP2A2;SLC11A2;SERPINE1;COPS7A;TXNDC12;NMD3;SAR1B;PLAUR;BRWD1;GAR1;CDCA8;DARS2;PPP2R1A;RPRD1A;CHFR;MAPK3;PTGFRN;ISY1;PTBP2;CCND1;RPL6;RPL9;RRM2;SPARC;S…	0.00034045
GO:0044422	9.35904e-06	2.02758	61.2538	88	5188	organelle part	0.477273	DHRS2;CDKN1A;BASP1;HMGN4;UBE2E3;TGOLN2;POLR3G;IVNS1ABP;MYL12A;ATP5L;STAG2;DBF4;MORF4L1;PRDM4;MARCH3;TOP1MT;TPP1;DYNLL2;CSTF3;DAB2;FNDC3A;DCAF12;GLUD1;PIGW;H1F0;HIST1H1C;HIST1H2BD;TMEM173;ILF3;INCENP;IRAK1;JARID2;KPNA2;LAMP2;LETM1;MARCKS;H3F3C;MSX1;ATP2A2;SLC11A2;SERPINE1;COPS7A;TXNDC12;NMD3;SAR1B;PLAUR;BRWD1;GAR1;CDCA8;DARS2;PPP2R1A;RPRD1A;CHFR;MAPK3;PTGFRN;ISY1;PTBP2;CCND1;RPL6;RPL9;RRM2;SPARC;S…	0.000423497
GO:0000785	3.09116e-05	4.62883	2.86906	12	243	chromatin	0.666667	HMGN4;STAG2;MORF4L1;H1F0;HIST1H1C;HIST1H2BD;INCENP;H3F3C;HIST1H2AC;HIST1H2BK;HIST1H2BJ;HIST3H2A	0.001119
GO:0044427	0.000929592	2.84158	5.33668	14	452	chromosomal part	0.571429	HMGN4;STAG2;MORF4L1;H1F0;HIST1H1C;HIST1H2BD;INCENP;H3F3C;CDCA8;PPP2R1A;HIST1H2AC;HIST1H2BK;HIST1H2BJ;HIST3H2A	0.025135
GO:0000307	0.000972072	18.2693	0.200716	3	17	cyclin-dependent protein kinase holoenzyme complex	0.333333	CDKN1A;CCNY;CCND1	0.025135
GO:0005694	0.00178476	2.54546	6.36388	15	539	chromosome	0.6	HMGN4;STAG2;MORF4L1;TOP1MT;H1F0;HIST1H1C;HIST1H2BD;INCENP;H3F3C;CDCA8;PPP2R1A;HIST1H2AC;HIST1H2BK;HIST1H2BJ;HIST3H2A	0.0403801
GO:0031012	0.00367009	2.92331	3.64831	10	309	extracellular matrix	0.9	CTHRC1;TNC;IGFBP7;SERPINE1;ANGPTL4;SPARC;SPOCK1;TGFBI;TIMP3;PXDN	0.0738096
GO:0009986	0.00489738	2.79863	3.8018	10	322	cell surface	0.9	CD24;ALCAM;HMMR;SLC11A2;TNFRSF12A;PLAU;PLAUR;SDC1;CD34;CD69	0.0886427
GO:0031094	0.00585713	21.1846	0.118068	2	10	platelet dense tubular network	1	F2R;ATP2A2	0.0963764
GO:0032991	0.00684598	1.56777	37.097	51	3142	macromolecular complex	0.588235	CDKN1A;BASP1;POLR3G;IVNS1ABP;MYL12A;ATP5L;MORF4L1;DYNLL2;EIF4G2;CCNY;DCAF12;H1F0;HIST1H1C;HIST1H2BD;IGFBP5;IL6ST;IL10RB;ILF3;INCENP;IRAK1;ITGB5;JARID2;H3F3C;MSX1;ATP1B1;SLC11A2;COPS7A;LSM7;GAR1;CDCA8;PPP2R1A;RPRD1A;MAPK3;ISY1;PTBP2;CCND1;RPL6;RPL9;SDC1;SSR3;SS18;CALD1;HIST1H2AC;HIST1H2BK;NOP14;HIST1H2BJ;CCNF;PRC1;HIST3H2A;KIF3B;CD34	0.10326
GO:0005925	0.00871499	4.20621	1.26333	5	107	focal adhesion	0.8	FGFR3;LPP;MAPK3;SDC1;PDLIM7	0.107642
GO:0043233	0.00878213	1.61007	26.9196	39	2280	organelle lumen	0.384615	CDKN1A;BASP1;UBE2E3;POLR3G;IVNS1ABP;STAG2;DBF4;MORF4L1;PRDM4;TOP1MT;TPP1;CSTF3;GLUD1;H1F0;ILF3;INCENP;JARID2;KPNA2;MSX1;SERPINE1;TXNDC12;NMD3;PLAUR;BRWD1;GAR1;CDCA8;DARS2;RPRD1A;CHFR;MAPK3;CCND1;RPL9;RRM2;SPARC;TXNRD1;RNF34;NOP14;CES2;CDC25C	0.107642
GO:0005604	0.00892062	5.26052	0.814671	4	69	basement membrane	1	TNC;SPARC;TGFBI;TIMP3	0.107642
GO:0005924	0.0101219	4.04623	1.31056	5	111	cell-substrate adherens junction	0.8	FGFR3;LPP;MAPK3;SDC1;PDLIM7	0.108958
GO:0030867	0.0114837	14.1187	0.165296	2	14	rough endoplasmic reticulum membrane	0.5	SSR3;PLOD3	0.108958
GO:0031974	0.0115529	1.57678	27.38	39	2319	membrane-enclosed lumen	0.384615	CDKN1A;BASP1;UBE2E3;POLR3G;IVNS1ABP;STAG2;DBF4;MORF4L1;PRDM4;TOP1MT;TPP1;CSTF3;GLUD1;H1F0;ILF3;INCENP;JARID2;KPNA2;MSX1;SERPINE1;TXNDC12;NMD3;PLAUR;BRWD1;GAR1;CDCA8;DARS2;RPRD1A;CHFR;MAPK3;CCND1;RPL9;RRM2;SPARC;TXNRD1;RNF34;NOP14;CES2;CDC25C	0.108958
GO:0030055	0.0120903	3.86246	1.36959	5	116	cell-substrate junction	0.8	FGFR3;LPP;MAPK3;SDC1;PDLIM7	0.108958
GO:0005578	0.0125719	2.72516	3.09339	8	262	proteinaceous extracellular matrix	0.875	CTHRC1;TNC;ANGPTL4;SPARC;SPOCK1;TGFBI;TIMP3;PXDN	0.108958
GO:0043228	0.0132435	1.54098	30.2609	42	2563	non-membrane-bounded organelle	0.52381	BASP1;HMGN4;UBE2E3;IVNS1ABP;MYL12A;STAG2;MORF4L1;TOP1MT;DYNLL2;DCAF12;H1F0;HIST1H1C;HIST1H2BD;ILF3;INCENP;MARCKS;H3F3C;NMD3;BRWD1;GAR1;CDCA8;PPP2R1A;MAPK3;PDXP;ANKRA2;RPL6;RPL9;SPOCK1;SS18;TXNRD1;YES1;CALD1;HIST1H2AC;HIST1H2BK;NOP14;HIST1H2BJ;CCNF;PRC1;PDLIM7;HIST3H2A;KIF3B;PJA2	0.108958
GO:0043232	0.0132435	1.54098	30.2609	42	2563	intracellular non-membrane-bounded organelle	0.52381	BASP1;HMGN4;UBE2E3;IVNS1ABP;MYL12A;STAG2;MORF4L1;TOP1MT;DYNLL2;DCAF12;H1F0;HIST1H1C;HIST1H2BD;ILF3;INCENP;MARCKS;H3F3C;NMD3;BRWD1;GAR1;CDCA8;PPP2R1A;MAPK3;PDXP;ANKRA2;RPL6;RPL9;SPOCK1;SS18;TXNRD1;YES1;CALD1;HIST1H2AC;HIST1H2BK;NOP14;HIST1H2BJ;CCNF;PRC1;PDLIM7;HIST3H2A;KIF3B;PJA2	0.108958
GO:0005615	0.0141273	2.10377	6.54098	13	554	extracellular space	0.923077	CTHRC1;FRZB;TNC;IGFBP5;IGFBP7;IL6ST;SERPINE1;ANGPTL4;PLAU;SPARC;SPOCK1;TGFBI;PXDN	0.111175
GO:0043229	0.0147579	1.50314	101.94	115	8634	intracellular organelle	0.504348	DHRS2;CDKN1A;BASP1;HMGN4;UBE2E3;SEMA4F;TGOLN2;POLR3G;IVNS1ABP;MYL12A;ATP5L;STAG2;DBF4;MORF4L1;SNRNP27;PRDM4;MARCH3;TOP1MT;TPP1;DYNLL2;CSTF3;DAB2;F2R;CCNY;FGFR3;FNDC3A;DCAF12;PRELID1;GLUD1;PIGW;H1F0;HIST1H1C;HIST1H2BD;TMEM173;ILF3;INCENP;IRAK1;ITGB5;JARID2;KPNA2;LAMP2;LETM1;LPP;MARCKS;H3F3C;MSX1;ATP2A2;SLC11A2;SERPINE1;COPS7A;GLRX2;TXNDC12;NMD3;SAR1B;VRK3;LSM7;PLAUR;BRWD1;GAR1;CDCA8;DARS2;PPP2R1A;…	0.111299
GO:0043226	0.0158191	1.49596	102.105	115	8648	organelle	0.504348	DHRS2;CDKN1A;BASP1;HMGN4;UBE2E3;SEMA4F;TGOLN2;POLR3G;IVNS1ABP;MYL12A;ATP5L;STAG2;DBF4;MORF4L1;SNRNP27;PRDM4;MARCH3;TOP1MT;TPP1;DYNLL2;CSTF3;DAB2;F2R;CCNY;FGFR3;FNDC3A;DCAF12;PRELID1;GLUD1;PIGW;H1F0;HIST1H1C;HIST1H2BD;TMEM173;ILF3;INCENP;IRAK1;ITGB5;JARID2;KPNA2;LAMP2;LETM1;LPP;MARCKS;H3F3C;MSX1;ATP2A2;SLC11A2;SERPINE1;COPS7A;GLRX2;TXNDC12;NMD3;SAR1B;VRK3;LSM7;PLAUR;BRWD1;GAR1;CDCA8;DARS2;PPP2R1A;…	0.11453
GO:0016323	0.0174065	2.76733	2.65654	7	225	basolateral plasma membrane	0.857143	FGFR3;LPP;ATP1B1;MAPK3;SDC1;PDLIM7;CD34	0.118076
GO:0044424	0.0176135	1.58106	117.679	129	9967	intracellular part	0.511628	DHRS2;CDKN1A;BASP1;HMGN4;UBE2E3;SEMA4F;TGOLN2;POLR3G;IVNS1ABP;MYL12A;ATP5L;STAG2;DBF4;MORF4L1;SNRNP27;PRDM4;MARCH3;TOP1MT;TPP1;DYNLL2;CSTF3;DAB2;EIF2D;EIF4G2;F2R;CCNY;FGFR3;FNDC3A;FRZB;DCAF12;PPP1R14B;PRELID1;GLO1;GLUD1;PIGW;H1F0;HIST1H1C;HIST1H2BD;HMMR;TMEM173;ILF3;INCENP;IRAK1;ITGB5;JARID2;KPNA2;LAMP2;LETM1;LPP;MARCKS;H3F3C;MSX1;ATP2A2;SLC11A2;SERPINE1;COPS7A;GLRX2;TXNDC12;NMD3;SAR1B;GLTP;VRK3;…	0.118076
GO:0005901	0.0189473	5.67018	0.566728	3	48	caveola	1	F2R;ATP1B1;MAPK3	0.119225
GO:0070013	0.0191023	1.52791	26.5181	37	2246	intracellular organelle lumen	0.351351	CDKN1A;BASP1;UBE2E3;POLR3G;IVNS1ABP;STAG2;DBF4;MORF4L1;PRDM4;TOP1MT;TPP1;CSTF3;GLUD1;H1F0;ILF3;INCENP;JARID2;KPNA2;MSX1;TXNDC12;NMD3;PLAUR;BRWD1;GAR1;CDCA8;DARS2;RPRD1A;CHFR;MAPK3;CCND1;RPL9;RRM2;TXNRD1;RNF34;NOP14;CES2;CDC25C	0.119225
GO:0044433	0.0225881	2.43154	3.44759	8	292	cytoplasmic vesicle part	0.5	MARCH3;DAB2;LAMP2;SERPINE1;SAR1B;SPARC;BSG;MCFD2	0.136281
GO:0043231	0.0240177	1.42026	92.6127	105	7844	intracellular membrane-bounded organelle	0.504762	DHRS2;CDKN1A;BASP1;HMGN4;UBE2E3;SEMA4F;TGOLN2;POLR3G;IVNS1ABP;ATP5L;STAG2;DBF4;MORF4L1;SNRNP27;PRDM4;MARCH3;TOP1MT;TPP1;CSTF3;DAB2;F2R;CCNY;FGFR3;FNDC3A;PRELID1;GLUD1;PIGW;H1F0;HIST1H1C;HIST1H2BD;TMEM173;ILF3;INCENP;IRAK1;ITGB5;JARID2;KPNA2;LAMP2;LETM1;LPP;MARCKS;H3F3C;MSX1;ATP2A2;SLC11A2;SERPINE1;COPS7A;GLRX2;TXNDC12;NMD3;SAR1B;VRK3;LSM7;PLAUR;BRWD1;GAR1;CDCA8;DARS2;PPP2R1A;RPRD1A;CHFR;MAPK3;PTG…	0.137811
GO:0045121	0.0244845	3.19378	1.64115	5	139	membrane raft	0.8	CD24;F2R;ATP1B1;MAPK3;BSG	0.137811
GO:0043227	0.0251258	1.41572	92.7308	105	7854	membrane-bounded organelle	0.504762	DHRS2;CDKN1A;BASP1;HMGN4;UBE2E3;SEMA4F;TGOLN2;POLR3G;IVNS1ABP;ATP5L;STAG2;DBF4;MORF4L1;SNRNP27;PRDM4;MARCH3;TOP1MT;TPP1;CSTF3;DAB2;F2R;CCNY;FGFR3;FNDC3A;PRELID1;GLUD1;PIGW;H1F0;HIST1H1C;HIST1H2BD;TMEM173;ILF3;INCENP;IRAK1;ITGB5;JARID2;KPNA2;LAMP2;LETM1;LPP;MARCKS;H3F3C;MSX1;ATP2A2;SLC11A2;SERPINE1;COPS7A;GLRX2;TXNDC12;NMD3;SAR1B;VRK3;LSM7;PLAUR;BRWD1;GAR1;CDCA8;DARS2;PPP2R1A;RPRD1A;CHFR;MAPK3;PTG…	0.137811
GO:0044420	0.0272483	3.10024	1.68838	5	143	extracellular matrix part	1	CTHRC1;TNC;SPARC;TGFBI;TIMP3	0.142816
GO:0005634	0.0280796	1.38302	58.9397	71	4992	nucleus	0.422535	DHRS2;CDKN1A;BASP1;HMGN4;UBE2E3;TGOLN2;POLR3G;IVNS1ABP;STAG2;DBF4;MORF4L1;SNRNP27;PRDM4;CSTF3;DAB2;CCNY;PRELID1;H1F0;HIST1H1C;HIST1H2BD;ILF3;INCENP;IRAK1;JARID2;KPNA2;LPP;MARCKS;H3F3C;MSX1;SLC11A2;COPS7A;GLRX2;NMD3;VRK3;LSM7;BRWD1;GAR1;CDCA8;DARS2;PPP2R1A;RPRD1A;CHFR;MAPK3;MIF4GD;ISY1;PTMA;ANKRA2;PTBP2;CCND1;RPL9;RRM2;SPARC;SS18;TXNRD1;RNF34;NCOA4;HIST1H2AC;STK40;TOX2;HIST1H2BK;CGGBP1;PDXK;NOP14;…	0.142816
GO:0031410	0.0284053	1.85237	7.9578	14	674	cytoplasmic vesicle	0.571429	TGOLN2;MARCH3;TPP1;DAB2;FGFR3;FNDC3A;ITGB5;LAMP2;SLC11A2;SERPINE1;SAR1B;SPARC;BSG;MCFD2	0.142816
GO:0044421	0.0307599	1.79172	8.8197	15	747	extracellular region part	0.933333	CTHRC1;FRZB;TNC;IGFBP5;IGFBP7;IL6ST;SERPINE1;ANGPTL4;PLAU;SPARC;SPOCK1;TGFBI;TIMP3;PXDN;CD34	0.150474
GO:0012506	0.0340515	2.38758	3.05797	7	259	vesicle membrane	0.428571	MARCH3;DAB2;FNDC3A;LAMP2;SAR1B;BSG;MCFD2	0.161474
GO:0012507	0.0347928	7.36005	0.295171	2	25	ER to Golgi transport vesicle membrane	0.5	SAR1B;MCFD2	0.161474
GO:0016023	0.0360529	1.83025	7.45011	13	631	cytoplasmic membrane-bounded vesicle	0.538462	TGOLN2;MARCH3;TPP1;DAB2;FGFR3;FNDC3A;ITGB5;LAMP2;SERPINE1;SAR1B;SPARC;BSG;MCFD2	0.163139
GO:0031982	0.0392798	1.76482	8.32381	14	705	vesicle	0.571429	TGOLN2;MARCH3;TPP1;DAB2;FGFR3;FNDC3A;ITGB5;LAMP2;SLC11A2;SERPINE1;SAR1B;SPARC;BSG;MCFD2	0.163657
GO:0031981	0.0393939	1.48018	21.7246	30	1840	nuclear lumen	0.366667	CDKN1A;BASP1;UBE2E3;POLR3G;IVNS1ABP;STAG2;DBF4;MORF4L1;PRDM4;CSTF3;H1F0;ILF3;INCENP;JARID2;KPNA2;MSX1;NMD3;BRWD1;GAR1;CDCA8;RPRD1A;CHFR;MAPK3;CCND1;RPL9;RRM2;TXNRD1;RNF34;NOP14;CDC25C	0.163657
GO:0008180	0.0400913	6.7702	0.318784	2	27	signalosome	0.5	BASP1;COPS7A	0.163657
GO:0044452	0.0400913	6.7702	0.318784	2	27	nucleolar part	0	GAR1;NOP14	0.163657
GO:0005886	0.0406883	1.3936	35.2906	45	2989	plasma membrane	0.733333	CD24;BASP1;SEMA4F;TGOLN2;DYNLL2;DAB2;ALCAM;F2R;CCNY;FGFR3;TMEM173;IL6ST;IL10RB;IRAK1;ITGB5;LAMP2;LPP;MARCKS;ATP1B1;ATP2A2;SLC11A2;SERPINE1;PCDH7;CRIM1;TNFRSF12A;PLAU;PLAUR;MAPK3;PDXP;RGS4;CEACAM1;SDC1;SLC20A1;BSG;TGFBI;YES1;CALD1;FAM176A;PRC1;PDLIM7;NMT2;CD34;CD69;GAB2;PJA2	0.163657
GO:0031988	0.0422364	1.78471	7.62721	13	646	membrane-bounded vesicle	0.538462	TGOLN2;MARCH3;TPP1;DAB2;FGFR3;FNDC3A;ITGB5;LAMP2;SERPINE1;SAR1B;SPARC;BSG;MCFD2	0.165009
GO:0030134	0.0428476	6.5093	0.330591	2	28	ER to Golgi transport vesicle	0.5	SAR1B;MCFD2	0.165009
GO:0031594	0.0456727	6.26773	0.342398	2	29	neuromuscular junction	0.5	F2R;SPOCK1	0.165852
GO:0005887	0.0468222	1.6563	10.1421	16	859	integral to plasma membrane	0.875	SEMA4F;F2R;FGFR3;IL6ST;IL10RB;IRAK1;ITGB5;ATP1B1;ATP2A2;SLC11A2;PCDH7;CEACAM1;SDC1;SLC20A1;CD34;CD69	0.165852
GO:0005912	0.0469462	2.65259	1.95993	5	166	adherens junction	0.8	FGFR3;LPP;MAPK3;SDC1;PDLIM7	0.165852
GO:0044428	0.0472451	1.42481	25.6326	34	2171	nuclear part	0.352941	DHRS2;CDKN1A;BASP1;UBE2E3;POLR3G;IVNS1ABP;STAG2;DBF4;MORF4L1;PRDM4;CSTF3;H1F0;ILF3;INCENP;JARID2;KPNA2;MSX1;COPS7A;NMD3;BRWD1;GAR1;CDCA8;RPRD1A;CHFR;MAPK3;ISY1;PTBP2;CCND1;RPL9;RRM2;TXNRD1;RNF34;NOP14;CDC25C	0.165852
GO:0005802	0.0480594	3.85975	0.814671	3	69	trans-Golgi network	0.666667	TGOLN2;SLC11A2;SCAMP1	0.165852
GO:0005791	0.0485644	6.04342	0.354205	2	30	rough endoplasmic reticulum	0.5	SSR3;PLOD3	0.165852
GO:0005622	0.0511433	1.44049	120.229	129	10183	intracellular	0.511628	DHRS2;CDKN1A;BASP1;HMGN4;UBE2E3;SEMA4F;TGOLN2;POLR3G;IVNS1ABP;MYL12A;ATP5L;STAG2;DBF4;MORF4L1;SNRNP27;PRDM4;MARCH3;TOP1MT;TPP1;DYNLL2;CSTF3;DAB2;EIF2D;EIF4G2;F2R;CCNY;FGFR3;FNDC3A;FRZB;DCAF12;PPP1R14B;PRELID1;GLO1;GLUD1;PIGW;H1F0;HIST1H1C;HIST1H2BD;HMMR;TMEM173;ILF3;INCENP;IRAK1;ITGB5;JARID2;KPNA2;LAMP2;LETM1;LPP;MARCKS;H3F3C;MSX1;ATP2A2;SLC11A2;SERPINE1;COPS7A;GLRX2;TXNDC12;NMD3;SAR1B;GLTP;VRK3;…	0.166136
GO:0071944	0.0529731	1.36113	35.9282	45	3043	cell periphery	0.733333	CD24;BASP1;SEMA4F;TGOLN2;DYNLL2;DAB2;ALCAM;F2R;CCNY;FGFR3;TMEM173;IL6ST;IL10RB;IRAK1;ITGB5;LAMP2;LPP;MARCKS;ATP1B1;ATP2A2;SLC11A2;SERPINE1;PCDH7;CRIM1;TNFRSF12A;PLAU;PLAUR;MAPK3;PDXP;RGS4;CEACAM1;SDC1;SLC20A1;BSG;TGFBI;YES1;CALD1;FAM176A;PRC1;PDLIM7;NMT2;CD34;CD69;GAB2;PJA2	0.166136
GO:0005654	0.0541051	1.51108	15.3725	22	1302	nucleoplasm	0.409091	CDKN1A;BASP1;POLR3G;IVNS1ABP;STAG2;DBF4;MORF4L1;PRDM4;CSTF3;H1F0;JARID2;KPNA2;MSX1;NMD3;GAR1;RPRD1A;CHFR;MAPK3;CCND1;RRM2;RNF34;CDC25C	0.166136
GO:0030141	0.0542677	2.54067	2.04258	5	173	secretory granule	0.8	FNDC3A;LAMP2;SERPINE1;SPARC;BSG	0.166136
GO:0045335	0.0545404	5.63965	0.377818	2	32	phagocytic vesicle	1	ITGB5;LAMP2	0.166136
GO:0044432	0.05467	1.71068	7.93419	13	672	endoplasmic reticulum part	0.692308	PIGW;TMEM173;ATP2A2;TXNDC12;SAR1B;PLAUR;PTGFRN;SSR3;TMX1;FAM176A;CES2;PLOD3;PJA2	0.166136
GO:0043235	0.0550728	2.91074	1.42863	4	121	receptor complex	0.75	IL6ST;IL10RB;IRAK1;ITGB5	0.166136
GO:0045178	0.0576207	5.45731	0.389625	2	33	basal part of cell	1	SLC11A2;CD34	0.168129
GO:0044464	0.0582025	1.60611	135.212	142	11452	cell part	0.542254	CD24;DHRS2;CDKN1A;BASP1;HMGN4;UBE2E3;SEMA4F;TGOLN2;POLR3G;IVNS1ABP;MYL12A;ATP5L;STAG2;DBF4;MORF4L1;SNRNP27;PRDM4;MARCH3;TOP1MT;TPP1;DYNLL2;CSTF3;DAB2;EIF2D;EIF4G2;ALCAM;F2R;CCNY;FGFR3;FNDC3A;FRZB;DCAF12;PPP1R14B;PRELID1;GLO1;GLUD1;PIGW;H1F0;HIST1H1C;HIST1H2BD;HMMR;TMEM173;IL6ST;IL10RB;ILF3;INCENP;IRAK1;ITGB5;JARID2;KPNA2;LAMP2;LETM1;LPP;MARCKS;H3F3C;MSX1;ATP1B1;ATP2A2;SLC11A2;SERPINE1;COPS7A;PCDH…	0.168129
GO:0005623	0.0585199	1.605	135.224	142	11453	cell	0.542254	CD24;DHRS2;CDKN1A;BASP1;HMGN4;UBE2E3;SEMA4F;TGOLN2;POLR3G;IVNS1ABP;MYL12A;ATP5L;STAG2;DBF4;MORF4L1;SNRNP27;PRDM4;MARCH3;TOP1MT;TPP1;DYNLL2;CSTF3;DAB2;EIF2D;EIF4G2;ALCAM;F2R;CCNY;FGFR3;FNDC3A;FRZB;DCAF12;PPP1R14B;PRELID1;GLO1;GLUD1;PIGW;H1F0;HIST1H1C;HIST1H2BD;HMMR;TMEM173;IL6ST;IL10RB;ILF3;INCENP;IRAK1;ITGB5;JARID2;KPNA2;LAMP2;LETM1;LPP;MARCKS;H3F3C;MSX1;ATP1B1;ATP2A2;SLC11A2;SERPINE1;COPS7A;PCDH…	0.168129
GO:0031226	0.0607109	1.59347	10.5081	16	890	intrinsic to plasma membrane	0.875	SEMA4F;F2R;FGFR3;IL6ST;IL10RB;IRAK1;ITGB5;ATP1B1;ATP2A2;SLC11A2;PCDH7;CEACAM1;SDC1;SLC20A1;CD34;CD69	0.169284
GO:0070161	0.0622166	2.43771	2.12523	5	180	anchoring junction	0.8	FGFR3;LPP;MAPK3;SDC1;PDLIM7	0.169284
GO:0005783	0.063955	1.55905	11.4172	17	967	endoplasmic reticulum	0.705882	SEMA4F;FGFR3;PIGW;TMEM173;ATP2A2;TXNDC12;SAR1B;PLAUR;PTGFRN;SSR3;PXDN;TMX1;FAM176A;CES2;PLOD3;MCFD2;PJA2	0.169284
GO:0005737	0.064252	1.30544	88.2206	98	7472	cytoplasm	0.479592	DHRS2;CDKN1A;BASP1;UBE2E3;SEMA4F;TGOLN2;IVNS1ABP;ATP5L;PRDM4;MARCH3;TOP1MT;TPP1;DYNLL2;DAB2;EIF2D;EIF4G2;F2R;CCNY;FGFR3;FNDC3A;FRZB;DCAF12;PPP1R14B;PRELID1;GLO1;GLUD1;PIGW;H1F0;HMMR;TMEM173;ILF3;INCENP;IRAK1;ITGB5;KPNA2;LAMP2;LETM1;LPP;MARCKS;ATP2A2;SLC11A2;SERPINE1;COPS7A;GLRX2;TXNDC12;NMD3;SAR1B;GLTP;PLAUR;BRWD1;CDCA8;DARS2;PPP2R1A;MAPK3;PDXP;PTGFRN;MIF4GD;ANKRA2;PTS;PYGB;CCND1;RGS4;RPL6;RPL9;R…	0.169284
GO:0014069	0.0647158	3.39421	0.920932	3	78	postsynaptic density	0.333333	SPOCK1;CALD1;PJA2	0.169284
GO:0044327	0.0647158	3.39421	0.920932	3	78	dendritic spine head	0.333333	SPOCK1;CALD1;PJA2	0.169284
GO:0044444	0.0654691	1.29368	65.2445	75	5526	cytoplasmic part	0.48	DHRS2;CDKN1A;SEMA4F;TGOLN2;ATP5L;PRDM4;MARCH3;TOP1MT;TPP1;DYNLL2;DAB2;EIF4G2;F2R;CCNY;FGFR3;FNDC3A;DCAF12;PRELID1;GLUD1;PIGW;H1F0;TMEM173;ILF3;INCENP;IRAK1;ITGB5;KPNA2;LAMP2;LETM1;MARCKS;ATP2A2;SLC11A2;SERPINE1;GLRX2;TXNDC12;SAR1B;PLAUR;CDCA8;DARS2;PPP2R1A;MAPK3;PDXP;PTGFRN;ANKRA2;PTS;CCND1;RGS4;RPL6;RPL9;RRM2;SPARC;SSR3;SS18;BSG;TXNRD1;UCP2;YES1;PXDN;CALD1;TMX1;FAM176A;PDXK;NOP14;CES2;PLOD3;CCNF…	0.169284
GO:0031093	0.0705159	4.83212	0.436853	2	37	platelet alpha granule lumen	1	SERPINE1;SPARC	0.177269
GO:0034774	0.0705159	4.83212	0.436853	2	37	secretory granule lumen	1	SERPINE1;SPARC	0.177269
GO:0000267	0.0738108	1.54595	10.8032	16	915	cell fraction	0.625	SEMA4F;TPP1;FNDC3A;GLO1;IRAK1;LAMP2;ATP2A2;SERPINE1;PPP2R1A;MAPK3;ANKRA2;PYGB;RGS4;CEACAM1;CALD1;TMX1	0.180692
GO:0005876	0.0738743	4.69753	0.448659	2	38	spindle microtubule	0.5	PRC1;KIF3B	0.180692
GO:0030659	0.0748868	2.10954	2.9399	6	249	cytoplasmic vesicle membrane	0.333333	MARCH3;DAB2;LAMP2;SAR1B;BSG;MCFD2	0.180727
GO:0031983	0.0772831	4.57022	0.460466	2	39	vesicle lumen	1	SERPINE1;SPARC	0.181666
GO:0060205	0.0772831	4.57022	0.460466	2	39	cytoplasmic membrane-bounded vesicle lumen	1	SERPINE1;SPARC	0.181666
GO:0005875	0.0836574	3.02843	1.02719	3	87	microtubule associated complex	0	DYNLL2;CDCA8;KIF3B	0.190866
GO:0030667	0.0842456	4.33518	0.48408	2	41	secretory granule membrane	0.5	LAMP2;BSG	0.190866
GO:0000323	0.0854152	2.03276	3.04616	6	258	lytic vacuole	0.666667	MARCH3;TPP1;LAMP2;SLC11A2;FAM176A;CD34	0.190866
GO:0005764	0.0854152	2.03276	3.04616	6	258	lysosome	0.666667	MARCH3;TPP1;LAMP2;SLC11A2;FAM176A;CD34	0.190866
GO:0005788	0.0904437	2.92332	1.06261	3	90	endoplasmic reticulum lumen	0.333333	TXNDC12;PLAUR;CES2	0.199638
GO:0000775	0.0945273	2.39362	1.7238	4	146	chromosome, centromeric region	0.25	STAG2;INCENP;CDCA8;PPP2R1A	0.204762
GO:0016528	0.0950278	4.02459	0.5195	2	44	sarcoplasm	0.5	ATP2A2;SPOCK1	0.204762
GO:0005789	0.096597	1.61184	7.06048	11	598	endoplasmic reticulum membrane	0.818182	PIGW;TMEM173;ATP2A2;SAR1B;PLAUR;PTGFRN;SSR3;TMX1;FAM176A;PLOD3;PJA2	0.205695
GO:0016324	0.103684	2.3113	1.78283	4	151	apical plasma membrane	0.75	DAB2;ATP1B1;SLC11A2;CD34	0.217101
GO:0030133	0.104675	2.73345	1.13346	3	96	transport vesicle	0.333333	TGOLN2;SAR1B;MCFD2	0.217101
GO:0031091	0.10618	3.75541	0.554921	2	47	platelet alpha granule	1	SERPINE1;SPARC	0.217101
GO:0001726	0.107128	2.70416	1.14526	3	97	ruffle	1	TNFRSF12A;PDXP;PDLIM7	0.217101
GO:0042175	0.107951	1.57527	7.21397	11	611	nuclear outer membrane-endoplasmic reticulum membrane network	0.818182	PIGW;TMEM173;ATP2A2;SAR1B;PLAUR;PTGFRN;SSR3;TMX1;FAM176A;PLOD3;PJA2	0.217101
GO:0016459	0.109972	3.67349	0.566728	2	48	myosin complex	0.5	MYL12A;DYNLL2	0.218736
GO:0001669	0.113801	3.59505	0.578534	2	49	acrosomal vesicle	0.5	FNDC3A;BSG	0.22389
GO:0022625	0.121558	3.44778	0.602148	2	51	cytosolic large ribosomal subunit	1	RPL6;RPL9	0.23137
GO:0043197	0.122308	2.54072	1.2161	3	103	dendritic spine	0.333333	SPOCK1;CALD1;PJA2	0.23137
GO:0044309	0.122308	2.54072	1.2161	3	103	neuron spine	0.333333	SPOCK1;CALD1;PJA2	0.23137
GO:0005576	0.122716	1.35938	16.0809	21	1362	extracellular region	0.857143	CTHRC1;F2R;FRZB;TNC;IGFBP5;IGFBP7;IL6ST;SERPINE1;ANGPTL4;CRIM1;PLAU;PLAUR;CEACAM1;SDC1;SPARC;SPOCK1;TGFBI;TIMP3;PXDN;MCFD2;CD34	0.23137
GO:0055037	0.125484	3.37856	0.613955	2	52	recycling endosome	1	SLC11A2;SCAMP1	0.23415
GO:0030658	0.133426	3.24811	0.637569	2	54	transport vesicle membrane	0.5	SAR1B;MCFD2	0.246429
GO:0015629	0.136672	1.76735	3.48301	6	295	actin cytoskeleton	0.5	MYL12A;DYNLL2;MARCKS;PDXP;CALD1;PDLIM7	0.248625
GO:0030662	0.138223	2.39579	1.28694	3	109	coated vesicle membrane	0.333333	DAB2;SAR1B;MCFD2	0.248625
GO:0044437	0.139768	2.05627	1.99535	4	169	vacuolar part	0.75	TPP1;LAMP2;SLC11A2;FAM176A	0.248625
GO:0044456	0.140109	1.87166	2.73918	5	232	synapse part	0.6	SEMA4F;F2R;SPOCK1;CALD1;PJA2	0.248625
GO:0005625	0.150954	1.71276	3.58927	6	304	soluble fraction	0.666667	TPP1;GLO1;SERPINE1;PPP2R1A;MAPK3;PYGB	0.262006
GO:0005773	0.150954	1.71276	3.58927	6	304	vacuole	0.666667	MARCH3;TPP1;LAMP2;SLC11A2;FAM176A;CD34	0.262006
GO:0005765	0.151993	2.28698	1.34598	3	114	lysosomal membrane	1	LAMP2;SLC11A2;FAM176A	0.262006
GO:0030529	0.154587	1.52193	6.06871	9	514	ribonucleoprotein complex	0.666667	IVNS1ABP;ILF3;LSM7;GAR1;ISY1;PTBP2;RPL6;RPL9;NOP14	0.263965
GO:0045211	0.160457	2.22628	1.3814	3	117	postsynaptic membrane	1	SEMA4F;F2R;PJA2	0.271427
GO:0009897	0.16331	2.20675	1.39321	3	118	external side of plasma membrane	1	ALCAM;CD34;CD69	0.272411
GO:0005856	0.164049	1.29756	16.7539	21	1419	cytoskeleton	0.47619	BASP1;IVNS1ABP;MYL12A;DYNLL2;DCAF12;INCENP;MARCKS;CDCA8;PPP2R1A;MAPK3;PDXP;ANKRA2;SPOCK1;SS18;YES1;CALD1;CCNF;PRC1;PDLIM7;KIF3B;PJA2	0.272411
GO:0044459	0.169318	1.28355	17.7457	22	1503	plasma membrane part	0.818182	SEMA4F;DAB2;ALCAM;F2R;FGFR3;IL6ST;IL10RB;IRAK1;ITGB5;LPP;ATP1B1;ATP2A2;SLC11A2;PCDH7;MAPK3;PDXP;CEACAM1;SDC1;SLC20A1;PDLIM7;CD34;CD69	0.277283
GO:0010008	0.170046	1.74623	2.92809	5	248	endosome membrane	0.6	MARCH3;IRAK1;LAMP2;SLC11A2;SCAMP1	0.277283
GO:0043234	0.177756	1.2157	30.9457	36	2621	protein complex	0.527778	CDKN1A;BASP1;POLR3G;IVNS1ABP;MYL12A;ATP5L;MORF4L1;DYNLL2;EIF4G2;CCNY;DCAF12;IGFBP5;IL6ST;IL10RB;INCENP;IRAK1;ITGB5;JARID2;MSX1;ATP1B1;SLC11A2;COPS7A;CDCA8;PPP2R1A;RPRD1A;MAPK3;CCND1;SDC1;SSR3;SS18;CALD1;NOP14;CCNF;PRC1;KIF3B;CD34	0.284952
GO:0044440	0.177898	1.71741	2.97532	5	252	endosomal part	0.6	MARCH3;IRAK1;LAMP2;SLC11A2;SCAMP1	0.284952
GO:0005626	0.180444	1.40492	8.02864	11	680	insoluble fraction	0.636364	SEMA4F;FNDC3A;IRAK1;LAMP2;ATP2A2;MAPK3;ANKRA2;RGS4;CEACAM1;CALD1;TMX1	0.286494
GO:0005770	0.183692	2.079	1.47585	3	125	late endosome	1	LAMP2;SLC11A2;MAPK3	0.289115
GO:0005829	0.189345	1.22993	23.6137	28	2000	cytosol	0.392857	CDKN1A;PRDM4;DYNLL2;EIF4G2;FNDC3A;INCENP;IRAK1;KPNA2;SAR1B;CDCA8;PPP2R1A;MAPK3;PDXP;ANKRA2;PTS;CCND1;RGS4;RPL6;RPL9;RRM2;TXNRD1;YES1;CALD1;PDXK;KIF3B;NMT2;GAB2;CDC25C	0.295443
GO:0005730	0.194274	1.43313	6.42291	9	544	nucleolus	0.222222	UBE2E3;ILF3;NMD3;BRWD1;GAR1;CDCA8;RPL9;TXNRD1;NOP14	0.299624
GO:0012505	0.195335	1.26607	16.2816	20	1379	endomembrane system	0.6	DHRS2;MARCH3;DAB2;FNDC3A;PIGW;TMEM173;LAMP2;ATP2A2;SLC11A2;SAR1B;PLAUR;PTGFRN;SSR3;BSG;RNF34;TMX1;FAM176A;PLOD3;MCFD2;PJA2	0.299624
GO:0044430	0.205	1.2997	11.8422	15	1003	cytoskeletal part	0.4	MYL12A;DYNLL2;DCAF12;INCENP;MARCKS;CDCA8;SPOCK1;SS18;YES1;CALD1;CCNF;PRC1;PDLIM7;KIF3B;PJA2	0.311094
GO:0015934	0.208823	2.40952	0.850091	2	72	large ribosomal subunit	1	RPL6;RPL9	0.311094
GO:0030496	0.208823	2.40952	0.850091	2	72	midbody	0.5	INCENP;PDXP	0.311094
GO:0097060	0.210813	1.93481	1.58211	3	134	synaptic membrane	1	SEMA4F;F2R;PJA2	0.311094
GO:0045177	0.211407	1.72685	2.36137	4	200	apical part of cell	0.75	DAB2;ATP1B1;SLC11A2;CD34	0.311094
GO:0005681	0.21388	1.92001	1.59392	3	135	spliceosomal complex	0.666667	IVNS1ABP;ISY1;PTBP2	0.312196
GO:0005874	0.219073	1.58627	3.21146	5	272	microtubule	0.4	DYNLL2;INCENP;SS18;PRC1;KIF3B	0.316155
GO:0005819	0.221332	1.69179	2.40859	4	204	spindle	0.25	INCENP;CDCA8;PRC1;KIF3B	0.316155
GO:0031461	0.221833	2.30997	0.885512	2	75	cullin-RING ubiquitin ligase complex	0	DCAF12;CCNF	0.316155
GO:0005624	0.25034	1.31173	7.76889	10	658	membrane fraction	0.6	SEMA4F;FNDC3A;IRAK1;LAMP2;ATP2A2;ANKRA2;RGS4;CEACAM1;CALD1;TMX1	0.353997
GO:0015630	0.252592	1.2905	8.68982	11	736	microtubule cytoskeleton	0.272727	DYNLL2;DCAF12;INCENP;MARCKS;CDCA8;PPP2R1A;SS18;YES1;CCNF;PRC1;KIF3B	0.354388
GO:0005774	0.254533	1.7461	1.74741	3	148	vacuolar membrane	1	LAMP2;SLC11A2;FAM176A	0.354388
GO:0005769	0.264076	1.7103	1.78283	3	151	early endosome	0.666667	MARCH3;SLC11A2;MAPK3	0.364869
GO:0042470	0.269934	2.00576	1.01539	2	86	melanosome	0	TPP1;BSG	0.366654
GO:0048770	0.269934	2.00576	1.01539	2	86	pigment granule	0	TPP1;BSG	0.366654
GO:0005739	0.271446	1.1992	15.3371	18	1299	mitochondrion	0.444444	DHRS2;ATP5L;TOP1MT;TPP1;PRELID1;GLUD1;TMEM173;ILF3;LETM1;GLRX2;DARS2;PPP2R1A;MAPK3;PTS;BSG;UCP2;NOP14;KIAA0101	0.366654
GO:0022626	0.278699	1.95881	1.039	2	88	cytosolic ribosome	1	RPL6;RPL9	0.373663
GO:0016604	0.30163	1.4612	2.7746	4	235	nuclear body	0.25	BASP1;GAR1;CHFR;RNF34	0.401434
GO:0042995	0.312579	1.20442	10.1184	12	857	cell projection	0.833333	BASP1;ALCAM;SLC11A2;TNFRSF12A;MAPK3;PDXP;PYGB;SDC1;SPOCK1;CALD1;PDLIM7;PJA2	0.41297
GO:0044451	0.321244	1.21836	8.32381	10	705	nucleoplasm part	0.5	BASP1;POLR3G;IVNS1ABP;MORF4L1;JARID2;MSX1;GAR1;RPRD1A;CHFR;RNF34	0.421342
GO:0031225	0.326673	1.73519	1.16888	2	99	anchored to membrane	1	CD24;PLAUR	0.422865
GO:0005794	0.3285	1.17868	11.1929	13	948	Golgi apparatus	0.692308	TGOLN2;F2R;FNDC3A;H1F0;SLC11A2;SAR1B;MAPK3;PTGFRN;BSG;MCFD2;NMT2;SCAMP1;PJA2	0.422865
GO:0030139	0.331001	1.71735	1.18068	2	100	endocytic vesicle	1	ITGB5;LAMP2	0.422865
GO:0045202	0.331751	1.33081	3.8018	5	322	synapse	0.6	SEMA4F;F2R;SPOCK1;CALD1;PJA2	0.422865
GO:0030135	0.357584	1.42685	2.12523	3	180	coated vesicle	0.333333	DAB2;SAR1B;MCFD2	0.452606
GO:0016020	0.360779	1.07311	68.3261	71	5787	membrane	0.605634	CD24;BASP1;SEMA4F;TGOLN2;ATP5L;MARCH3;DYNLL2;TMEM99;DAB2;TMTC3;ALCAM;F2R;CCNY;FGFR3;FNDC3A;C9orf5;FRZB;PIGW;TMEM173;IL6ST;IL10RB;IRAK1;ITGB5;LAMP2;LETM1;LPP;MARCKS;ATP1B1;ATP2A2;SLC11A2;SERPINE1;PCDH7;SAR1B;GLTP;CRIM1;TNFRSF12A;PLAU;PLAUR;ALKBH5;PPP2R1A;MAPK3;TMEM9B;PDXP;PTGFRN;ANKRA2;CCND1;RGS4;CEACAM1;SDC1;SLC20A1;SSR3;BSG;TGFBI;UCP2;YES1;CALD1;RNF34;TMX1;FAM176A;C4orf49;TMEM141;PLOD3;MCFD2;PRC…	0.453479
GO:0030424	0.364031	1.41069	2.14884	3	182	axon	0.666667	ALCAM;PYGB;SPOCK1	0.454411
GO:0005813	0.369269	1.26527	3.99071	5	338	centrosome	0	DYNLL2;DCAF12;MARCKS;CCNF;KIF3B	0.457792
GO:0043005	0.376609	1.22157	4.95887	6	420	neuron projection	0.666667	BASP1;ALCAM;PYGB;SPOCK1;CALD1;PJA2	0.463715
GO:0005815	0.395674	1.19473	5.06513	6	429	microtubule organizing center	0.166667	DYNLL2;DCAF12;MARCKS;YES1;CCNF;KIF3B	0.483898
GO:0005768	0.418952	1.16342	5.195	6	440	endosome	0.666667	MARCH3;IRAK1;LAMP2;SLC11A2;MAPK3;SCAMP1	0.508929
GO:0000790	0.427685	1.38843	1.45224	2	123	nuclear chromatin	0	MORF4L1;H1F0	0.512656
GO:0016607	0.427685	1.38843	1.45224	2	123	nuclear speck	0.5	BASP1;RNF34	0.512656
GO:0031252	0.437102	1.24782	2.4204	3	205	cell leading edge	1	TNFRSF12A;PDXP;PDLIM7	0.520497
GO:0044391	0.447774	1.33281	1.51127	2	128	ribosomal subunit	1	RPL6;RPL9	0.528334
GO:0044454	0.449521	1.22321	2.46763	3	209	nuclear chromosome part	0	MORF4L1;H1F0;INCENP	0.528334
GO:0031090	0.466931	1.03975	22.2559	23	1885	organelle membrane	0.608696	ATP5L;MARCH3;DAB2;FNDC3A;PIGW;TMEM173;IRAK1;LAMP2;LETM1;ATP2A2;SLC11A2;SAR1B;PLAUR;PTGFRN;SSR3;BSG;UCP2;TMX1;FAM176A;PLOD3;MCFD2;SCAMP1;PJA2	0.542379
GO:0000151	0.467465	1.28144	1.57031	2	133	ubiquitin ligase complex	0	DCAF12;CCNF	0.542379
GO:0044431	0.497409	1.05827	6.63544	7	562	Golgi apparatus part	0.714286	TGOLN2;FNDC3A;SLC11A2;SAR1B;BSG;SCAMP1;PJA2	0.573446
GO:0005938	0.520322	1.15646	1.7356	2	147	cell cortex	0	MARCKS;CALD1	0.593624
GO:0030425	0.521471	1.09351	2.75099	3	233	dendrite	0.333333	SPOCK1;CALD1;PJA2	0.593624
GO:0044445	0.566198	1.06023	1.88909	2	160	cytosolic part	1	RPL6;RPL9	0.636907
GO:0000228	0.56653	1.0211	2.9399	3	249	nuclear chromosome	0	MORF4L1;H1F0;INCENP	0.636907
GO:0005759	0.590721	0.984365	3.04616	3	258	mitochondrial matrix	0.333333	TOP1MT;GLUD1;DARS2	0.659128
GO:0044463	0.593579	0.965358	5.17139	5	438	cell projection part	0.6	BASP1;PDXP;SPOCK1;CALD1;PJA2	0.659128
GO:0030054	0.607247	0.949131	6.30484	6	534	cell junction	0.833333	FGFR3;LPP;MAPK3;SDC1;PDLIM7;PJA2	0.670194
GO:0043025	0.621332	0.955966	2.08981	2	177	neuronal cell body	0.5	ALCAM;CALD1	0.681583
GO:0044429	0.640916	0.917463	7.59179	7	643	mitochondrial part	0.428571	ATP5L;TOP1MT;GLUD1;TMEM173;LETM1;DARS2;UCP2	0.69883
GO:0044297	0.656921	0.893782	2.23149	2	189	cell body	0.5	ALCAM;CALD1	0.711992
GO:0044425	0.664433	0.942121	53.0363	51	4492	membrane part	0.666667	CD24;SEMA4F;TGOLN2;ATP5L;MARCH3;TMEM99;DAB2;TMTC3;ALCAM;F2R;FGFR3;FNDC3A;C9orf5;PIGW;TMEM173;IL6ST;IL10RB;IRAK1;ITGB5;LAMP2;LETM1;LPP;ATP1B1;ATP2A2;SLC11A2;PCDH7;SAR1B;CRIM1;TNFRSF12A;PLAUR;ALKBH5;MAPK3;TMEM9B;PDXP;PTGFRN;CEACAM1;SDC1;SLC20A1;SSR3;BSG;UCP2;TMX1;FAM176A;C4orf49;TMEM141;PLOD3;PDLIM7;CD34;SCAMP1;CD69;PJA2	0.715848
GO:0005840	0.67914	0.856578	2.32594	2	197	ribosome	1	RPL6;RPL9	0.725265
GO:0042598	0.68451	0.847749	2.34956	2	199	vesicular fraction	1	FNDC3A;ATP2A2	0.725265
GO:0005743	0.685195	0.851168	3.50663	3	297	mitochondrial inner membrane	0.333333	ATP5L;LETM1;UCP2	0.725265
GO:0019866	0.732849	0.787979	3.77818	3	320	organelle inner membrane	0.333333	ATP5L;LETM1;UCP2	0.771196
GO:0031224	0.744865	0.900567	45.2438	42	3832	intrinsic to membrane	0.642857	CD24;SEMA4F;TGOLN2;MARCH3;TMEM99;TMTC3;ALCAM;F2R;FGFR3;FNDC3A;C9orf5;PIGW;TMEM173;IL6ST;IL10RB;IRAK1;ITGB5;LAMP2;LETM1;ATP1B1;ATP2A2;SLC11A2;PCDH7;CRIM1;TNFRSF12A;PLAUR;ALKBH5;TMEM9B;PTGFRN;CEACAM1;SDC1;SLC20A1;SSR3;BSG;UCP2;TMX1;FAM176A;C4orf49;TMEM141;CD34;SCAMP1;CD69	0.773684
GO:0031966	0.745417	0.78786	5.02971	4	426	mitochondrial membrane	0.5	ATP5L;TMEM173;LETM1;UCP2	0.773684
GO:0016021	0.748037	0.898299	44.2756	41	3750	integral to membrane	0.634146	SEMA4F;TGOLN2;MARCH3;TMEM99;TMTC3;ALCAM;F2R;FGFR3;FNDC3A;C9orf5;PIGW;TMEM173;IL6ST;IL10RB;IRAK1;ITGB5;LAMP2;LETM1;ATP1B1;ATP2A2;SLC11A2;PCDH7;CRIM1;TNFRSF12A;PLAUR;ALKBH5;TMEM9B;PTGFRN;CEACAM1;SDC1;SLC20A1;SSR3;BSG;UCP2;TMX1;FAM176A;C4orf49;TMEM141;CD34;SCAMP1;CD69	0.773684
GO:0005667	0.765008	0.721048	2.75099	2	233	transcription factor complex	1	IVNS1ABP;MSX1	0.786741
GO:0000139	0.772393	0.756325	5.23042	4	443	Golgi membrane	0.75	FNDC3A;SAR1B;BSG;PJA2	0.789849
GO:0005740	0.776916	0.751011	5.26584	4	446	mitochondrial envelope	0.5	ATP5L;TMEM173;LETM1;UCP2	0.79001
GO:0048471	0.818269	0.67604	4.38033	3	371	perinuclear region of cytoplasm	1	TMEM173;SLC11A2;CD34	0.827412
GO:0031967	0.911187	0.604474	8.06406	5	683	organelle envelope	0.4	DHRS2;ATP5L;TMEM173;LETM1;UCP2	0.916183
GO:0031975	0.916183	0.597036	8.15852	5	691	envelope	0.4	DHRS2;ATP5L;TMEM173;LETM1;UCP2	0.916183

## Sheet: HTR8 SVneo microarray - BP
GO BP ID	P-value	Odds ratio	Expected count	Count	Size	Term	Upregulated proportion	Genes	FDR
GO:0006334	6.28054e-06	9.32897	0.993292	8	75	nucleosome assembly	0.75	H1F0;HIST1H1C;HIST1H2BD;H3F3C;HIST1H2AC;HIST1H2BK;HIST1H2BJ;HIST3H2A	0.00625829
GO:0031497	1.46767e-05	8.21774	1.11249	8	84	chromatin assembly	0.75	H1F0;HIST1H1C;HIST1H2BD;H3F3C;HIST1H2AC;HIST1H2BK;HIST1H2BJ;HIST3H2A	0.00625829
GO:0040008	1.67633e-05	3.67266	5.19161	17	392	regulation of growth	0.529412	CDKN1A;BASP1;UBE2E3;SEMA4F;MORF4L1;PRDM4;DAB2;FGFR3;FRZB;IGFBP5;IGFBP7;MSX1;CRIM1;TNFRSF12A;PPP2R1A;SPOCK1;TMX1	0.00625829
GO:0040007	2.80134e-05	3.06002	7.73443	21	584	growth	0.619048	CDKN1A;BASP1;UBE2E3;SEMA4F;MORF4L1;PRDM4;DAB2;FGFR3;FRZB;IGFBP5;IGFBP7;MSX1;SERPINE1;CRIM1;TNFRSF12A;PLAU;PLAUR;PPP2R1A;SPOCK1;TIMP3;TMX1	0.00694599
GO:0034728	3.10089e-05	7.34182	1.23168	8	93	nucleosome organization	0.75	H1F0;HIST1H1C;HIST1H2BD;H3F3C;HIST1H2AC;HIST1H2BK;HIST1H2BJ;HIST3H2A	0.00694599
GO:0065004	4.5316e-05	6.9309	1.2979	8	98	protein-DNA complex assembly	0.75	H1F0;HIST1H1C;HIST1H2BD;H3F3C;HIST1H2AC;HIST1H2BK;HIST1H2BJ;HIST3H2A	0.00845898
GO:0001558	6.15233e-05	4.30298	3.08583	12	233	regulation of cell growth	0.583333	CDKN1A;SEMA4F;PRDM4;DAB2;FRZB;IGFBP5;IGFBP7;MSX1;CRIM1;TNFRSF12A;PPP2R1A;SPOCK1	0.00971225
GO:0006333	6.93732e-05	6.49429	1.37736	8	104	chromatin assembly or disassembly	0.75	H1F0;HIST1H1C;HIST1H2BD;H3F3C;HIST1H2AC;HIST1H2BK;HIST1H2BJ;HIST3H2A	0.00971225
GO:0071824	0.000124673	5.93294	1.49656	8	113	protein-DNA complex subunit organization	0.75	H1F0;HIST1H1C;HIST1H2BD;H3F3C;HIST1H2AC;HIST1H2BK;HIST1H2BJ;HIST3H2A	0.0146817
GO:0006323	0.000132597	5.87645	1.5098	8	114	DNA packaging	0.75	H1F0;HIST1H1C;HIST1H2BD;H3F3C;HIST1H2AC;HIST1H2BK;HIST1H2BJ;HIST3H2A	0.0146817
GO:0071103	0.000144196	5.09865	1.94685	9	147	DNA conformation change	0.777778	TOP1MT;H1F0;HIST1H1C;HIST1H2BD;H3F3C;HIST1H2AC;HIST1H2BK;HIST1H2BJ;HIST3H2A	0.0146817
GO:0031099	0.000161332	6.69782	1.16546	7	88	regeneration	0.857143	CDKN1A;TNC;SERPINE1;PLAU;PLAUR;CCND1;TIMP3	0.0150576
GO:0030193	0.000244891	10.0989	0.569487	5	43	regulation of blood coagulation	1	F2R;SERPINE1;PLAU;PLAUR;CD34	0.0190949
GO:1900046	0.000244891	10.0989	0.569487	5	43	regulation of hemostasis	1	F2R;SERPINE1;PLAU;PLAUR;CD34	0.0190949
GO:0014910	0.000255735	15.272	0.317853	4	24	regulation of smooth muscle cell migration	1	IGFBP5;IL6ST;SERPINE1;PLAU	0.0190949
GO:0071840	0.000277954	1.80825	44.5789	65	3366	cellular component organization or biogenesis	0.6	CD24;CDKN1A;BASP1;SEMA4F;STAG2;MORF4L1;PRDM4;MARCH3;CTHRC1;CKS2;TPP1;DAB2;ALCAM;F2R;FTSJ1;FRZB;H1F0;HIST1H1C;HIST1H2BD;TNC;IGFBP5;IGFBP7;INCENP;IRAK1;JARID2;LETM1;H3F3C;MSX1;SLC11A2;SERPINE1;SAR1B;ANGPTL4;CRIM1;TNFRSF12A;BRWD1;GAR1;CDCA8;DARS2;PPP2R1A;CHFR;MAPK3;PDXP;PTGFRN;PTBP2;RPL6;RPL9;RRM2;SPOCK1;SS18;TGFBI;YWHAH;PXDN;CALD1;HIST1H2AC;HIST1H2BK;NOP14;HIST1H2BJ;PLOD3;CCNF;PRC1;PDLIM7;HIST3H2A;…	0.0194568
GO:0014909	0.000352466	13.8812	0.344341	4	26	smooth muscle cell migration	1	IGFBP5;IL6ST;SERPINE1;PLAU	0.020777
GO:0030195	0.000352466	13.8812	0.344341	4	26	negative regulation of blood coagulation	1	SERPINE1;PLAU;PLAUR;CD34	0.020777
GO:1900047	0.000352466	13.8812	0.344341	4	26	negative regulation of hemostasis	1	SERPINE1;PLAU;PLAUR;CD34	0.020777
GO:0050818	0.000455147	8.71721	0.648951	5	49	regulation of coagulation	1	F2R;SERPINE1;PLAU;PLAUR;CD34	0.0248027
GO:0014812	0.000472894	12.7222	0.370829	4	28	muscle cell migration	1	IGFBP5;IL6ST;SERPINE1;PLAU	0.0248027
GO:2000097	0.000518273	150.961	0.0397317	2	3	regulation of smooth muscle cell-matrix adhesion	1	SERPINE1;PLAU	0.0248027
GO:0016049	0.000533339	3.35391	3.8937	12	294	cell growth	0.583333	CDKN1A;SEMA4F;PRDM4;DAB2;FRZB;IGFBP5;IGFBP7;MSX1;CRIM1;TNFRSF12A;PPP2R1A;SPOCK1	0.0248027
GO:0042246	0.000542945	12.2123	0.384073	4	29	tissue regeneration	1	SERPINE1;PLAU;PLAUR;TIMP3	0.0248027
GO:0030308	0.000568579	5.36209	1.43034	7	108	negative regulation of cell growth	0.571429	CDKN1A;SEMA4F;PRDM4;DAB2;FRZB;MSX1;PPP2R1A	0.0248027
GO:0045926	0.000591975	4.63709	1.88063	8	142	negative regulation of growth	0.625	CDKN1A;SEMA4F;PRDM4;DAB2;FGFR3;FRZB;MSX1;PPP2R1A	0.0248027
GO:0000079	0.000613751	6.33154	1.04627	6	79	regulation of cyclin-dependent protein kinase activity	0.166667	CDKN1A;CKS2;CCNY;CCND1;FAM58A;CDC25C	0.0248027
GO:0050819	0.000620068	11.7415	0.397317	4	30	negative regulation of coagulation	1	SERPINE1;PLAU;PLAUR;CD34	0.0248027
GO:0016043	0.000685847	1.74173	43.2148	62	3263	cellular component organization	0.612903	CD24;CDKN1A;BASP1;SEMA4F;STAG2;MORF4L1;PRDM4;MARCH3;CTHRC1;CKS2;TPP1;DAB2;ALCAM;F2R;FRZB;H1F0;HIST1H1C;HIST1H2BD;TNC;IGFBP5;IGFBP7;INCENP;IRAK1;JARID2;LETM1;H3F3C;MSX1;SLC11A2;SERPINE1;SAR1B;ANGPTL4;CRIM1;TNFRSF12A;BRWD1;CDCA8;DARS2;PPP2R1A;CHFR;MAPK3;PDXP;PTGFRN;PTBP2;RPL6;RPL9;RRM2;SPOCK1;SS18;TGFBI;YWHAH;PXDN;CALD1;HIST1H2AC;HIST1H2BK;HIST1H2BJ;PLOD3;CCNF;PRC1;PDLIM7;HIST3H2A;KIF3B;CD34;CDC25C	0.0264879
GO:0061041	0.00071583	7.82427	0.71517	5	54	regulation of wound healing	1	F2R;SERPINE1;PLAU;PLAUR;CD34	0.0267243
GO:0070482	0.000786214	3.9844	2.45012	9	185	response to oxygen levels	0.888889	CD24;CDKN1A;ATP1B1;SLC11A2;SERPINE1;ANGPTL4;PLAU;UCP2;CD34	0.0284051
GO:0048589	0.00126952	3.70608	2.62229	9	198	developmental growth	1	BASP1;SEMA4F;FGFR3;IGFBP5;SERPINE1;TNFRSF12A;PLAU;PLAUR;TIMP3	0.0444331
GO:0042730	0.00135167	16.263	0.225146	3	17	fibrinolysis	1	SERPINE1;PLAU;PLAUR	0.0458132
GO:0007260	0.00139076	9.24525	0.490024	4	37	tyrosine phosphorylation of STAT protein	0.75	F2R;FGFR3;IL6ST;PPP2R1A	0.0458132
GO:0061302	0.00169764	50.3114	0.0662195	2	5	smooth muscle cell-matrix adhesion	1	SERPINE1;PLAU	0.0543245
GO:0055093	0.0018891	14.2276	0.251634	3	19	response to hyperoxia	1	CDKN1A;SERPINE1;PLAU	0.0584183
GO:0071900	0.00192989	3.01997	3.92019	11	296	regulation of protein serine/threonine kinase activity	0.363636	CD24;CDKN1A;CKS2;CCNY;IRAK1;PPP2R1A;MAPK3;CCND1;RGS4;FAM58A;CDC25C	0.0584183
GO:0042060	0.00201243	2.51539	6.44978	15	487	wound healing	0.866667	F2R;LAMP2;ATP1B1;ATP2A2;SERPINE1;PLAU;PLAUR;MAPK3;SDC1;SPARC;BSG;TIMP3;YES1;KIF3B;CD34	0.0593139
GO:0007596	0.00231168	2.66991	5.24458	13	396	blood coagulation	0.846154	F2R;LAMP2;ATP1B1;ATP2A2;SERPINE1;PLAU;PLAUR;MAPK3;SPARC;BSG;YES1;KIF3B;CD34	0.0642558
GO:0007599	0.00252269	2.64136	5.29756	13	400	hemostasis	0.846154	F2R;LAMP2;ATP1B1;ATP2A2;SERPINE1;PLAU;PLAUR;MAPK3;SPARC;BSG;YES1;KIF3B;CD34	0.0642558
GO:0050817	0.00252269	2.64136	5.29756	13	400	coagulation	0.846154	F2R;LAMP2;ATP1B1;ATP2A2;SERPINE1;PLAU;PLAUR;MAPK3;SPARC;BSG;YES1;KIF3B;CD34	0.0642558
GO:0042511	0.00252433	37.7303	0.0794634	2	6	positive regulation of tyrosine phosphorylation of Stat1 protein	1	FGFR3;IL6ST	0.0642558
GO:0060009	0.00252433	37.7303	0.0794634	2	6	Sertoli cell development	1	FNDC3A;SDC1	0.0642558
GO:0061042	0.00252433	37.7303	0.0794634	2	6	vascular wound healing	1	SERPINE1;CD34	0.0642558
GO:0043393	0.00278078	5.6287	0.966804	5	73	regulation of protein binding	0.6	CTHRC1;DAB2;TMEM173;MAPK3;CALD1	0.0681301
GO:0048608	0.0027982	3.57938	2.39714	8	181	reproductive structure development	0.75	BASP1;FNDC3A;FRZB;TNC;PLAUR;CCND1;SDC1;NCOA4	0.0681301
GO:0071841	0.00286559	1.65768	35.6261	51	2690	cellular component organization or biogenesis at cellular level	0.627451	CD24;SEMA4F;STAG2;MORF4L1;CTHRC1;CKS2;TPP1;ALCAM;F2R;FTSJ1;H1F0;HIST1H1C;HIST1H2BD;TNC;INCENP;JARID2;LETM1;H3F3C;MSX1;SLC11A2;SAR1B;TNFRSF12A;BRWD1;GAR1;CDCA8;DARS2;CHFR;MAPK3;PDXP;PTGFRN;PTBP2;RPL6;RPL9;SPOCK1;SS18;TGFBI;YWHAH;PXDN;CALD1;HIST1H2AC;HIST1H2BK;NOP14;HIST1H2BJ;PLOD3;CCNF;PRC1;PDLIM7;HIST3H2A;KIF3B;CD34;CDC25C	0.0682865
GO:0050878	0.00309596	2.47843	6.07895	14	459	regulation of body fluid levels	0.785714	F2R;LAMP2;ATP1B1;ATP2A2;SERPINE1;PLAU;PLAUR;MAPK3;CCND1;SPARC;BSG;YES1;KIF3B;CD34	0.0714111
GO:0045454	0.00313408	7.25841	0.609219	4	46	cell redox homeostasis	0.25	GLRX2;TXNDC12;TXNRD1;TMX1	0.0714111
GO:0042516	0.00332142	11.3781	0.30461	3	23	regulation of tyrosine phosphorylation of Stat3 protein	0.666667	FGFR3;IL6ST;PPP2R1A	0.0714111
GO:0051591	0.00339083	7.08899	0.622463	4	47	response to cAMP	0.75	IGFBP5;SDC1;SPARC;BSG	0.0714111
GO:0010035	0.00341374	2.96023	3.61558	10	273	response to inorganic substance	0.7	CDKN1A;SLC11A2;SERPINE1;GLRX2;CCND1;SDC1;SPARC;BSG;UCP2;PXDN	0.0714111
GO:0000320	0.00350339	30.1816	0.0927073	2	7	re-entry into mitotic cell cycle	0	CCND1;CCNF	0.0714111
GO:0009629	0.00350339	30.1816	0.0927073	2	7	response to gravity	1	SERPINE1;SPARC	0.0714111
GO:0007259	0.0035068	5.31413	1.01978	5	77	JAK-STAT cascade	0.8	F2R;FGFR3;IL6ST;PPP2R1A;MAPK3	0.0714111
GO:0006259	0.00396359	2.10837	9.76075	19	737	DNA metabolic process	0.526316	CDKN1A;STAG2;DBF4;MORF4L1;TOP1MT;H1F0;HIST1H1C;HIST1H2BD;KPNA2;H3F3C;GLRX2;PPP2R1A;RRM2;TMX1;HIST1H2AC;HIST1H2BK;HIST1H2BJ;HIST3H2A;CDC25C	0.0792718
GO:0042503	0.00423093	10.342	0.331097	3	25	tyrosine phosphorylation of Stat3 protein	0.666667	FGFR3;IL6ST;PPP2R1A	0.0819959
GO:0046425	0.00424621	6.62493	0.662195	4	50	regulation of JAK-STAT cascade	0.75	F2R;FGFR3;IL6ST;PPP2R1A	0.0819959
GO:0014912	0.00463069	25.1491	0.105951	2	8	negative regulation of smooth muscle cell migration	1	IGFBP5;SERPINE1	0.0864395
GO:0042510	0.00463069	25.1491	0.105951	2	8	regulation of tyrosine phosphorylation of Stat1 protein	1	FGFR3;IL6ST	0.0864395
GO:0009653	0.00478533	1.76163	20.1175	32	1519	anatomical structure morphogenesis	0.875	CD24;CDKN1A;BASP1;SEMA4F;CTHRC1;DAB2;ALCAM;F2R;FGFR3;FRZB;TNC;IGFBP5;MSX1;SLC11A2;SERPINE1;ANGPTL4;TNFRSF12A;PLAU;PLAUR;BRWD1;MAPK3;CCND1;CEACAM1;SDC1;SS18;BSG;TGFBI;TIMP3;YWHAH;PLOD3;CD34;PTBP3	0.0878618
GO:0009617	0.0055909	3.16937	2.68851	8	203	response to bacterium	0.875	CD24;F2R;IRAK1;SERPINE1;MAPK3;SPARC;HIST1H2BK;HIST1H2BJ	0.0986631
GO:0032092	0.0058543	9.09854	0.370829	3	28	positive regulation of protein binding	0.666667	CTHRC1;TMEM173;CALD1	0.0986631
GO:0003094	0.00590217	21.5545	0.119195	2	9	glomerular filtration	1	F2R;CD34	0.0986631
GO:0042508	0.00590217	21.5545	0.119195	2	9	tyrosine phosphorylation of Stat1 protein	1	FGFR3;IL6ST	0.0986631
GO:0060055	0.00590217	21.5545	0.119195	2	9	angiogenesis involved in wound healing	1	SERPINE1;CD34	0.0986631
GO:0097205	0.00590217	21.5545	0.119195	2	9	renal filtration	1	F2R;CD34	0.0986631
GO:0010627	0.00629845	2.35096	5.90678	13	446	regulation of intracellular protein kinase cascade	0.692308	CD24;F2R;FGFR3;IGFBP5;IL6ST;IRAK1;VRK3;PPP2R1A;MAPK3;TMEM9B;RGS4;SLC20A1;PJA2	0.103739
GO:0071842	0.00655902	1.58793	34.3547	48	2594	cellular component organization at cellular level	0.645833	CD24;SEMA4F;STAG2;MORF4L1;CTHRC1;CKS2;TPP1;ALCAM;F2R;H1F0;HIST1H1C;HIST1H2BD;TNC;INCENP;JARID2;LETM1;H3F3C;MSX1;SLC11A2;SAR1B;TNFRSF12A;BRWD1;CDCA8;DARS2;CHFR;MAPK3;PDXP;PTGFRN;PTBP2;RPL6;RPL9;SPOCK1;SS18;TGFBI;YWHAH;PXDN;CALD1;HIST1H2AC;HIST1H2BK;HIST1H2BJ;PLOD3;CCNF;PRC1;PDLIM7;HIST3H2A;KIF3B;CD34;CDC25C	0.106465
GO:0000302	0.00680381	4.49625	1.19195	5	90	response to reactive oxygen species	0.8	SERPINE1;GLRX2;SDC1;UCP2;PXDN	0.108861
GO:0060008	0.00731387	18.8586	0.132439	2	10	Sertoli cell differentiation	1	FNDC3A;SDC1	0.112213
GO:0060056	0.00731387	18.8586	0.132439	2	10	mammary gland involution	1	FRZB;IGFBP5	0.112213
GO:0070498	0.00731387	18.8586	0.132439	2	10	interleukin-1-mediated signaling pathway	0.5	IRAK1;MAPK3	0.112213
GO:0022403	0.00777453	2.00354	9.6548	18	729	cell cycle phase	0.277778	CDKN1A;STAG2;DBF4;CKS2;CCNY;ILF3;INCENP;KPNA2;CDCA8;PPP2R1A;CHFR;PDXP;CCND1;RRM2;CCNF;PRC1;KIF3B;CDC25C	0.117669
GO:0001959	0.00812141	5.43714	0.794634	4	60	regulation of cytokine-mediated signaling pathway	0.75	CD24;IL6ST;IRAK1;PXDN	0.12014
GO:0001666	0.00815236	3.24383	2.29119	7	173	response to hypoxia	0.857143	CD24;ATP1B1;SLC11A2;ANGPTL4;PLAU;UCP2;CD34	0.12014
GO:0051384	0.00851161	4.24459	1.25817	5	95	response to glucocorticoid stimulus	0.8	CDKN1A;SERPINE1;CCND1;SDC1;SPARC	0.123805
GO:0043403	0.00886192	16.7617	0.145683	2	11	skeletal muscle tissue regeneration	1	PLAU;PLAUR	0.127248
GO:0008283	0.00984773	1.76536	15.3629	25	1160	cell proliferation	0.56	CD24;DHRS2;CDKN1A;MORF4L1;PRDM4;CKS2;DAB2;F2R;FGFR3;FRZB;TNC;IGFBP5;IGFBP7;IL6ST;JARID2;MSX1;PLAU;CCND1;SPARC;TGFBI;TMX1;PDXK;CD34;GAB2;CDC25C	0.134809
GO:0030111	0.0100516	3.48342	1.82766	6	138	regulation of Wnt receptor signaling pathway	0.333333	CTHRC1;DAB2;CCNY;FRZB;PPP2R1A;CCND1	0.134809
GO:0051098	0.0100516	3.48342	1.82766	6	138	regulation of binding	0.666667	CTHRC1;DAB2;TMEM173;MSX1;MAPK3;CALD1	0.134809
GO:0060070	0.0100516	3.48342	1.82766	6	138	canonical Wnt receptor signaling pathway	0.5	CTHRC1;DAB2;CCNY;FRZB;CCND1;SDC1	0.134809
GO:0042509	0.0100935	7.33369	0.450292	3	34	regulation of tyrosine phosphorylation of STAT protein	0.666667	FGFR3;IL6ST;PPP2R1A	0.134809
GO:0065008	0.0101176	1.6277	23.7198	35	1791	regulation of biological quality	0.685714	CD24;DHRS2;SEMA4F;TPP1;F2R;GLUD1;IGFBP5;IL6ST;LAMP2;MARCKS;MSX1;ATP1B1;ATP2A2;SLC11A2;SERPINE1;GLRX2;TXNDC12;ANGPTL4;TNFRSF12A;PLAU;PLAUR;BRWD1;MAPK3;PDXP;CCND1;SPARC;BSG;TXNRD1;YES1;YWHAH;TMX1;PLOD3;KIF3B;CD34;PTBP3	0.134809
GO:0042325	0.0102311	1.9821	9.17802	17	693	regulation of phosphorylation	0.470588	CD24;CDKN1A;CKS2;TPP1;DAB2;F2R;CCNY;FGFR3;PPP1R14B;IL6ST;IRAK1;PPP2R1A;MAPK3;CCND1;RGS4;FAM58A;CDC25C	0.134809
GO:0010288	0.0105425	15.0842	0.158927	2	12	response to lead ion	1	SLC11A2;SPARC	0.13582
GO:0008406	0.0107433	3.43082	1.85415	6	140	gonad development	0.666667	BASP1;FNDC3A;FRZB;CCND1;SDC1;NCOA4	0.13582
GO:0007155	0.0107929	1.96971	9.23099	17	697	cell adhesion	0.764706	CD24;ALCAM;FNDC3A;TNC;IGFBP7;ITGB5;LPP;ATP2A2;SERPINE1;PCDH7;TNFRSF12A;PLAU;PPP2R1A;CEACAM1;SPOCK1;TGFBI;CD34	0.13582
GO:0022610	0.0107929	1.96971	9.23099	17	697	biological adhesion	0.764706	CD24;ALCAM;FNDC3A;TNC;IGFBP7;ITGB5;LPP;ATP2A2;SERPINE1;PCDH7;TNFRSF12A;PLAU;PPP2R1A;CEACAM1;SPOCK1;TGFBI;CD34	0.13582
GO:0046427	0.0109343	7.10389	0.463536	3	35	positive regulation of JAK-STAT cascade	1	F2R;FGFR3;IL6ST	0.136071
GO:0060759	0.0112952	4.90839	0.874097	4	66	regulation of response to cytokine stimulus	0.75	CD24;IL6ST;IRAK1;PXDN	0.137155
GO:0031960	0.0113714	3.93586	1.35088	5	102	response to corticosteroid stimulus	0.8	CDKN1A;SERPINE1;CCND1;SDC1;SPARC	0.137155
GO:0019220	0.0115113	1.91706	10.0521	18	759	regulation of phosphate metabolic process	0.444444	CD24;CDKN1A;CKS2;TPP1;DAB2;F2R;CCNY;FGFR3;PPP1R14B;IL6ST;IRAK1;VRK3;PPP2R1A;MAPK3;CCND1;RGS4;FAM58A;CDC25C	0.137155
GO:0051174	0.0115113	1.91706	10.0521	18	759	regulation of phosphorus metabolic process	0.444444	CD24;CDKN1A;CKS2;TPP1;DAB2;F2R;CCNY;FGFR3;PPP1R14B;IL6ST;IRAK1;VRK3;PPP2R1A;MAPK3;CCND1;RGS4;FAM58A;CDC25C	0.137155
GO:0016055	0.0120402	2.75196	3.07258	8	232	Wnt receptor signaling pathway	0.5	CD24;CTHRC1;DAB2;CCNY;FRZB;PPP2R1A;CCND1;SDC1	0.13785
GO:0001932	0.0120784	1.98567	8.59529	16	649	regulation of protein phosphorylation	0.4375	CD24;CDKN1A;CKS2;TPP1;DAB2;F2R;CCNY;FGFR3;IL6ST;IRAK1;PPP2R1A;MAPK3;CCND1;RGS4;FAM58A;CDC25C	0.13785
GO:0006979	0.0121865	2.98783	2.47661	7	187	response to oxidative stress	0.714286	DHRS2;SLC11A2;SERPINE1;GLRX2;SDC1;UCP2;PXDN	0.13785
GO:0009888	0.012315	1.83976	11.6679	20	881	tissue development	0.9	CD24;BASP1;CTHRC1;F2R;FGFR3;FRZB;TNC;IGFBP5;MSX1;ATP2A2;SERPINE1;PLAU;PLAUR;MAPK3;CCND1;BSG;TGFBI;TIMP3;PLOD3;CD34	0.13785
GO:0033119	0.0123518	13.7117	0.172171	2	13	negative regulation of RNA splicing	1	PTBP2;PTBP3	0.13785
GO:0043330	0.0123518	13.7117	0.172171	2	13	response to exogenous dsRNA	1	TMEM173;MAPK3	0.13785
GO:0008584	0.0125074	4.75417	0.900585	4	68	male gonad development	0.5	FNDC3A;CCND1;SDC1;NCOA4	0.13785
GO:0043549	0.0125846	2.07723	7.16495	14	541	regulation of kinase activity	0.428571	CD24;CDKN1A;CKS2;TPP1;F2R;CCNY;FGFR3;IRAK1;PPP2R1A;MAPK3;CCND1;RGS4;FAM58A;CDC25C	0.13785
GO:0051707	0.0126773	2.30209	5.05917	11	382	response to other organism	0.909091	CD24;POLR3G;IVNS1ABP;F2R;TMEM173;IRAK1;SERPINE1;MAPK3;SPARC;HIST1H2BK;HIST1H2BJ	0.13785
GO:0044237	0.0135061	1.4837	92.2967	106	6969	cellular metabolic process	0.566038	CD24;DHRS2;CDKN1A;BASP1;UBE2E3;POLR3G;IVNS1ABP;ATP5L;STAG2;DBF4;MORF4L1;SNRNP27;PRDM4;CKS2;TOP1MT;TPP1;CSTF3;DAB2;EIF2D;EIF4G2;F2R;CCNY;FGFR3;FTSJ1;DCAF12;PPP1R14B;GLO1;GLUD1;PIGW;H1F0;HIST1H1C;HIST1H2BD;TMEM173;IGFBP5;IL6ST;ILF3;IRAK1;JARID2;KPNA2;MARCKS;H3F3C;MSX1;ATP1B1;ATP2A2;SLC11A2;COPS7A;GLRX2;SAR1B;ANGPTL4;VRK3;PPME1;LSM7;PLAUR;BRWD1;GAR1;DARS2;PPP2R1A;RPRD1A;CHFR;MAPK3;PDXP;MIF4GD;ISY1;P…	0.14545
GO:0006754	0.0136937	6.49328	0.503268	3	38	ATP biosynthetic process	1	ATP5L;ATP1B1;ATP2A2	0.146066
GO:0002237	0.0142772	3.21234	1.97334	6	149	response to molecule of bacterial origin	0.833333	CD24;F2R;IRAK1;SERPINE1;MAPK3;SPARC	0.146795
GO:0033158	0.0142863	12.568	0.185415	2	14	regulation of protein import into nucleus, translocation	1	CDKN1A;TMEM173	0.146795
GO:0045737	0.0142863	12.568	0.185415	2	14	positive regulation of cyclin-dependent protein kinase activity	0	CCNY;CCND1	0.146795
GO:0051412	0.0142863	12.568	0.185415	2	14	response to corticosterone stimulus	0.5	CDKN1A;CCND1	0.146795
GO:0051338	0.0154265	2.02089	7.35036	14	555	regulation of transferase activity	0.428571	CD24;CDKN1A;CKS2;TPP1;F2R;CCNY;FGFR3;IRAK1;PPP2R1A;MAPK3;CCND1;RGS4;FAM58A;CDC25C	0.1563
GO:0044260	0.0157705	1.43704	71.2654	85	5381	cellular macromolecule metabolic process	0.564706	CD24;CDKN1A;BASP1;UBE2E3;POLR3G;IVNS1ABP;STAG2;DBF4;MORF4L1;SNRNP27;PRDM4;CKS2;TOP1MT;TPP1;CSTF3;DAB2;EIF2D;EIF4G2;F2R;CCNY;FGFR3;FTSJ1;DCAF12;PIGW;H1F0;HIST1H1C;HIST1H2BD;TMEM173;IGFBP5;IL6ST;ILF3;IRAK1;JARID2;KPNA2;H3F3C;MSX1;COPS7A;GLRX2;SAR1B;PPME1;LSM7;PLAUR;BRWD1;GAR1;DARS2;PPP2R1A;RPRD1A;CHFR;MAPK3;PDXP;MIF4GD;ISY1;PTMA;PTBP2;PYGB;CCND1;RGS4;RPL6;RPL9;RRM2;SDC1;SSR3;SS18;TIMP3;YES1;YWHAH;N…	0.1563
GO:0045137	0.0160816	3.12383	2.02632	6	153	development of primary sexual characteristics	0.666667	BASP1;FNDC3A;FRZB;CCND1;SDC1;NCOA4	0.1563
GO:0030194	0.0163423	11.6002	0.198658	2	15	positive regulation of blood coagulation	1	F2R;SERPINE1	0.1563
GO:0042481	0.0163423	11.6002	0.198658	2	15	regulation of odontogenesis	1	MSX1;CD34	0.1563
GO:0071604	0.0163423	11.6002	0.198658	2	15	transforming growth factor beta production	1	CD24;CD34	0.1563
GO:0071634	0.0163423	11.6002	0.198658	2	15	regulation of transforming growth factor beta production	1	CD24;CD34	0.1563
GO:1900048	0.0163423	11.6002	0.198658	2	15	positive regulation of hemostasis	1	F2R;SERPINE1	0.1563
GO:0042476	0.0166325	4.34438	0.980048	4	74	odontogenesis	0.75	MSX1;SDC1;BSG;CD34	0.1563
GO:0009887	0.0167862	1.99762	7.42982	14	561	organ morphogenesis	0.857143	CDKN1A;BASP1;CTHRC1;FGFR3;FRZB;TNC;IGFBP5;MSX1;MAPK3;CCND1;SDC1;BSG;PLOD3;CD34	0.1563
GO:0000279	0.0169463	2.11921	5.98624	12	452	M phase	0.333333	STAG2;CKS2;ILF3;INCENP;KPNA2;CDCA8;CHFR;PDXP;CCNF;PRC1;KIF3B;CDC25C	0.1563
GO:0043408	0.0169896	2.5758	3.27124	8	247	regulation of MAPK cascade	0.625	CD24;F2R;FGFR3;IRAK1;VRK3;PPP2R1A;MAPK3;RGS4	0.1563
GO:0051301	0.0173136	2.19201	5.29756	11	400	cell division	0.272727	STAG2;CKS2;CCNY;INCENP;CDCA8;CHFR;PDXP;CCND1;CCNF;PRC1;CDC25C	0.1563
GO:0000278	0.0174078	1.89664	8.96612	16	677	mitotic cell cycle	0.25	CDKN1A;STAG2;DBF4;CCNY;INCENP;KPNA2;CDCA8;PPP2R1A;CHFR;PDXP;CCND1;RRM2;CCNF;PRC1;KIF3B;CDC25C	0.1563
GO:0048638	0.0181755	4.22296	1.00654	4	76	regulation of developmental growth	1	BASP1;SEMA4F;FGFR3;TNFRSF12A	0.1563
GO:0010039	0.0185164	10.7707	0.211902	2	16	response to iron ion	0.5	SLC11A2;CCND1	0.1563
GO:0051004	0.0185164	10.7707	0.211902	2	16	regulation of lipoprotein lipase activity	0.5	ANGPTL4;VRK3	0.1563
GO:0060071	0.0185164	10.7707	0.211902	2	16	Wnt receptor signaling pathway, planar cell polarity pathway	0.5	CTHRC1;DAB2	0.1563
GO:0090103	0.0185164	10.7707	0.211902	2	16	cochlea morphogenesis	1	CTHRC1;FRZB	0.1563
GO:0090175	0.0185164	10.7707	0.211902	2	16	regulation of establishment of planar polarity	0.5	CTHRC1;DAB2	0.1563
GO:0003006	0.0186981	2.3769	3.98641	9	301	developmental process involved in reproduction	0.666667	BASP1;FNDC3A;FRZB;TNC;PLAUR;CCND1;SDC1;BSG;NCOA4	0.1563
GO:0051216	0.0189221	3.43521	1.53629	5	116	cartilage development	1	FGFR3;FRZB;MSX1;MAPK3;TGFBI	0.1563
GO:0009636	0.0189792	4.16475	1.01978	4	77	response to toxin	0.75	DHRS2;CDKN1A;MAPK3;SDC1	0.1563
GO:0030178	0.0189792	4.16475	1.01978	4	77	negative regulation of Wnt receptor signaling pathway	0.5	CTHRC1;DAB2;FRZB;CCND1	0.1563
GO:0042157	0.0189792	4.16475	1.01978	4	77	lipoprotein metabolic process	1	PIGW;PLAUR;SDC1;NMT2	0.1563
GO:0046546	0.0189792	4.16475	1.01978	4	77	development of primary male sexual characteristics	0.5	FNDC3A;CCND1;SDC1;NCOA4	0.1563
GO:0048771	0.0189792	4.16475	1.01978	4	77	tissue remodeling	0.75	TPP1;F2R;FRZB;IGFBP5	0.1563
GO:0009607	0.0194238	2.1519	5.39026	11	407	response to biotic stimulus	0.909091	CD24;POLR3G;IVNS1ABP;F2R;TMEM173;IRAK1;SERPINE1;MAPK3;SPARC;HIST1H2BK;HIST1H2BJ	0.158119
GO:0045859	0.0194825	2.01096	6.83385	13	516	regulation of protein kinase activity	0.384615	CD24;CDKN1A;CKS2;TPP1;F2R;CCNY;IRAK1;PPP2R1A;MAPK3;CCND1;RGS4;FAM58A;CDC25C	0.158119
GO:0051246	0.0198882	1.68113	14.6742	23	1108	regulation of protein metabolic process	0.478261	CD24;CDKN1A;CKS2;TPP1;DAB2;EIF4G2;F2R;CCNY;FGFR3;IGFBP5;IL6ST;IRAK1;JARID2;SERPINE1;PLAUR;PPP2R1A;MAPK3;MIF4GD;CCND1;RGS4;TIMP3;FAM58A;CDC25C	0.158514
GO:0051128	0.0199629	1.74305	12.2506	20	925	regulation of cellular component organization	0.55	CDKN1A;SEMA4F;PRDM4;DAB2;FRZB;IGFBP5;IGFBP7;JARID2;MSX1;SERPINE1;CRIM1;TNFRSF12A;BRWD1;PPP2R1A;MAPK3;PDXP;SPOCK1;YWHAH;CCNF;CDC25C	0.158514
GO:0031589	0.0201525	2.96051	2.13227	6	161	cell-substrate adhesion	0.833333	ITGB5;SERPINE1;TNFRSF12A;PLAU;SPOCK1;CD34	0.158514
GO:0006497	0.0202996	5.54014	0.582731	3	44	protein lipidation	1	PIGW;PLAUR;NMT2	0.158514
GO:0008152	0.0203511	1.46656	100.68	113	7602	metabolic process	0.575221	CD24;DHRS2;CDKN1A;BASP1;UBE2E3;POLR3G;IVNS1ABP;ATP5L;STAG2;DBF4;MORF4L1;SNRNP27;PRDM4;CKS2;TOP1MT;TPP1;CSTF3;DAB2;EIF2D;EIF4G2;F2R;CCNY;FGFR3;FTSJ1;DCAF12;PPP1R14B;GLO1;GLUD1;PIGW;IAH1;H1F0;HIST1H1C;HIST1H2BD;TNC;TMEM173;IGFBP5;IL6ST;ILF3;IRAK1;JARID2;KPNA2;MARCKS;H3F3C;MSX1;ATP1B1;ATP2A2;SLC11A2;SERPINE1;COPS7A;GLRX2;SAR1B;ANGPTL4;VRK3;PPME1;LSM7;PLAU;PLAUR;BRWD1;GAR1;DARS2;PPP2R1A;RPRD1A;CHFR;M…	0.158514
GO:0031349	0.0207064	2.94127	2.14551	6	162	positive regulation of defense response	0.833333	POLR3G;TMEM173;IL6ST;IRAK1;SERPINE1;MAPK3	0.158514
GO:0006536	0.020805	10.0518	0.225146	2	17	glutamate metabolic process	0.5	GLUD1;CD34	0.158514
GO:0007528	0.020805	10.0518	0.225146	2	17	neuromuscular junction development	1	F2R;TNC	0.158514
GO:0048821	0.020805	10.0518	0.225146	2	17	erythrocyte development	1	SLC11A2;PTBP3	0.158514
GO:0043170	0.0211081	1.41264	77	90	5814	macromolecule metabolic process	0.588889	CD24;CDKN1A;BASP1;UBE2E3;POLR3G;IVNS1ABP;STAG2;DBF4;MORF4L1;SNRNP27;PRDM4;CKS2;TOP1MT;TPP1;CSTF3;DAB2;EIF2D;EIF4G2;F2R;CCNY;FGFR3;FTSJ1;DCAF12;PIGW;H1F0;HIST1H1C;HIST1H2BD;TNC;TMEM173;IGFBP5;IL6ST;ILF3;IRAK1;JARID2;KPNA2;H3F3C;MSX1;SERPINE1;COPS7A;GLRX2;SAR1B;PPME1;LSM7;PLAU;PLAUR;BRWD1;GAR1;DARS2;PPP2R1A;RPRD1A;CHFR;MAPK3;PDXP;MIF4GD;ISY1;STAMBPL1;PTMA;PTBP2;PYGB;CCND1;RGS4;RPL6;RPL9;RRM2;SDC1;S…	0.159737
GO:0006996	0.021495	1.55289	22.3822	32	1690	organelle organization	0.5	STAG2;MORF4L1;CKS2;TPP1;F2R;H1F0;HIST1H1C;HIST1H2BD;INCENP;JARID2;LETM1;H3F3C;SAR1B;BRWD1;CDCA8;DARS2;CHFR;MAPK3;PDXP;PTGFRN;SS18;CALD1;HIST1H2AC;HIST1H2BK;HIST1H2BJ;CCNF;PRC1;PDLIM7;HIST3H2A;KIF3B;CD34;CDC25C	0.161573
GO:0000080	0.0228275	5.28153	0.609219	3	46	G1 phase of mitotic cell cycle	0.333333	CDKN1A;CCND1;CDC25C	0.168763
GO:0015949	0.0232048	9.4227	0.23839	2	18	nucleobase-containing small molecule interconversion	0	RRM2;TXNRD1	0.168763
GO:0048640	0.0232048	9.4227	0.23839	2	18	negative regulation of developmental growth	1	SEMA4F;FGFR3	0.168763
GO:0050820	0.0232048	9.4227	0.23839	2	18	positive regulation of coagulation	1	F2R;SERPINE1	0.168763
GO:0051385	0.0232048	9.4227	0.23839	2	18	response to mineralocorticoid stimulus	0.5	CDKN1A;CCND1	0.168763
GO:0009206	0.0241527	5.16105	0.622463	3	47	purine ribonucleoside triphosphate biosynthetic process	1	ATP5L;ATP1B1;ATP2A2	0.173404
GO:0042158	0.0241527	5.16105	0.622463	3	47	lipoprotein biosynthetic process	1	PIGW;PLAUR;NMT2	0.173404
GO:0009611	0.0247512	1.74945	10.9262	18	825	response to wounding	0.888889	F2R;TNC;IL6ST;IL10RB;LAMP2;ATP1B1;ATP2A2;SERPINE1;PLAU;PLAUR;MAPK3;SDC1;SPARC;BSG;TIMP3;YES1;KIF3B;CD34	0.174534
GO:0032268	0.0251288	1.67579	13.3631	21	1009	regulation of cellular protein metabolic process	0.428571	CD24;CDKN1A;CKS2;TPP1;DAB2;EIF4G2;F2R;CCNY;FGFR3;IGFBP5;IL6ST;IRAK1;JARID2;PPP2R1A;MAPK3;MIF4GD;CCND1;RGS4;TIMP3;FAM58A;CDC25C	0.174534
GO:0022900	0.0251992	3.17506	1.65549	5	125	electron transport chain	0.4	ATP5L;GLRX2;TXNRD1;UCP2;TMX1	0.174534
GO:0046661	0.0252215	3.798	1.11249	4	84	male sex differentiation	0.5	FNDC3A;CCND1;SDC1;NCOA4	0.174534
GO:0009145	0.0255188	5.04592	0.635707	3	48	purine nucleoside triphosphate biosynthetic process	1	ATP5L;ATP1B1;ATP2A2	0.174534
GO:0009201	0.0255188	5.04592	0.635707	3	48	ribonucleoside triphosphate biosynthetic process	1	ATP5L;ATP1B1;ATP2A2	0.174534
GO:0008219	0.0256813	1.57841	18.3958	27	1389	cell death	0.62963	CD24;DHRS2;CDKN1A;TPP1;DYNLL2;EIF4G2;F2R;FGFR3;FRZB;GLO1;H1F0;TMEM173;IRAK1;MSX1;SLC11A2;SERPINE1;GLRX2;ANGPTL4;TNFRSF12A;PLAUR;PPP2R1A;MAPK3;RNF34;TMX1;BCL2L12;FAM176A;CD34	0.174534
GO:0003382	0.0257126	8.86765	0.251634	2	19	epithelial cell morphogenesis	1	BASP1;PLOD3	0.174534
GO:0042517	0.0257126	8.86765	0.251634	2	19	positive regulation of tyrosine phosphorylation of Stat3 protein	1	FGFR3;IL6ST	0.174534
GO:0016265	0.0258922	1.5771	18.409	27	1390	death	0.62963	CD24;DHRS2;CDKN1A;TPP1;DYNLL2;EIF4G2;F2R;FGFR3;FRZB;GLO1;H1F0;TMEM173;IRAK1;MSX1;SLC11A2;SERPINE1;GLRX2;ANGPTL4;TNFRSF12A;PLAUR;PPP2R1A;MAPK3;RNF34;TMX1;BCL2L12;FAM176A;CD34	0.174694
GO:0048519	0.026346	1.45986	31.6132	42	2387	negative regulation of biological process	0.642857	CD24;DHRS2;CDKN1A;BASP1;SEMA4F;STAG2;DBF4;PRDM4;CTHRC1;DAB2;EIF4G2;F2R;FGFR3;FRZB;GLO1;IGFBP5;IGFBP7;IL6ST;ILF3;IRAK1;JARID2;MSX1;SERPINE1;ANGPTL4;VRK3;PLAU;PLAUR;PPP2R1A;CHFR;PTBP2;CCND1;RGS4;SPOCK1;TGFBI;TIMP3;YWHAH;PXDN;TMX1;CCNF;CD34;CDC25C;PTBP3	0.176692
GO:0051318	0.0269257	4.93579	0.648951	3	49	G1 phase	0.333333	CDKN1A;CCND1;CDC25C	0.179504
GO:0070887	0.0279447	1.6199	15.1643	23	1145	cellular response to chemical stimulus	0.608696	CD24;DHRS2;PRDM4;TPP1;EIF4G2;FGFR3;TMEM173;IGFBP5;IL6ST;IRAK1;KPNA2;SLC11A2;SERPINE1;PPP2R1A;MAPK3;PDXP;CCND1;SPARC;UCP2;PXDN;PLOD3;CD34;CD69	0.185196
GO:0032608	0.028325	8.37427	0.264878	2	20	interferon-beta production	1	POLR3G;TMEM173	0.185837
GO:0009142	0.0283733	4.83035	0.662195	3	50	nucleoside triphosphate biosynthetic process	1	ATP5L;ATP1B1;ATP2A2	0.185837
GO:0048523	0.0291739	1.46234	29.1233	39	2199	negative regulation of cellular process	0.615385	DHRS2;CDKN1A;BASP1;SEMA4F;STAG2;DBF4;PRDM4;CTHRC1;DAB2;EIF4G2;F2R;FRZB;GLO1;IGFBP5;IGFBP7;IL6ST;ILF3;IRAK1;JARID2;MSX1;SERPINE1;ANGPTL4;VRK3;PLAUR;PPP2R1A;CHFR;PTBP2;CCND1;RGS4;SPOCK1;TGFBI;TIMP3;YWHAH;PXDN;TMX1;CCNF;CD34;CDC25C;PTBP3	0.187893
GO:0051146	0.0292023	3.04671	1.72171	5	130	striated muscle cell differentiation	1	F2R;TNC;IGFBP5;MSX1;SDC1	0.187893
GO:0022402	0.0292966	1.68809	11.946	19	902	cell cycle process	0.263158	CDKN1A;STAG2;DBF4;CKS2;EIF4G2;CCNY;ILF3;INCENP;KPNA2;CDCA8;PPP2R1A;CHFR;PDXP;CCND1;RRM2;CCNF;PRC1;KIF3B;CDC25C	0.187893
GO:0007548	0.0295708	2.69571	2.33093	6	176	sex differentiation	0.666667	BASP1;FNDC3A;FRZB;CCND1;SDC1;NCOA4	0.187893
GO:0002684	0.0296701	2.08408	5.03268	10	380	positive regulation of immune system process	0.8	CD24;CDKN1A;POLR3G;TMEM173;IL6ST;IRAK1;SERPINE1;MAPK3;YES1;GAB2	0.187893
GO:0016477	0.0297462	1.84146	8.01256	14	605	cell migration	0.857143	CD24;CTHRC1;F2R;IGFBP5;IL6ST;ATP1B1;SERPINE1;TNFRSF12A;PLAU;CEACAM1;SPOCK1;BSG;YES1;CD34	0.187893
GO:0031345	0.0298616	4.7293	0.675439	3	51	negative regulation of cell projection organization	0.666667	SEMA4F;SPOCK1;YWHAH	0.187893
GO:0001960	0.0310389	7.93283	0.278122	2	21	negative regulation of cytokine-mediated signaling pathway	1	IL6ST;PXDN	0.193131
GO:0090102	0.0310389	7.93283	0.278122	2	21	cochlea development	1	CTHRC1;FRZB	0.193131
GO:0090305	0.0313904	4.63238	0.688682	3	52	nucleic acid phosphodiester bond hydrolysis	0.333333	CSTF3;H1F0;NOP14	0.194239
GO:0043412	0.0317869	1.46245	27.5076	37	2077	macromolecule modification	0.486486	CD24;CDKN1A;UBE2E3;MORF4L1;CKS2;TPP1;DAB2;F2R;CCNY;FGFR3;FTSJ1;DCAF12;PIGW;IL6ST;IRAK1;JARID2;COPS7A;GLRX2;SAR1B;PPME1;PLAUR;GAR1;PPP2R1A;RPRD1A;CHFR;MAPK3;PDXP;CCND1;RGS4;YES1;PLOD3;CCNF;MCFD2;FAM58A;NMT2;PJA2;CDC25C	0.195611
GO:0044267	0.0328766	1.42035	34.8182	45	2629	cellular protein metabolic process	0.488889	CD24;CDKN1A;UBE2E3;MORF4L1;CKS2;TPP1;DAB2;EIF2D;EIF4G2;F2R;CCNY;FGFR3;DCAF12;PIGW;IGFBP5;IL6ST;IRAK1;JARID2;COPS7A;GLRX2;SAR1B;PPME1;PLAUR;DARS2;PPP2R1A;RPRD1A;CHFR;MAPK3;PDXP;MIF4GD;CCND1;RGS4;RPL6;RPL9;SSR3;TIMP3;YES1;USP38;PLOD3;CCNF;MCFD2;FAM58A;NMT2;PJA2;CDC25C	0.201212
GO:0006898	0.0337106	3.4503	1.21844	4	92	receptor-mediated endocytosis	0.75	DAB2;SERPINE1;MAPK3;PDLIM7	0.205195
GO:0048545	0.0340008	2.39158	3.05934	7	231	response to steroid hormone stimulus	0.857143	CD24;CDKN1A;SERPINE1;CCND1;SDC1;SPARC;TIMP3	0.205843
GO:0071310	0.034355	1.67768	11.35	18	857	cellular response to organic substance	0.555556	CD24;PRDM4;TPP1;EIF4G2;FGFR3;TMEM173;IGFBP5;IL6ST;IRAK1;KPNA2;PPP2R1A;MAPK3;PDXP;CCND1;SPARC;UCP2;PXDN;PLOD3	0.206869
GO:0090090	0.0345691	4.44994	0.71517	3	54	negative regulation of canonical Wnt receptor signaling pathway	0.666667	CTHRC1;DAB2;FRZB	0.207045
GO:0006325	0.0348189	1.95208	5.90678	11	446	chromatin organization	0.636364	MORF4L1;H1F0;HIST1H1C;HIST1H2BD;JARID2;H3F3C;MAPK3;HIST1H2AC;HIST1H2BK;HIST1H2BJ;HIST3H2A	0.207432
GO:0060548	0.035034	1.89031	6.66168	12	503	negative regulation of cell death	0.75	DHRS2;CDKN1A;F2R;GLO1;IL6ST;IRAK1;MSX1;SERPINE1;ANGPTL4;PLAUR;TMX1;CD34	0.207609
GO:0034504	0.0364188	2.55813	2.45012	6	185	protein localization to nucleus	0.833333	CDKN1A;F2R;TMEM173;KPNA2;MSX1;MAPK3	0.21468
GO:0051241	0.0367884	2.34879	3.11232	7	235	negative regulation of multicellular organismal process	1	CD24;F2R;FRZB;SERPINE1;PLAU;PLAUR;CD34	0.215723
GO:0032496	0.0393634	2.79757	1.86739	5	141	response to lipopolysaccharide	0.8	F2R;IRAK1;SERPINE1;MAPK3;SPARC	0.221582
GO:0031399	0.0394929	1.67135	10.7276	17	810	regulation of protein modification process	0.411765	CD24;CDKN1A;CKS2;TPP1;DAB2;F2R;CCNY;FGFR3;IL6ST;IRAK1;JARID2;PPP2R1A;MAPK3;CCND1;RGS4;FAM58A;CDC25C	0.221582
GO:0006661	0.0396374	4.20162	0.754902	3	57	phosphatidylinositol biosynthetic process	0.666667	PIGW;PLAUR;INPP4B	0.221582
GO:0051099	0.0396374	4.20162	0.754902	3	57	positive regulation of binding	0.666667	CTHRC1;TMEM173;CALD1	0.221582
GO:0051100	0.0396374	4.20162	0.754902	3	57	negative regulation of binding	0.666667	DAB2;MSX1;MAPK3	0.221582
GO:0048869	0.0397228	1.43821	27.0705	36	2044	cellular developmental process	0.75	CD24;DHRS2;BASP1;SEMA4F;CTHRC1;DYNLL2;DAB2;ALCAM;F2R;FGFR3;FNDC3A;FRZB;TNC;IGFBP5;IL6ST;JARID2;MSX1;SLC11A2;GLRX2;ANGPTL4;TNFRSF12A;PLAUR;BRWD1;PPP2R1A;MAPK3;CCND1;SDC1;SPOCK1;SS18;TGFBI;YWHAH;PLOD3;PDLIM7;CD34;GAB2;PTBP3	0.221582
GO:0000188	0.0397586	6.84928	0.317853	2	24	inactivation of MAPK activity	0.5	PPP2R1A;RGS4	0.221582
GO:0031058	0.0397586	6.84928	0.317853	2	24	positive regulation of histone modification	0.5	JARID2;MAPK3	0.221582
GO:0061005	0.0397586	6.84928	0.317853	2	24	cell differentiation involved in kidney development	1	BASP1;CD34	0.221582
GO:0060828	0.039766	3.26337	1.28466	4	97	regulation of canonical Wnt receptor signaling pathway	0.5	CTHRC1;DAB2;CCNY;FRZB	0.221582
GO:0006915	0.0401849	1.54037	16.5814	24	1252	apoptotic process	0.666667	CD24;DHRS2;CDKN1A;DYNLL2;F2R;FGFR3;FRZB;GLO1;H1F0;TMEM173;IRAK1;MSX1;SLC11A2;SERPINE1;GLRX2;ANGPTL4;TNFRSF12A;PLAUR;PPP2R1A;MAPK3;RNF34;TMX1;BCL2L12;FAM176A	0.222807
GO:0010033	0.0409626	1.52463	17.4687	25	1319	response to organic substance	0.64	CD24;CDKN1A;PRDM4;TPP1;EIF4G2;F2R;FGFR3;TMEM173;IGFBP5;IL6ST;IRAK1;KPNA2;SERPINE1;GLRX2;PPP2R1A;MAPK3;PDXP;CCND1;SDC1;SPARC;BSG;TIMP3;UCP2;PXDN;PLOD3	0.224256
GO:0030154	0.0410094	1.4459	25.3488	34	1914	cell differentiation	0.764706	CD24;DHRS2;BASP1;SEMA4F;CTHRC1;DYNLL2;DAB2;ALCAM;F2R;FGFR3;FNDC3A;FRZB;TNC;IGFBP5;IL6ST;JARID2;MSX1;SLC11A2;GLRX2;ANGPTL4;TNFRSF12A;PLAUR;PPP2R1A;MAPK3;CCND1;SDC1;SPOCK1;TGFBI;YWHAH;PLOD3;PDLIM7;CD34;GAB2;PTBP3	0.224256
GO:0048871	0.0410468	3.22837	1.2979	4	98	multicellular organismal homeostasis	0.75	TPP1;F2R;SLC11A2;CD34	0.224256
GO:0071222	0.0414061	4.12486	0.768146	3	58	cellular response to lipopolysaccharide	0.666667	IRAK1;SERPINE1;MAPK3	0.225121
GO:0008380	0.04248	2.13584	3.90695	8	295	RNA splicing	0.75	IVNS1ABP;SNRNP27;CSTF3;LSM7;PPP2R1A;ISY1;PTBP2;PTBP3	0.22744
GO:0006501	0.042848	6.55092	0.331097	2	25	C-terminal protein lipidation	1	PIGW;PLAUR	0.22744
GO:0010812	0.042848	6.55092	0.331097	2	25	negative regulation of cell-substrate adhesion	0.5	SERPINE1;SPOCK1	0.22744
GO:0048009	0.042848	6.55092	0.331097	2	25	insulin-like growth factor receptor signaling pathway	0.5	IGFBP5;CRIM1	0.22744
GO:0060761	0.042848	6.55092	0.331097	2	25	negative regulation of response to cytokine stimulus	1	IL6ST;PXDN	0.22744
GO:0030879	0.0436781	3.16056	1.32439	4	100	mammary gland development	0.75	FRZB;IGFBP5;MSX1;CCND1	0.229217
GO:2000027	0.0436781	3.16056	1.32439	4	100	regulation of organ morphogenesis	0.75	CTHRC1;DAB2;MSX1;CD34	0.229217
GO:0012501	0.0437967	1.52505	16.727	24	1263	programmed cell death	0.666667	CD24;DHRS2;CDKN1A;DYNLL2;F2R;FGFR3;FRZB;GLO1;H1F0;TMEM173;IRAK1;MSX1;SLC11A2;SERPINE1;GLRX2;ANGPTL4;TNFRSF12A;PLAUR;PPP2R1A;MAPK3;RNF34;TMX1;BCL2L12;FAM176A	0.229217
GO:0048731	0.0443649	1.39495	32.7521	42	2473	system development	0.738095	CD24;DHRS2;CDKN1A;BASP1;SEMA4F;CTHRC1;TPP1;DYNLL2;ALCAM;F2R;FGFR3;FNDC3A;FRZB;TNC;IGFBP5;JARID2;MSX1;ATP2A2;SLC11A2;SERPINE1;ANGPTL4;CRIM1;TNFRSF12A;PLAU;PLAUR;MAPK3;PTS;CCND1;CEACAM1;SDC1;SPARC;SPOCK1;BSG;TGFBI;TIMP3;YWHAH;NCOA4;PLOD3;CCNF;CD34;GAB2;PTBP3	0.23111
GO:0006464	0.0446863	1.42767	26.4216	35	1995	protein modification process	0.485714	CD24;CDKN1A;UBE2E3;MORF4L1;CKS2;TPP1;DAB2;F2R;CCNY;FGFR3;DCAF12;PIGW;IL6ST;IRAK1;JARID2;COPS7A;GLRX2;SAR1B;PPME1;PLAUR;PPP2R1A;RPRD1A;CHFR;MAPK3;PDXP;CCND1;RGS4;YES1;PLOD3;CCNF;MCFD2;FAM58A;NMT2;PJA2;CDC25C	0.231152
GO:0050793	0.0450939	1.57884	13.3896	20	1011	regulation of developmental process	0.75	CD24;BASP1;SEMA4F;CTHRC1;DAB2;FGFR3;FRZB;IGFBP5;IL6ST;MSX1;SERPINE1;ANGPTL4;TNFRSF12A;BRWD1;PPP2R1A;CCND1;SPOCK1;YWHAH;PDLIM7;CD34	0.231152
GO:0000904	0.0455044	1.80931	6.9398	12	524	cell morphogenesis involved in differentiation	0.916667	CD24;BASP1;SEMA4F;DAB2;ALCAM;TNC;MSX1;SLC11A2;TNFRSF12A;MAPK3;YWHAH;PLOD3	0.231152
GO:0007566	0.0460239	6.27741	0.344341	2	26	embryo implantation	0.5	PLAU;BSG	0.231152
GO:0008207	0.0460239	6.27741	0.344341	2	26	C21-steroid hormone metabolic process	0.5	DHRS2;YWHAH	0.231152
GO:0032677	0.0460239	6.27741	0.344341	2	26	regulation of interleukin-8 production	1	F2R;SERPINE1	0.231152
GO:0033628	0.0460239	6.27741	0.344341	2	26	regulation of cell adhesion mediated by integrin	1	SERPINE1;PLAU	0.231152
GO:0035567	0.0460239	6.27741	0.344341	2	26	non-canonical Wnt receptor signaling pathway	0.5	CTHRC1;DAB2	0.231152
GO:0007162	0.0469468	3.91048	0.807878	3	61	negative regulation of cell adhesion	0.666667	SERPINE1;SPOCK1;TGFBI	0.232657
GO:0045766	0.0469468	3.91048	0.807878	3	61	positive regulation of angiogenesis	1	SERPINE1;ANGPTL4;CD34	0.232657
GO:0071219	0.0469468	3.91048	0.807878	3	61	cellular response to molecule of bacterial origin	0.666667	IRAK1;SERPINE1;MAPK3	0.232657
GO:0023051	0.0472773	1.47905	19.4553	27	1469	regulation of signaling	0.666667	CD24;CTHRC1;DAB2;F2R;CCNY;FGFR3;FRZB;GLUD1;IGFBP5;IL6ST;IRAK1;MARCKS;MSX1;SERPINE1;GLRX2;VRK3;TNFRSF12A;PLAU;PPP2R1A;MAPK3;TMEM9B;CCND1;RGS4;SLC20A1;YWHAH;PXDN;PJA2	0.233263
GO:0048870	0.0484093	1.70978	8.58204	14	648	cell motility	0.857143	CD24;CTHRC1;F2R;IGFBP5;IL6ST;ATP1B1;SERPINE1;TNFRSF12A;PLAU;CEACAM1;SPOCK1;BSG;YES1;CD34	0.236088
GO:0051674	0.0484093	1.70978	8.58204	14	648	localization of cell	0.857143	CD24;CTHRC1;F2R;IGFBP5;IL6ST;ATP1B1;SERPINE1;TNFRSF12A;PLAU;CEACAM1;SPOCK1;BSG;YES1;CD34	0.236088
GO:0060429	0.0484824	1.90285	5.48297	10	414	epithelium development	0.9	CD24;BASP1;CTHRC1;FRZB;TNC;MSX1;PLAUR;CCND1;PLOD3;CD34	0.236088
GO:0032091	0.0492836	6.02579	0.357585	2	27	negative regulation of protein binding	0.5	DAB2;MAPK3	0.237329
GO:0048730	0.0492836	6.02579	0.357585	2	27	epidermis morphogenesis	1	IGFBP5;PLOD3	0.237329
GO:0051276	0.0493728	1.74123	7.8139	13	590	chromosome organization	0.615385	STAG2;MORF4L1;H1F0;HIST1H1C;HIST1H2BD;JARID2;H3F3C;CDCA8;MAPK3;HIST1H2AC;HIST1H2BK;HIST1H2BJ;HIST3H2A	0.237329
GO:0006518	0.0508334	3.77947	0.834365	3	63	peptide metabolic process	0.666667	TPP1;GLO1;GLRX2	0.243305
GO:0018410	0.0526244	5.79352	0.370829	2	28	C-terminal protein amino acid modification	1	PIGW;PLAUR	0.247589
GO:0032637	0.0526244	5.79352	0.370829	2	28	interleukin-8 production	1	F2R;SERPINE1	0.247589
GO:0042531	0.0526244	5.79352	0.370829	2	28	positive regulation of tyrosine phosphorylation of STAT protein	1	FGFR3;IL6ST	0.247589
GO:0046686	0.0526244	5.79352	0.370829	2	28	response to cadmium ion	1	SLC11A2;SPARC	0.247589
GO:0050671	0.0528337	3.71719	0.847609	3	64	positive regulation of lymphocyte proliferation	1	CD24;CDKN1A;IL6ST	0.247589
GO:0040011	0.0536075	1.57973	11.9857	18	905	locomotion	0.888889	CD24;SEMA4F;CTHRC1;ALCAM;F2R;IGFBP5;IL6ST;ATP1B1;SERPINE1;TNFRSF12A;PLAU;PLAUR;MAPK3;CEACAM1;SPOCK1;BSG;YES1;CD34	0.250168
GO:0043066	0.0540264	1.80499	6.35707	11	480	negative regulation of apoptotic process	0.727273	DHRS2;CDKN1A;F2R;GLO1;IL6ST;IRAK1;MSX1;SERPINE1;ANGPTL4;PLAUR;TMX1	0.250694
GO:0002576	0.0548715	3.65691	0.860853	3	65	platelet degranulation	1	LAMP2;SERPINE1;SPARC	0.250694
GO:0032946	0.0548715	3.65691	0.860853	3	65	positive regulation of mononuclear cell proliferation	1	CD24;CDKN1A;IL6ST	0.250694
GO:0042542	0.0548715	3.65691	0.860853	3	65	response to hydrogen peroxide	1	GLRX2;SDC1;PXDN	0.250694
GO:0043409	0.0548715	3.65691	0.860853	3	65	negative regulation of MAPK cascade	0.333333	VRK3;PPP2R1A;RGS4	0.250694
GO:0048732	0.0550631	2.29696	2.715	6	205	gland development	0.833333	FRZB;TNC;IGFBP5;MSX1;PLAUR;CCND1	0.250694
GO:0042221	0.0555212	1.39174	27.7989	36	2099	response to chemical stimulus	0.722222	CD24;DHRS2;CDKN1A;SEMA4F;PRDM4;TPP1;EIF4G2;ALCAM;F2R;FGFR3;TMEM173;IGFBP5;IL6ST;IRAK1;KPNA2;ATP1B1;SLC11A2;SERPINE1;GLRX2;ANGPTL4;PLAU;PLAUR;PPP2R1A;MAPK3;PDXP;CCND1;SDC1;SPARC;SS18;BSG;TIMP3;UCP2;PXDN;PLOD3;CD34;CD69	0.251103
GO:0007052	0.0560434	5.57846	0.384073	2	29	mitotic spindle organization	0.5	PRC1;KIF3B	0.251103
GO:0060191	0.0566667	2.88737	1.44358	4	109	regulation of lipase activity	0.75	F2R;FGFR3;ANGPTL4;VRK3	0.251103
GO:0043069	0.0566778	1.78907	6.41004	11	484	negative regulation of programmed cell death	0.727273	DHRS2;CDKN1A;F2R;GLO1;IL6ST;IRAK1;MSX1;SERPINE1;ANGPTL4;PLAUR;TMX1	0.251103
GO:0019221	0.0566808	2.12056	3.43017	7	259	cytokine-mediated signaling pathway	0.571429	CD24;EIF4G2;IL6ST;IRAK1;KPNA2;MAPK3;PXDN	0.251103
GO:0009152	0.0569465	3.59855	0.874097	3	66	purine ribonucleotide biosynthetic process	1	ATP5L;ATP1B1;ATP2A2	0.251103
GO:0042742	0.0569465	3.59855	0.874097	3	66	defense response to bacterium	1	SERPINE1;HIST1H2BK;HIST1H2BJ	0.251103
GO:0051592	0.0569465	3.59855	0.874097	3	66	response to calcium ion	0.666667	CCND1;SDC1;SPARC	0.251103
GO:0009987	0.0577732	1.66975	136.558	143	10311	cellular process	0.566434	CD24;DHRS2;CDKN1A;BASP1;UBE2E3;SEMA4F;POLR3G;IVNS1ABP;ATP5L;STAG2;DBF4;MORF4L1;SNRNP27;PRDM4;MARCH3;CTHRC1;CKS2;TOP1MT;TPP1;DYNLL2;CSTF3;DAB2;EIF2D;EIF4G2;ALCAM;F2R;CCNY;FGFR3;FNDC3A;FTSJ1;FRZB;DCAF12;PPP1R14B;GLO1;GLUD1;PIGW;H1F0;HIST1H1C;HIST1H2BD;TNC;TMEM173;IGFBP5;IGFBP7;IL6ST;IL10RB;ILF3;INCENP;IRAK1;ITGB5;JARID2;KPNA2;LAMP2;LETM1;LPP;MARCKS;H3F3C;MSX1;ATP1B1;ATP2A2;SLC11A2;SERPINE1;COPS7A;P…	0.253749
GO:0022603	0.0588938	1.83224	5.68163	10	429	regulation of anatomical structure morphogenesis	0.8	SEMA4F;CTHRC1;DAB2;MSX1;SERPINE1;ANGPTL4;TNFRSF12A;BRWD1;YWHAH;CD34	0.255489
GO:0015992	0.0590585	3.54201	0.887341	3	67	proton transport	0.666667	ATP5L;SLC11A2;UCP2	0.255489
GO:0070665	0.0590585	3.54201	0.887341	3	67	positive regulation of leukocyte proliferation	1	CD24;CDKN1A;IL6ST	0.255489
GO:0006928	0.0594526	1.57697	11.3103	17	854	cellular component movement	0.764706	CD24;CTHRC1;F2R;IGFBP5;IL6ST;ATP1B1;SERPINE1;TNFRSF12A;PLAU;PLAUR;CEACAM1;SPOCK1;BSG;YES1;CALD1;KIF3B;CD34	0.255489
GO:0031663	0.0595382	5.37876	0.397317	2	30	lipopolysaccharide-mediated signaling pathway	0.5	IRAK1;MAPK3	0.255489
GO:2001252	0.0595382	5.37876	0.397317	2	30	positive regulation of chromosome organization	0.5	JARID2;MAPK3	0.255489
GO:0045667	0.061207	3.48721	0.900585	3	68	regulation of osteoblast differentiation	1	IGFBP5;IL6ST;PDLIM7	0.260773
GO:0007165	0.0612352	1.33084	40.9899	50	3095	signal transduction	0.6	CD24;CDKN1A;PRDM4;CTHRC1;CKS2;TPP1;DAB2;EIF4G2;ALCAM;F2R;CCNY;FGFR3;FRZB;TNC;IGFBP5;IL6ST;IL10RB;IRAK1;ITGB5;KPNA2;MSX1;SERPINE1;GLRX2;ANGPTL4;VRK3;CRIM1;TNFRSF12A;PLAU;PLAUR;PPP2R1A;MAPK3;TMEM9B;CCND1;RGS4;CEACAM1;SDC1;SLC20A1;SPARC;SPOCK1;SS18;BSG;TXNRD1;YWHAH;PXDN;NCOA4;TMX1;INPP4B;CD34;GAB2;PJA2	0.260773
GO:0009966	0.0615442	1.46385	17.3363	24	1309	regulation of signal transduction	0.708333	CD24;CTHRC1;DAB2;F2R;CCNY;FGFR3;FRZB;IGFBP5;IL6ST;IRAK1;MSX1;SERPINE1;GLRX2;VRK3;TNFRSF12A;PLAU;PPP2R1A;MAPK3;TMEM9B;CCND1;RGS4;SLC20A1;PXDN;PJA2	0.261097
GO:0000280	0.0626003	1.96031	4.23805	8	320	nuclear division	0.25	STAG2;INCENP;CDCA8;CHFR;PDXP;CCNF;KIF3B;CDC25C	0.261689
GO:0007067	0.0626003	1.96031	4.23805	8	320	mitosis	0.25	STAG2;INCENP;CDCA8;CHFR;PDXP;CCNF;KIF3B;CDC25C	0.261689
GO:0009725	0.0626037	1.71111	7.31063	12	552	response to hormone stimulus	0.75	CD24;CDKN1A;FGFR3;SERPINE1;MAPK3;CCND1;SDC1;SPARC;BSG;TIMP3;UCP2;PLOD3	0.261689
GO:0043583	0.0630368	2.78043	1.49656	4	113	ear development	1	CTHRC1;FRZB;MSX1;SPARC	0.261689
GO:0000060	0.0631061	5.19283	0.410561	2	31	protein import into nucleus, translocation	1	CDKN1A;TMEM173	0.261689
GO:0030262	0.0631061	5.19283	0.410561	2	31	apoptotic nuclear change	0.5	H1F0;MSX1	0.261689
GO:0006818	0.0633917	3.43408	0.913829	3	69	hydrogen transport	0.666667	ATP5L;SLC11A2;UCP2	0.261689
GO:0010646	0.0635531	1.50858	13.9458	20	1053	regulation of cell communication	0.6	CTHRC1;DAB2;F2R;FGFR3;FRZB;GLUD1;IGFBP5;IL6ST;IRAK1;MARCKS;MSX1;VRK3;TNFRSF12A;PPP2R1A;TMEM9B;CCND1;RGS4;SLC20A1;YWHAH;PXDN	0.261689
GO:0001775	0.0660542	1.69464	7.37685	12	557	cell activation	0.75	CD24;DHRS2;CDKN1A;F2R;IL6ST;LAMP2;SERPINE1;MAPK3;SPARC;YES1;TMX1;GAB2	0.26642
GO:0007160	0.0663577	2.72985	1.52305	4	115	cell-matrix adhesion	1	ITGB5;SERPINE1;PLAU;CD34	0.26642
GO:0060485	0.0663577	2.72985	1.52305	4	115	mesenchyme development	1	BASP1;FRZB;MSX1;PLAUR	0.26642
GO:0048468	0.0665681	1.499	14.0253	20	1059	cell development	0.85	CD24;BASP1;SEMA4F;CTHRC1;DYNLL2;DAB2;ALCAM;F2R;FNDC3A;FRZB;TNC;MSX1;SLC11A2;TNFRSF12A;MAPK3;SDC1;SPOCK1;YWHAH;PLOD3;PTBP3	0.26642
GO:0006506	0.0667445	5.0193	0.423805	2	32	GPI anchor biosynthetic process	1	PIGW;PLAUR	0.26642
GO:0033627	0.0667445	5.0193	0.423805	2	32	cell adhesion mediated by integrin	1	SERPINE1;PLAU	0.26642
GO:0043331	0.0667445	5.0193	0.423805	2	32	response to dsRNA	1	TMEM173;MAPK3	0.26642
GO:0045768	0.0667445	5.0193	0.423805	2	32	positive regulation of anti-apoptosis	1	CDKN1A;IL6ST	0.26642
GO:0006606	0.0668428	2.38804	2.172	5	164	protein import into nucleus	0.8	CDKN1A;F2R;TMEM173;KPNA2;MAPK3	0.26642
GO:0065009	0.0676478	1.41908	20.1572	27	1522	regulation of molecular function	0.518519	CD24;CDKN1A;DBF4;CTHRC1;CKS2;TPP1;DAB2;F2R;CCNY;FGFR3;TMEM173;IRAK1;MSX1;SLC11A2;SERPINE1;ANGPTL4;VRK3;PLAU;PPP2R1A;MAPK3;PTS;CCND1;RGS4;SPOCK1;CALD1;FAM58A;CDC25C	0.268595
GO:0071216	0.0678682	3.33249	0.940316	3	71	cellular response to biotic stimulus	0.666667	IRAK1;SERPINE1;MAPK3	0.268595
GO:0007243	0.0697387	1.64204	8.25095	13	623	intracellular protein kinase cascade	0.692308	CD24;F2R;FGFR3;IGFBP5;IL6ST;IRAK1;VRK3;PPP2R1A;MAPK3;TMEM9B;SLC20A1;SS18;PJA2	0.272165
GO:0001889	0.0701592	3.2839	0.95356	3	72	liver development	0.333333	FRZB;JARID2;CCND1	0.272165
GO:0006505	0.0704512	4.85696	0.437049	2	33	GPI anchor metabolic process	1	PIGW;PLAUR	0.272165
GO:0051649	0.0705232	1.4293	18.4752	25	1395	establishment of localization in cell	0.64	CD24;CDKN1A;ATP5L;EIF2D;F2R;GLUD1;TMEM173;KPNA2;LAMP2;MARCKS;ATP2A2;SERPINE1;SAR1B;MAPK3;RPL6;RPL9;SPARC;SSR3;UCP2;YWHAH;TMX1;KIF3B;CD34;SCAMP1;GAB2	0.272165
GO:0051170	0.0710545	2.34319	2.21173	5	167	nuclear import	0.8	CDKN1A;F2R;TMEM173;KPNA2;MAPK3	0.272165
GO:0000087	0.0710959	1.90381	4.35724	8	329	M phase of mitotic cell cycle	0.25	STAG2;INCENP;CDCA8;CHFR;PDXP;CCNF;KIF3B;CDC25C	0.272165
GO:0018108	0.071507	2.65731	1.56278	4	118	peptidyl-tyrosine phosphorylation	0.75	F2R;FGFR3;IL6ST;PPP2R1A	0.272165
GO:0051726	0.0718299	1.63355	8.29068	13	626	regulation of cell cycle	0.230769	CDKN1A;STAG2;DBF4;PRDM4;CKS2;EIF4G2;CCNY;CHFR;PDXP;CCND1;CCNF;FAM58A;CDC25C	0.272165
GO:0034621	0.0718323	1.6689	7.4828	12	565	cellular macromolecular complex subunit organization	0.833333	H1F0;HIST1H1C;HIST1H2BD;H3F3C;PDXP;PTBP2;RPL6;RPL9;HIST1H2AC;HIST1H2BK;HIST1H2BJ;HIST3H2A	0.272165
GO:0007275	0.0718926	1.31806	38.606	47	2915	multicellular organismal development	0.723404	CD24;DHRS2;CDKN1A;BASP1;SEMA4F;CTHRC1;TPP1;DYNLL2;DAB2;ALCAM;F2R;FGFR3;FNDC3A;FRZB;PRELID1;TNC;IGFBP5;ITGB5;JARID2;MSX1;ATP2A2;SLC11A2;SERPINE1;ANGPTL4;CRIM1;TNFRSF12A;PLAU;PLAUR;MAPK3;PTS;CCND1;CEACAM1;SDC1;SPARC;SPOCK1;BSG;TGFBI;TIMP3;YWHAH;NCOA4;PLOD3;CCNF;PDLIM7;KIF3B;CD34;GAB2;PTBP3	0.272165
GO:0007051	0.0724849	3.23671	0.966804	3	73	spindle organization	0.333333	CKS2;PRC1;KIF3B	0.272165
GO:0061008	0.0724849	3.23671	0.966804	3	73	hepaticobiliary system development	0.333333	FRZB;JARID2;CCND1	0.272165
GO:0032502	0.0728196	1.30568	43.3605	52	3274	developmental process	0.711538	CD24;DHRS2;CDKN1A;BASP1;SEMA4F;CTHRC1;TPP1;DYNLL2;DAB2;ALCAM;F2R;FGFR3;FNDC3A;FRZB;PRELID1;TNC;IGFBP5;IL6ST;ITGB5;JARID2;MSX1;ATP2A2;SLC11A2;SERPINE1;GLRX2;ANGPTL4;CRIM1;TNFRSF12A;PLAU;PLAUR;BRWD1;PPP2R1A;MAPK3;PTS;CCND1;CEACAM1;SDC1;SPARC;SPOCK1;SS18;BSG;TGFBI;TIMP3;YWHAH;NCOA4;PLOD3;CCNF;PDLIM7;KIF3B;CD34;GAB2;PTBP3	0.272165
GO:0043627	0.0732677	2.63397	1.57602	4	119	response to estrogen stimulus	0.75	CD24;SERPINE1;CCND1;TIMP3	0.272165
GO:0045089	0.0732677	2.63397	1.57602	4	119	positive regulation of innate immune response	0.75	POLR3G;TMEM173;IRAK1;MAPK3	0.272165
GO:0007049	0.07361	1.45258	15.9324	22	1203	cell cycle	0.272727	CDKN1A;STAG2;DBF4;PRDM4;CKS2;EIF4G2;CCNY;ILF3;INCENP;KPNA2;CDCA8;PPP2R1A;CHFR;MAPK3;PDXP;CCND1;RRM2;CCNF;PRC1;FAM58A;KIF3B;CDC25C	0.272165
GO:0001525	0.0741792	1.98354	3.65531	7	276	angiogenesis	1	SERPINE1;ANGPTL4;TNFRSF12A;PLAU;CEACAM1;TGFBI;CD34	0.272165
GO:0003158	0.0742235	4.70477	0.450292	2	34	endothelium development	1	PLOD3;CD34	0.272165
GO:0048639	0.0742235	4.70477	0.450292	2	34	positive regulation of developmental growth	1	BASP1;TNFRSF12A	0.272165
GO:0046907	0.0746994	1.50585	12.5155	18	945	intracellular transport	0.666667	CD24;CDKN1A;ATP5L;EIF2D;F2R;TMEM173;KPNA2;ATP2A2;SAR1B;MAPK3;RPL6;RPL9;SSR3;UCP2;YWHAH;TMX1;KIF3B;SCAMP1	0.272165
GO:0001894	0.0748449	3.19084	0.980048	3	74	tissue homeostasis	0.666667	TPP1;F2R;CD34	0.272165
GO:0009260	0.0748449	3.19084	0.980048	3	74	ribonucleotide biosynthetic process	1	ATP5L;ATP1B1;ATP2A2	0.272165
GO:0009968	0.0749174	1.7456	5.94651	10	449	negative regulation of signal transduction	0.6	CTHRC1;DAB2;FRZB;IGFBP5;IL6ST;VRK3;PPP2R1A;CCND1;RGS4;PXDN	0.272165
GO:0018212	0.0750505	2.61103	1.58927	4	120	peptidyl-tyrosine modification	0.75	F2R;FGFR3;IL6ST;PPP2R1A	0.272165
GO:0060538	0.0750505	2.61103	1.58927	4	120	skeletal muscle organ development	1	BASP1;F2R;TNC;IGFBP5	0.272165
GO:0048285	0.0750883	1.8797	4.41022	8	333	organelle fission	0.25	STAG2;INCENP;CDCA8;CHFR;PDXP;CCNF;KIF3B;CDC25C	0.272165
GO:0010810	0.0772387	3.14625	0.993292	3	75	regulation of cell-substrate adhesion	0.666667	SERPINE1;PLAU;SPOCK1	0.278306
GO:0002376	0.0772796	1.43218	16.8992	23	1276	immune system process	0.73913	CD24;DHRS2;CDKN1A;POLR3G;PRELID1;TMEM173;IL6ST;IL10RB;IRAK1;ITGB5;JARID2;ATP1B1;SLC11A2;SERPINE1;SAR1B;MAPK3;BSG;YES1;PXDN;TMX1;CD34;GAB2;PTBP3	0.278306
GO:0032835	0.0780592	4.5618	0.463536	2	35	glomerulus development	1	BASP1;CD34	0.279317
GO:0045669	0.0780592	4.5618	0.463536	2	35	positive regulation of osteoblast differentiation	1	IL6ST;PDLIM7	0.279317
GO:0006950	0.0791381	1.33685	29.5604	37	2232	response to stress	0.72973	CD24;DHRS2;CDKN1A;POLR3G;MORF4L1;TPP1;F2R;TNC;TMEM173;IL6ST;IL10RB;IRAK1;LAMP2;MSX1;ATP1B1;ATP2A2;SLC11A2;SERPINE1;GLRX2;ANGPTL4;PLAU;PLAUR;MAPK3;CCND1;SDC1;SPARC;BSG;TIMP3;UCP2;YES1;PXDN;TMX1;HIST1H2BK;HIST1H2BJ;KIF3B;CD34;TSC22D2	0.280551
GO:0034097	0.079322	1.78296	5.23134	9	395	response to cytokine stimulus	0.666667	CD24;EIF4G2;IL6ST;IRAK1;KPNA2;SERPINE1;MAPK3;SPARC;PXDN	0.280551
GO:0042471	0.079666	3.10288	1.00654	3	76	ear morphogenesis	1	CTHRC1;FRZB;MSX1	0.280551
GO:0071901	0.079666	3.10288	1.00654	3	76	negative regulation of protein serine/threonine kinase activity	0.666667	CDKN1A;PPP2R1A;RGS4	0.280551
GO:0002696	0.079907	2.25831	2.29119	5	173	positive regulation of leukocyte activation	0.8	CD24;CDKN1A;IL6ST;YES1;GAB2	0.280551
GO:0071902	0.079907	2.25831	2.29119	5	173	positive regulation of protein serine/threonine kinase activity	0.4	CD24;CCNY;IRAK1;MAPK3;CCND1	0.280551
GO:0006886	0.0811009	1.63166	7.64173	12	577	intracellular protein transport	0.75	CD24;CDKN1A;EIF2D;F2R;TMEM173;KPNA2;SAR1B;MAPK3;RPL6;RPL9;SSR3;YWHAH	0.283853
GO:0031100	0.081956	4.42724	0.47678	2	36	organ regeneration	0.5	CDKN1A;CCND1	0.284688
GO:0071347	0.081956	4.42724	0.47678	2	36	cellular response to interleukin-1	0.5	IRAK1;MAPK3	0.284688
GO:0034599	0.0821263	3.06068	1.01978	3	77	cellular response to oxidative stress	0.666667	DHRS2;SLC11A2;PXDN	0.284688
GO:0048583	0.0823561	1.3716	22.3689	29	1689	regulation of response to stimulus	0.724138	CD24;POLR3G;CTHRC1;DAB2;F2R;CCNY;FGFR3;FRZB;TMEM173;IGFBP5;IL6ST;IRAK1;MSX1;SERPINE1;GLRX2;VRK3;TNFRSF12A;PLAU;PLAUR;PPP2R1A;MAPK3;TMEM9B;CCND1;RGS4;SLC20A1;PXDN;CD34;GAB2;PJA2	0.284688
GO:0001934	0.0829837	2.23135	2.31768	5	175	positive regulation of protein phosphorylation	0.6	DAB2;FGFR3;IL6ST;MAPK3;CCND1	0.285975
GO:0009991	0.0834089	1.92488	3.76127	7	284	response to extracellular stimulus	0.714286	CDKN1A;PRDM4;IL6ST;GLRX2;CCND1;SPARC;TIMP3	0.286371
GO:0080134	0.0836102	1.66051	6.87358	11	519	regulation of response to stress	0.909091	POLR3G;F2R;TMEM173;IL6ST;IRAK1;MSX1;SERPINE1;PLAU;PLAUR;MAPK3;CD34	0.286371
GO:0000902	0.0848185	1.55809	9.35019	14	706	cell morphogenesis	0.857143	CD24;BASP1;SEMA4F;DAB2;ALCAM;TNC;MSX1;SLC11A2;TNFRSF12A;BRWD1;MAPK3;SS18;YWHAH;PLOD3	0.289624
GO:0043933	0.0855585	1.49201	11.893	17	898	macromolecular complex subunit organization	0.705882	H1F0;HIST1H1C;HIST1H2BD;IRAK1;H3F3C;ANGPTL4;PPP2R1A;MAPK3;PDXP;PTBP2;RPL6;RPL9;RRM2;HIST1H2AC;HIST1H2BK;HIST1H2BJ;HIST3H2A	0.289822
GO:0001816	0.0858156	1.91074	3.78775	7	286	cytokine production	1	CD24;POLR3G;F2R;TMEM173;IL6ST;SERPINE1;CD34	0.289822
GO:0010740	0.0858156	1.91074	3.78775	7	286	positive regulation of intracellular protein kinase cascade	0.714286	F2R;FGFR3;IGFBP5;IL6ST;IRAK1;TMEM9B;SLC20A1	0.289822
GO:0030516	0.0859115	4.30038	0.490024	2	37	regulation of axon extension	1	SEMA4F;TNFRSF12A	0.289822
GO:0043123	0.0862021	2.48131	1.66873	4	126	positive regulation of I-kappaB kinase/NF-kappaB cascade	0.5	F2R;IRAK1;TMEM9B;SLC20A1	0.289929
GO:0019538	0.0866864	1.29189	40.076	48	3026	protein metabolic process	0.520833	CD24;CDKN1A;UBE2E3;MORF4L1;CKS2;TPP1;DAB2;EIF2D;EIF4G2;F2R;CCNY;FGFR3;DCAF12;PIGW;IGFBP5;IL6ST;IRAK1;JARID2;SERPINE1;COPS7A;GLRX2;SAR1B;PPME1;PLAU;PLAUR;DARS2;PPP2R1A;RPRD1A;CHFR;MAPK3;PDXP;MIF4GD;STAMBPL1;CCND1;RGS4;RPL6;RPL9;SSR3;TIMP3;YES1;USP38;PLOD3;CCNF;MCFD2;FAM58A;NMT2;PJA2;CDC25C	0.290685
GO:0050867	0.0877156	2.19207	2.35741	5	178	positive regulation of cell activation	0.8	CD24;CDKN1A;IL6ST;YES1;GAB2	0.290779
GO:0048856	0.0885268	1.29602	37.308	45	2817	anatomical structure development	0.711111	CD24;DHRS2;CDKN1A;BASP1;SEMA4F;CTHRC1;TPP1;DYNLL2;DAB2;ALCAM;F2R;FGFR3;FNDC3A;FRZB;TNC;IGFBP5;JARID2;MSX1;ATP2A2;SLC11A2;SERPINE1;ANGPTL4;CRIM1;TNFRSF12A;PLAU;PLAUR;BRWD1;MAPK3;PTS;CCND1;CEACAM1;SDC1;SPARC;SPOCK1;SS18;BSG;TGFBI;TIMP3;YWHAH;NCOA4;PLOD3;CCNF;CD34;GAB2;PTBP3	0.290779
GO:0051093	0.088987	1.8053	4.58239	8	346	negative regulation of developmental process	0.875	SEMA4F;FGFR3;FRZB;IGFBP5;MSX1;SERPINE1;CCND1;YWHAH	0.290779
GO:0051704	0.0891	1.5213	10.264	15	775	multi-organism process	0.733333	CD24;POLR3G;IVNS1ABP;F2R;TMEM173;IRAK1;KPNA2;SERPINE1;PLAU;MAPK3;SPARC;BSG;HIST1H2BK;HIST1H2BJ;CDC25C	0.290779
GO:0033365	0.0893192	1.73636	5.36378	9	405	protein localization to organelle	0.777778	CDKN1A;F2R;TMEM173;KPNA2;MSX1;MAPK3;RPL6;RPL9;SSR3	0.290779
GO:0030168	0.0893238	2.17928	2.37066	5	179	platelet activation	1	F2R;LAMP2;SERPINE1;MAPK3;SPARC	0.290779
GO:0022612	0.0897009	2.94066	1.05951	3	80	gland morphogenesis	1	FRZB;TNC;IGFBP5	0.290779
GO:0070372	0.0897009	2.94066	1.05951	3	80	regulation of ERK1 and ERK2 cascade	0.666667	F2R;FGFR3;VRK3	0.290779
GO:0006749	0.0899236	4.18056	0.503268	2	38	glutathione metabolic process	1	GLO1;GLRX2	0.290779
GO:0007098	0.0899236	4.18056	0.503268	2	38	centrosome cycle	0	CCNF;KIF3B	0.290779
GO:0030850	0.0899236	4.18056	0.503268	2	38	prostate gland development	1	TNC;PLAUR	0.290779
GO:0001819	0.0900895	2.44086	1.69522	4	128	positive regulation of cytokine production	1	POLR3G;IL6ST;SERPINE1;CD34	0.290779
GO:0006470	0.0900895	2.44086	1.69522	4	128	protein dephosphorylation	0.5	PPP2R1A;RPRD1A;PDXP;CDC25C	0.290779
GO:0000236	0.0922889	2.9027	1.07276	3	81	mitotic prometaphase	0.333333	STAG2;INCENP;CDCA8	0.29651
GO:0051329	0.0923947	1.78894	4.62212	8	349	interphase of mitotic cell cycle	0.125	CDKN1A;DBF4;CCNY;KPNA2;PPP2R1A;CCND1;RRM2;CDC25C	0.29651
GO:0031056	0.0939901	4.06721	0.516512	2	39	regulation of histone modification	0.5	JARID2;MAPK3	0.299006
GO:0060443	0.0939901	4.06721	0.516512	2	39	mammary gland morphogenesis	1	FRZB;IGFBP5	0.299006
GO:0061387	0.0939901	4.06721	0.516512	2	39	regulation of extent of cell growth	1	SEMA4F;TNFRSF12A	0.299006
GO:0007584	0.0942402	2.14177	2.41039	5	182	response to nutrient	0.6	PRDM4;IL6ST;CCND1;SPARC;TIMP3	0.299006
GO:0010721	0.0949077	2.86571	1.086	3	82	negative regulation of cell development	1	SEMA4F;FRZB;YWHAH	0.299427
GO:0046474	0.0949077	2.86571	1.086	3	82	glycerophospholipid biosynthetic process	0.666667	PIGW;PLAUR;INPP4B	0.299427
GO:0050900	0.0959094	2.12955	2.42363	5	183	leukocyte migration	0.8	ATP1B1;SERPINE1;BSG;YES1;CD34	0.301738
GO:0008629	0.0975568	2.82964	1.09924	3	83	induction of apoptosis by intracellular signals	0.666667	CD24;CDKN1A;DYNLL2	0.303625
GO:0050730	0.0975568	2.82964	1.09924	3	83	regulation of peptidyl-tyrosine phosphorylation	0.666667	FGFR3;IL6ST;PPP2R1A	0.303625
GO:0055002	0.0975568	2.82964	1.09924	3	83	striated muscle cell development	1	F2R;TNC;SDC1	0.303625
GO:0010038	0.0975937	2.11747	2.43688	5	184	response to metal ion	0.6	SLC11A2;CCND1;SDC1;SPARC;BSG	0.303625
GO:0000910	0.100236	2.79446	1.11249	3	84	cytokinesis	0.666667	INCENP;PDXP;PRC1	0.310122
GO:0003018	0.100236	2.79446	1.11249	3	84	vascular process in circulatory system	1	F2R;YES1;PLOD3	0.310122
GO:0051325	0.100636	1.75185	4.71483	8	356	interphase	0.125	CDKN1A;DBF4;CCNY;KPNA2;PPP2R1A;CCND1;RRM2;CDC25C	0.310233
GO:0006260	0.100939	1.93887	3.19178	6	241	DNA replication	0.166667	STAG2;DBF4;PPP2R1A;RRM2;TMX1;CDC25C	0.310233
GO:0048585	0.101103	1.59787	7.12521	11	538	negative regulation of response to stimulus	0.636364	CTHRC1;DAB2;FRZB;IGFBP5;IL6ST;SERPINE1;VRK3;PPP2R1A;CCND1;RGS4;PXDN	0.310233
GO:0023057	0.101574	1.63678	6.31734	10	477	negative regulation of signaling	0.6	CTHRC1;DAB2;FRZB;IGFBP5;IL6ST;VRK3;PPP2R1A;CCND1;RGS4;PXDN	0.310827
GO:0045767	0.102278	3.85796	0.543	2	41	regulation of anti-apoptosis	1	CDKN1A;IL6ST	0.312129
GO:0010648	0.103667	1.6295	6.34383	10	479	negative regulation of cell communication	0.6	CTHRC1;DAB2;FRZB;IGFBP5;IL6ST;VRK3;PPP2R1A;CCND1;RGS4;PXDN	0.315503
GO:0032101	0.103947	1.92217	3.21827	6	243	regulation of response to external stimulus	1	F2R;IL6ST;SERPINE1;PLAU;PLAUR;CD34	0.315503
GO:0034622	0.105662	1.67073	5.56244	9	420	cellular macromolecular complex assembly	0.777778	H1F0;HIST1H1C;HIST1H2BD;H3F3C;PTBP2;HIST1H2AC;HIST1H2BK;HIST1H2BJ;HIST3H2A	0.319841
GO:0042692	0.106239	2.05902	2.5031	5	189	muscle cell differentiation	1	F2R;TNC;IGFBP5;MSX1;SDC1	0.32063
GO:0042102	0.106495	3.76118	0.556244	2	42	positive regulation of T cell proliferation	1	CD24;IL6ST	0.32063
GO:0051716	0.106936	1.24986	50.2871	58	3797	cellular response to stimulus	0.603448	CD24;DHRS2;CDKN1A;MORF4L1;PRDM4;CTHRC1;CKS2;TPP1;DAB2;EIF4G2;ALCAM;F2R;CCNY;FGFR3;FRZB;TNC;TMEM173;IGFBP5;IL6ST;IL10RB;IRAK1;ITGB5;KPNA2;MSX1;SLC11A2;SERPINE1;GLRX2;ANGPTL4;VRK3;CRIM1;TNFRSF12A;PLAU;PLAUR;PPP2R1A;MAPK3;TMEM9B;PDXP;CCND1;RGS4;CEACAM1;SDC1;SLC20A1;SPARC;SPOCK1;SS18;BSG;TXNRD1;UCP2;YWHAH;PXDN;NCOA4;TMX1;INPP4B;PLOD3;CD34;CD69;GAB2;PJA2	0.321095
GO:0023052	0.109222	1.25345	45.5458	53	3439	signaling	0.584906	CD24;CDKN1A;SEMA4F;PRDM4;CTHRC1;CKS2;TPP1;DAB2;EIF4G2;ALCAM;F2R;CCNY;FGFR3;FRZB;GLUD1;TNC;IGFBP5;IL6ST;IL10RB;IRAK1;ITGB5;KPNA2;MARCKS;MSX1;SERPINE1;GLRX2;ANGPTL4;VRK3;CRIM1;TNFRSF12A;PLAU;PLAUR;PPP2R1A;MAPK3;TMEM9B;CCND1;RGS4;CEACAM1;SDC1;SLC20A1;SPARC;SPOCK1;SS18;BSG;TXNRD1;YWHAH;PXDN;NCOA4;TMX1;INPP4B;CD34;GAB2;PJA2	0.327081
GO:0000086	0.110749	2.25672	1.82766	4	138	G2/M transition of mitotic cell cycle	0.25	CDKN1A;CCNY;PPP2R1A;CDC25C	0.330771
GO:0033674	0.111823	1.7063	4.83402	8	365	positive regulation of kinase activity	0.5	CD24;TPP1;F2R;CCNY;FGFR3;IRAK1;MAPK3;CCND1	0.333091
GO:0042327	0.113419	2.01449	2.55607	5	193	positive regulation of phosphorylation	0.6	DAB2;FGFR3;IL6ST;MAPK3;CCND1	0.336055
GO:0090066	0.113419	2.01449	2.55607	5	193	regulation of anatomical structure size	1	SEMA4F;F2R;TNFRSF12A;PDXP;PLOD3	0.336055
GO:0042127	0.113831	1.43999	11.5354	16	871	regulation of cell proliferation	0.75	CD24;DHRS2;CDKN1A;F2R;FGFR3;FRZB;TNC;IGFBP5;IGFBP7;IL6ST;JARID2;MSX1;PLAU;CCND1;SPARC;GAB2	0.336387
GO:0072073	0.115066	3.58145	0.582731	2	44	kidney epithelium development	1	BASP1;CD34	0.339142
GO:0010564	0.115699	1.69163	4.87375	8	368	regulation of cell cycle process	0.375	CDKN1A;STAG2;DBF4;CHFR;PDXP;CCND1;CCNF;CDC25C	0.340112
GO:0048839	0.116912	2.60037	1.19195	3	90	inner ear development	1	CTHRC1;FRZB;SPARC	0.340793
GO:0043405	0.117094	1.99294	2.58256	5	195	regulation of MAP kinase activity	0.6	CD24;IRAK1;PPP2R1A;MAPK3;RGS4	0.340793
GO:0044085	0.117629	1.35954	16.886	22	1275	cellular component biogenesis	0.590909	FTSJ1;H1F0;HIST1H1C;HIST1H2BD;IRAK1;H3F3C;ANGPTL4;GAR1;PPP2R1A;MAPK3;PDXP;PTBP2;RRM2;CALD1;HIST1H2AC;HIST1H2BK;NOP14;HIST1H2BJ;PLOD3;HIST3H2A;KIF3B;CD34	0.340793
GO:0032989	0.118153	1.46749	9.87994	14	746	cellular component morphogenesis	0.857143	CD24;BASP1;SEMA4F;DAB2;ALCAM;TNC;MSX1;SLC11A2;TNFRSF12A;BRWD1;MAPK3;SS18;YWHAH;PLOD3	0.340793
GO:0065003	0.118153	1.46749	9.87994	14	746	macromolecular complex assembly	0.642857	H1F0;HIST1H1C;HIST1H2BD;IRAK1;H3F3C;ANGPTL4;PPP2R1A;MAPK3;PTBP2;RRM2;HIST1H2AC;HIST1H2BK;HIST1H2BJ;HIST3H2A	0.340793
GO:0002062	0.119416	3.49786	0.595975	2	45	chondrocyte differentiation	1	FGFR3;TGFBI	0.340793
GO:0003014	0.119416	3.49786	0.595975	2	45	renal system process	1	F2R;CD34	0.340793
GO:0019233	0.119416	3.49786	0.595975	2	45	sensory perception of pain	1	F2R;MAPK3	0.340793
GO:0042475	0.119416	3.49786	0.595975	2	45	odontogenesis of dentin-containing tooth	0.5	MSX1;BSG	0.340793
GO:0051347	0.119646	1.6772	4.91348	8	371	positive regulation of transferase activity	0.5	CD24;TPP1;F2R;CCNY;FGFR3;IRAK1;MAPK3;CCND1	0.340793
GO:0046488	0.119788	2.57059	1.20519	3	91	phosphatidylinositol metabolic process	0.666667	PIGW;PLAUR;INPP4B	0.340793
GO:0060560	0.119788	2.57059	1.20519	3	91	developmental growth involved in morphogenesis	1	SEMA4F;FGFR3;TNFRSF12A	0.340793
GO:0006412	0.119886	1.62157	5.72136	9	432	translation	0.444444	EIF2D;EIF4G2;IGFBP5;DARS2;MAPK3;MIF4GD;RPL6;RPL9;SSR3	0.340793
GO:0090304	0.123516	1.23502	47.8767	55	3615	nucleic acid metabolic process	0.563636	CDKN1A;BASP1;POLR3G;IVNS1ABP;STAG2;DBF4;MORF4L1;SNRNP27;PRDM4;TOP1MT;CSTF3;DAB2;EIF4G2;F2R;FTSJ1;H1F0;HIST1H1C;HIST1H2BD;TMEM173;ILF3;IRAK1;JARID2;KPNA2;H3F3C;MSX1;GLRX2;LSM7;BRWD1;GAR1;DARS2;PPP2R1A;RPRD1A;MAPK3;MIF4GD;ISY1;PTMA;PTBP2;RPL6;RPL9;RRM2;SS18;YWHAH;NCOA4;TMX1;HIST1H2AC;TOX2;HIST1H2BK;CGGBP1;NOP14;CBFB;HIST1H2BJ;FAM58A;HIST3H2A;CDC25C;PTBP3	0.349045
GO:0000186	0.123806	3.41806	0.609219	2	46	activation of MAPKK activity	1	F2R;MAPK3	0.349045
GO:0001952	0.123806	3.41806	0.609219	2	46	regulation of cell-matrix adhesion	1	SERPINE1;PLAU	0.349045
GO:0051641	0.124125	1.31918	20.6207	26	1557	cellular localization	0.653846	CD24;CDKN1A;ATP5L;EIF2D;F2R;GLUD1;TMEM173;KPNA2;LAMP2;MARCKS;MSX1;ATP2A2;SERPINE1;SAR1B;MAPK3;RPL6;RPL9;SPARC;SSR3;UCP2;YWHAH;TMX1;KIF3B;CD34;SCAMP1;GAB2	0.349045
GO:0009719	0.124347	1.47504	9.1118	13	688	response to endogenous stimulus	0.692308	CD24;CDKN1A;FGFR3;SERPINE1;PPP2R1A;MAPK3;CCND1;SDC1;SPARC;BSG;TIMP3;UCP2;PLOD3	0.349045
GO:0071345	0.125088	1.72635	4.17183	7	315	cellular response to cytokine stimulus	0.571429	CD24;EIF4G2;IL6ST;IRAK1;KPNA2;MAPK3;PXDN	0.350245
GO:0006413	0.126359	2.14336	1.92036	4	145	translational initiation	0.5	EIF2D;EIF4G2;RPL6;RPL9	0.352519
GO:0030155	0.126529	1.94097	2.64878	5	200	regulation of cell adhesion	0.6	SERPINE1;PLAU;PPP2R1A;SPOCK1;TGFBI	0.352519
GO:0048610	0.127375	1.59802	5.80083	9	438	cellular process involved in reproduction	0.777778	STAG2;CKS2;FNDC3A;TNC;PLAUR;CCND1;RPL6;RPL9;SDC1	0.353167
GO:0010941	0.127914	1.38323	13.5088	18	1020	regulation of cell death	0.722222	CD24;DHRS2;CDKN1A;DYNLL2;F2R;FGFR3;FRZB;GLO1;IL6ST;IRAK1;MSX1;SERPINE1;ANGPTL4;TNFRSF12A;PLAUR;PPP2R1A;TMX1;CD34	0.353167
GO:0009064	0.128235	3.34181	0.622463	2	47	glutamine family amino acid metabolic process	0.5	GLUD1;CD34	0.353167
GO:0060349	0.128235	3.34181	0.622463	2	47	bone morphogenesis	1	FGFR3;MSX1	0.353167
GO:0051239	0.128338	1.35059	16.184	21	1222	regulation of multicellular organismal process	0.857143	CD24;BASP1;SEMA4F;POLR3G;CTHRC1;DAB2;F2R;FRZB;IGFBP5;IL6ST;MSX1;SERPINE1;ANGPTL4;TNFRSF12A;PLAU;PLAUR;CCND1;SPOCK1;YWHAH;PDLIM7;CD34	0.353167
GO:0050790	0.129874	1.34808	16.2105	21	1224	regulation of catalytic activity	0.47619	CD24;CDKN1A;DBF4;CKS2;TPP1;F2R;CCNY;FGFR3;IRAK1;SLC11A2;SERPINE1;ANGPTL4;VRK3;PPP2R1A;MAPK3;PTS;CCND1;RGS4;SPOCK1;FAM58A;CDC25C	0.355679
GO:0010562	0.130399	1.92093	2.67527	5	202	positive regulation of phosphorus metabolic process	0.6	DAB2;FGFR3;IL6ST;MAPK3;CCND1	0.355679
GO:0045937	0.130399	1.92093	2.67527	5	202	positive regulation of phosphate metabolic process	0.6	DAB2;FGFR3;IL6ST;MAPK3;CCND1	0.355679
GO:0050776	0.130521	1.63985	5.01944	8	379	regulation of immune response	0.75	CD24;POLR3G;TMEM173;IL6ST;IRAK1;MAPK3;CD34;GAB2	0.355679
GO:0070371	0.131546	2.45796	1.25817	3	95	ERK1 and ERK2 cascade	0.666667	F2R;FGFR3;VRK3	0.357272
GO:0044238	0.132567	1.22491	92.7867	100	7006	primary metabolic process	0.59	CD24;DHRS2;CDKN1A;BASP1;UBE2E3;POLR3G;IVNS1ABP;ATP5L;STAG2;DBF4;MORF4L1;SNRNP27;PRDM4;CKS2;TOP1MT;TPP1;CSTF3;DAB2;EIF2D;EIF4G2;F2R;CCNY;FGFR3;FTSJ1;DCAF12;GLO1;GLUD1;PIGW;IAH1;H1F0;HIST1H1C;HIST1H2BD;TMEM173;IGFBP5;IL6ST;ILF3;IRAK1;JARID2;KPNA2;H3F3C;MSX1;ATP1B1;ATP2A2;SERPINE1;COPS7A;GLRX2;SAR1B;ANGPTL4;PPME1;LSM7;PLAU;PLAUR;BRWD1;GAR1;DARS2;PPP2R1A;RPRD1A;CHFR;MAPK3;PDXP;MIF4GD;ISY1;STAMBPL1;PT…	0.357272
GO:0043484	0.132701	3.26888	0.635707	2	48	regulation of RNA splicing	1	PTBP2;PTBP3	0.357272
GO:0046209	0.132701	3.26888	0.635707	2	48	nitric oxide metabolic process	1	PTS;CD34	0.357272
GO:0050729	0.132701	3.26888	0.635707	2	48	positive regulation of inflammatory response	1	IL6ST;SERPINE1	0.357272
GO:0001503	0.134322	1.90128	2.70175	5	204	ossification	1	FGFR3;IGFBP5;IL6ST;SPARC;PDLIM7	0.360305
GO:0048762	0.134547	2.43132	1.27141	3	96	mesenchymal cell differentiation	1	FRZB;MSX1;PLAUR	0.360305
GO:0001817	0.134793	1.7765	3.4699	6	262	regulation of cytokine production	1	CD24;POLR3G;F2R;IL6ST;SERPINE1;CD34	0.360305
GO:0006888	0.137202	3.19905	0.648951	2	49	ER to Golgi vesicle-mediated transport	0.5	SAR1B;TMX1	0.364139
GO:0010469	0.137202	3.19905	0.648951	2	49	regulation of receptor activity	1	SERPINE1;PLAU	0.364139
GO:0032606	0.137202	3.19905	0.648951	2	49	type I interferon production	1	POLR3G;TMEM173	0.364139
GO:0009628	0.139068	1.56391	5.92002	9	447	response to abiotic stimulus	0.777778	CDKN1A;SERPINE1;GLRX2;MAPK3;CCND1;SPARC;TIMP3;CD34;TSC22D2	0.368217
GO:0030855	0.140306	1.87255	2.74149	5	207	epithelial cell differentiation	0.8	CD24;BASP1;PLAUR;CCND1;PLOD3	0.369705
GO:0001649	0.14062	2.37971	1.2979	3	98	osteoblast differentiation	1	IGFBP5;IL6ST;PDLIM7	0.369705
GO:0055001	0.14062	2.37971	1.2979	3	98	muscle cell development	1	F2R;TNC;SDC1	0.369705
GO:0006383	0.141737	3.13213	0.662195	2	50	transcription from RNA polymerase III promoter	1	POLR3G;IVNS1ABP	0.371768
GO:0045595	0.142914	1.43433	9.35019	13	706	regulation of cell differentiation	0.769231	CD24;SEMA4F;FRZB;IGFBP5;IL6ST;MSX1;TNFRSF12A;PPP2R1A;CCND1;SPOCK1;YWHAH;PDLIM7;CD34	0.373981
GO:0050670	0.143691	2.35472	1.31115	3	99	regulation of lymphocyte proliferation	1	CD24;CDKN1A;IL6ST	0.375137
GO:0017038	0.144359	1.85386	2.76797	5	209	protein import	0.8	CDKN1A;F2R;TMEM173;KPNA2;MAPK3	0.375338
GO:2000026	0.1445	1.41173	10.2375	14	773	regulation of multicellular organismal development	0.785714	CD24;BASP1;SEMA4F;CTHRC1;DAB2;FRZB;MSX1;SERPINE1;ANGPTL4;TNFRSF12A;CCND1;SPOCK1;YWHAH;CD34	0.375338
GO:0048514	0.14524	1.6545	4.344	7	328	blood vessel morphogenesis	1	SERPINE1;ANGPTL4;TNFRSF12A;PLAU;CEACAM1;TGFBI;CD34	0.375338
GO:0030856	0.146303	3.06794	0.675439	2	51	regulation of epithelial cell differentiation	0.5	CD24;CCND1	0.375338
GO:0048675	0.146303	3.06794	0.675439	2	51	axon extension	1	SEMA4F;TNFRSF12A	0.375338
GO:0071363	0.146405	1.84466	2.78122	5	210	cellular response to growth factor stimulus	0.6	PRDM4;FGFR3;PPP2R1A;MAPK3;SPARC	0.375338
GO:0006364	0.146784	2.33024	1.32439	3	100	rRNA processing	0.333333	FTSJ1;GAR1;NOP14	0.375338
GO:0010741	0.146784	2.33024	1.32439	3	100	negative regulation of intracellular protein kinase cascade	0.333333	VRK3;PPP2R1A;RGS4	0.375338
GO:0032944	0.146784	2.33024	1.32439	3	100	regulation of mononuclear cell proliferation	1	CD24;CDKN1A;IL6ST	0.375338
GO:0048584	0.147615	1.40577	10.2773	14	776	positive regulation of response to stimulus	0.785714	POLR3G;DAB2;F2R;FGFR3;TMEM173;IGFBP5;IL6ST;IRAK1;MSX1;SERPINE1;TNFRSF12A;MAPK3;TMEM9B;SLC20A1	0.376602
GO:0072358	0.149339	1.46881	7.70795	11	582	cardiovascular system development	1	BASP1;FRZB;MSX1;SERPINE1;ANGPTL4;TNFRSF12A;PLAU;CEACAM1;SPARC;TGFBI;CD34	0.378093
GO:0072359	0.149339	1.46881	7.70795	11	582	circulatory system development	1	BASP1;FRZB;MSX1;SERPINE1;ANGPTL4;TNFRSF12A;PLAU;CEACAM1;SPARC;TGFBI;CD34	0.378093
GO:0010975	0.150153	1.99965	2.0528	4	155	regulation of neuron projection development	0.75	SEMA4F;TNFRSF12A;SPOCK1;YWHAH	0.378093
GO:0043122	0.150153	1.99965	2.0528	4	155	regulation of I-kappaB kinase/NF-kappaB cascade	0.5	F2R;IRAK1;TMEM9B;SLC20A1	0.378093
GO:0007154	0.150219	1.21141	46.6318	53	3521	cell communication	0.584906	CD24;CDKN1A;SEMA4F;PRDM4;CTHRC1;CKS2;TPP1;DAB2;EIF4G2;ALCAM;F2R;CCNY;FGFR3;FRZB;GLUD1;TNC;IGFBP5;IL6ST;IL10RB;IRAK1;ITGB5;KPNA2;MARCKS;MSX1;SERPINE1;GLRX2;ANGPTL4;VRK3;CRIM1;TNFRSF12A;PLAU;PLAUR;PPP2R1A;MAPK3;TMEM9B;CCND1;RGS4;CEACAM1;SDC1;SLC20A1;SPARC;SPOCK1;SS18;BSG;TXNRD1;YWHAH;PXDN;NCOA4;TMX1;INPP4B;CD34;GAB2;PJA2	0.378093
GO:0009451	0.1509	3.00632	0.688682	2	52	RNA modification	0.5	FTSJ1;GAR1	0.378093
GO:0048741	0.1509	3.00632	0.688682	2	52	skeletal muscle fiber development	1	F2R;TNC	0.378093
GO:0048813	0.1509	3.00632	0.688682	2	52	dendrite morphogenesis	1	SLC11A2;YWHAH	0.378093
GO:0001944	0.152238	1.57399	5.21809	8	394	vasculature development	1	FRZB;SERPINE1;ANGPTL4;TNFRSF12A;PLAU;CEACAM1;TGFBI;CD34	0.380595
GO:0002218	0.153035	2.28276	1.35088	3	102	activation of innate immune response	0.666667	TMEM173;IRAK1;MAPK3	0.381736
GO:0007017	0.153384	1.6284	4.41022	7	333	microtubule-based process	0.285714	CKS2;DYNLL2;KPNA2;SS18;CCNF;PRC1;KIF3B	0.381757
GO:0034613	0.153855	1.41262	9.48263	13	716	cellular protein localization	0.769231	CD24;CDKN1A;EIF2D;F2R;TMEM173;KPNA2;MSX1;SAR1B;MAPK3;RPL6;RPL9;SSR3;YWHAH	0.382078
GO:0051052	0.155107	1.97316	2.07929	4	157	regulation of DNA metabolic process	0.5	CDKN1A;STAG2;KPNA2;PPP2R1A	0.383673
GO:0002064	0.155525	2.94711	0.701926	2	53	epithelial cell development	1	BASP1;PLOD3	0.383673
GO:0061180	0.155525	2.94711	0.701926	2	53	mammary gland epithelium development	0.5	MSX1;CCND1	0.383673
GO:0006614	0.156192	2.25974	1.36412	3	103	SRP-dependent cotranslational protein targeting to membrane	0.666667	RPL6;RPL9;SSR3	0.384473
GO:0051251	0.157607	1.96017	2.09254	4	158	positive regulation of lymphocyte activation	1	CD24;CDKN1A;IL6ST;YES1	0.386309
GO:0042981	0.157628	1.34524	13.0585	17	986	regulation of apoptotic process	0.705882	CD24;DHRS2;CDKN1A;DYNLL2;F2R;FGFR3;FRZB;GLO1;IL6ST;IRAK1;MSX1;SERPINE1;ANGPTL4;TNFRSF12A;PLAUR;PPP2R1A;TMX1	0.386309
GO:0055114	0.158322	1.51355	6.10544	9	461	oxidation-reduction process	0.444444	DHRS2;ATP5L;MARCKS;GLRX2;PYGB;TXNRD1;UCP2;PXDN;TMX1	0.386396
GO:0070727	0.158353	1.4041	9.5356	13	720	cellular macromolecule localization	0.769231	CD24;CDKN1A;EIF2D;F2R;TMEM173;KPNA2;MSX1;SAR1B;MAPK3;RPL6;RPL9;SSR3;YWHAH	0.386396
GO:0070663	0.15937	2.23716	1.37736	3	104	regulation of leukocyte proliferation	1	CD24;CDKN1A;IL6ST	0.388031
GO:0043407	0.160177	2.89018	0.71517	2	54	negative regulation of MAP kinase activity	0.5	PPP2R1A;RGS4	0.38915
GO:0008285	0.16139	1.54906	5.29756	8	400	negative regulation of cell proliferation	0.75	DHRS2;CDKN1A;F2R;FRZB;IGFBP5;IGFBP7;JARID2;MSX1	0.391248
GO:0006613	0.162567	2.21504	1.39061	3	105	cotranslational protein targeting to membrane	0.666667	RPL6;RPL9;SSR3	0.391559
GO:0045047	0.162567	2.21504	1.39061	3	105	protein targeting to ER	0.666667	RPL6;RPL9;SSR3	0.391559
GO:0072599	0.162567	2.21504	1.39061	3	105	establishment of protein localization in endoplasmic reticulum	0.666667	RPL6;RPL9;SSR3	0.391559
GO:0044271	0.16294	1.54498	5.3108	8	401	cellular nitrogen compound biosynthetic process	0.75	ATP5L;GLUD1;ATP1B1;ATP2A2;SLC11A2;PTS;RRM2;CD34	0.391616
GO:0043687	0.165197	1.92221	2.13227	4	161	post-translational protein modification	0.75	PIGW;SAR1B;PLAUR;MCFD2	0.395059
GO:0009967	0.165314	1.46287	7.01926	10	530	positive regulation of signal transduction	0.7	DAB2;F2R;FGFR3;IGFBP5;IL6ST;IRAK1;MSX1;TNFRSF12A;TMEM9B;SLC20A1	0.395059
GO:0043067	0.165485	1.33321	13.1644	17	994	regulation of programmed cell death	0.705882	CD24;DHRS2;CDKN1A;DYNLL2;F2R;FGFR3;FRZB;GLO1;IL6ST;IRAK1;MSX1;SERPINE1;ANGPTL4;TNFRSF12A;PLAUR;PPP2R1A;TMX1	0.395059
GO:0016072	0.165784	2.19334	1.40385	3	106	rRNA metabolic process	0.333333	FTSJ1;GAR1;NOP14	0.395059
GO:0007166	0.16678	1.25866	22.316	27	1685	cell surface receptor signaling pathway	0.592593	CD24;PRDM4;CTHRC1;DAB2;EIF4G2;F2R;CCNY;FGFR3;FRZB;IGFBP5;IL6ST;IRAK1;ITGB5;KPNA2;MSX1;CRIM1;TNFRSF12A;PPP2R1A;MAPK3;CCND1;RGS4;CEACAM1;SDC1;SS18;BSG;PXDN;GAB2	0.395631
GO:0045596	0.167559	1.65713	3.70829	6	280	negative regulation of cell differentiation	0.833333	SEMA4F;FRZB;IGFBP5;MSX1;CCND1;YWHAH	0.395631
GO:0006605	0.167633	1.53286	5.35053	8	404	protein targeting	0.75	CDKN1A;F2R;TMEM173;KPNA2;MAPK3;RPL6;RPL9;SSR3	0.395631
GO:0045088	0.167756	1.90987	2.14551	4	162	regulation of innate immune response	0.75	POLR3G;TMEM173;IRAK1;MAPK3	0.395631
GO:0048666	0.168147	1.42925	7.9066	11	597	neuron development	0.818182	CD24;SEMA4F;CTHRC1;DYNLL2;ALCAM;TNC;SLC11A2;TNFRSF12A;MAPK3;SPOCK1;YWHAH	0.395631
GO:0006396	0.169441	1.42668	7.91985	11	598	RNA processing	0.636364	IVNS1ABP;SNRNP27;CSTF3;FTSJ1;LSM7;GAR1;PPP2R1A;ISY1;PTBP2;NOP14;PTBP3	0.395631
GO:0007229	0.169556	2.78265	0.741658	2	56	integrin-mediated signaling pathway	1	ITGB5;CEACAM1	0.395631
GO:0008361	0.169556	2.78265	0.741658	2	56	regulation of cell size	1	SEMA4F;TNFRSF12A	0.395631
GO:0051297	0.169556	2.78265	0.741658	2	56	centrosome organization	0	CCNF;KIF3B	0.395631
GO:0051648	0.169556	2.78265	0.741658	2	56	vesicle localization	0.5	SAR1B;KIF3B	0.395631
GO:0006793	0.170919	1.28914	16.8595	21	1273	phosphorus metabolic process	0.52381	CD24;CDKN1A;CKS2;TPP1;DAB2;F2R;CCNY;FGFR3;PPP1R14B;IL6ST;IRAK1;VRK3;PPP2R1A;RPRD1A;MAPK3;PDXP;CCND1;RGS4;SLC20A1;FAM58A;CDC25C	0.397156
GO:0006796	0.170919	1.28914	16.8595	21	1273	phosphate-containing compound metabolic process	0.52381	CD24;CDKN1A;CKS2;TPP1;DAB2;F2R;CCNY;FGFR3;PPP1R14B;IL6ST;IRAK1;VRK3;PPP2R1A;RPRD1A;MAPK3;PDXP;CCND1;RGS4;SLC20A1;FAM58A;CDC25C	0.397156
GO:0030198	0.172273	2.15118	1.43034	3	108	extracellular matrix organization	1	TGFBI;PXDN;PLOD3	0.397827
GO:0043062	0.172273	2.15118	1.43034	3	108	extracellular structure organization	1	TGFBI;PXDN;PLOD3	0.397827
GO:0071214	0.172273	2.15118	1.43034	3	108	cellular response to abiotic stimulus	1	CDKN1A;SERPINE1;MAPK3	0.397827
GO:0070848	0.174094	1.73265	2.95339	5	223	response to growth factor stimulus	0.6	PRDM4;FGFR3;PPP2R1A;MAPK3;SPARC	0.398355
GO:0031294	0.174281	2.73182	0.754902	2	57	lymphocyte costimulation	1	CD24;YES1	0.398355
GO:0031295	0.174281	2.73182	0.754902	2	57	T cell costimulation	1	CD24;YES1	0.398355
GO:0055088	0.174281	2.73182	0.754902	2	57	lipid homeostasis	1	CD24;ANGPTL4	0.398355
GO:0070555	0.174281	2.73182	0.754902	2	57	response to interleukin-1	0.5	IRAK1;MAPK3	0.398355
GO:0010243	0.175545	2.1307	1.44358	3	109	response to organic nitrogen	0.666667	CDKN1A;CCND1;TIMP3	0.399615
GO:0045927	0.175545	2.1307	1.44358	3	109	positive regulation of growth	0.666667	BASP1;TNFRSF12A;TMX1	0.399615
GO:0045860	0.179049	1.55467	4.60888	7	348	positive regulation of protein kinase activity	0.428571	CD24;TPP1;F2R;CCNY;IRAK1;MAPK3;CCND1	0.406526
GO:0048513	0.179599	1.2446	22.5279	27	1701	organ development	0.740741	DHRS2;CDKN1A;BASP1;CTHRC1;F2R;FGFR3;FNDC3A;FRZB;TNC;IGFBP5;JARID2;MSX1;ATP2A2;SLC11A2;PLAUR;MAPK3;CCND1;SDC1;SPARC;BSG;TGFBI;NCOA4;PLOD3;CCNF;CD34;GAB2;PTBP3	0.406526
GO:0022607	0.179935	1.29341	15.1643	19	1145	cellular component assembly	0.631579	H1F0;HIST1H1C;HIST1H2BD;IRAK1;H3F3C;ANGPTL4;PPP2R1A;MAPK3;PDXP;PTBP2;RRM2;CALD1;HIST1H2AC;HIST1H2BK;HIST1H2BJ;PLOD3;HIST3H2A;KIF3B;CD34	0.406526
GO:0000075	0.180755	1.70868	2.99312	5	226	cell cycle checkpoint	0.2	CDKN1A;DBF4;CHFR;CCND1;CDC25C	0.406526
GO:0016311	0.180755	1.70868	2.99312	5	226	dephosphorylation	0.4	VRK3;PPP2R1A;RPRD1A;PDXP;CDC25C	0.406526
GO:0006417	0.180759	1.85047	2.21173	4	167	regulation of translation	0.5	EIF4G2;IGFBP5;MAPK3;MIF4GD	0.406526
GO:0009605	0.181843	1.32069	12.4757	16	942	response to external stimulus	0.875	CD24;CDKN1A;SEMA4F;PRDM4;ALCAM;F2R;IL6ST;SERPINE1;GLRX2;PLAU;PLAUR;MAPK3;CCND1;SPARC;TIMP3;CD34	0.407181
GO:0042592	0.181904	1.34691	10.6878	14	807	homeostatic process	0.714286	CD24;TPP1;F2R;IGFBP5;IL6ST;SLC11A2;SERPINE1;GLRX2;TXNDC12;ANGPTL4;TXNRD1;TMX1;CD34;PTBP3	0.407181
GO:0007519	0.182141	2.09088	1.47007	3	111	skeletal muscle tissue development	1	F2R;TNC;IGFBP5	0.407181
GO:0035666	0.183791	2.6355	0.78139	2	59	TRIF-dependent toll-like receptor signaling pathway	0.5	IRAK1;MAPK3	0.409702
GO:0006916	0.185249	1.69305	3.01961	5	228	anti-apoptosis	0.6	CDKN1A;GLO1;IL6ST;IRAK1;TMX1	0.409702
GO:0030278	0.185464	2.07151	1.48332	3	112	regulation of ossification	1	IGFBP5;IL6ST;PDLIM7	0.409702
GO:0045765	0.185464	2.07151	1.48332	3	112	regulation of angiogenesis	1	SERPINE1;ANGPTL4;CD34	0.409702
GO:0048015	0.185464	2.07151	1.48332	3	112	phosphatidylinositol-mediated signaling	0.333333	CKS2;F2R;GAB2	0.409702
GO:0048017	0.185464	2.07151	1.48332	3	112	inositol lipid-mediated signaling	0.333333	CKS2;F2R;GAB2	0.409702
GO:0050896	0.18628	1.17106	67.0538	73	5063	response to stimulus	0.643836	CD24;DHRS2;CDKN1A;SEMA4F;POLR3G;IVNS1ABP;MORF4L1;PRDM4;CTHRC1;CKS2;TPP1;DAB2;EIF4G2;ALCAM;F2R;CCNY;FGFR3;FRZB;PRELID1;TNC;TMEM173;IGFBP5;IL6ST;IL10RB;IRAK1;ITGB5;KPNA2;LAMP2;MSX1;ATP1B1;ATP2A2;SLC11A2;SERPINE1;GLRX2;ANGPTL4;VRK3;CRIM1;TNFRSF12A;PLAU;PLAUR;PPP2R1A;SPATA7;MAPK3;TMEM9B;PDXP;CCND1;RGS4;CEACAM1;SDC1;SLC20A1;SPARC;SPOCK1;SS18;BSG;TGFBI;TIMP3;TXNRD1;UCP2;YES1;YWHAH;PXDN;NCOA4;TMX1;HIST1…	0.410696
GO:0001656	0.188575	2.58984	0.794634	2	60	metanephros development	1	BASP1;CD34	0.412824
GO:0048747	0.188575	2.58984	0.794634	2	60	muscle fiber development	1	F2R;TNC	0.412824
GO:0070374	0.188575	2.58984	0.794634	2	60	positive regulation of ERK1 and ERK2 cascade	1	F2R;FGFR3	0.412824
GO:0014070	0.188719	1.81655	2.25146	4	170	response to organic cyclic compound	0.75	CDKN1A;IGFBP5;CCND1;TIMP3	0.412824
GO:0010628	0.190159	1.33425	10.7805	14	814	positive regulation of gene expression	0.714286	DAB2;F2R;TNC;TMEM173;ILF3;IRAK1;MSX1;PLAUR;MAPK3;SS18;YWHAH;NCOA4;TMX1;CD34	0.414056
GO:0022414	0.190601	1.30838	12.5817	16	950	reproductive process	0.6875	BASP1;STAG2;CKS2;FNDC3A;FRZB;TNC;PLAU;PLAUR;SPATA7;CCND1;RPL6;RPL9;SDC1;BSG;NCOA4;NMT2	0.414056
GO:0000184	0.192157	2.03383	1.5098	3	114	nuclear-transcribed mRNA catabolic process, nonsense-mediated decay	0.666667	PPP2R1A;RPL6;RPL9	0.414056
GO:0006820	0.192157	2.03383	1.5098	3	114	anion transport	0.333333	SLC20A1;BSG;UCP2	0.414056
GO:0070972	0.192157	2.03383	1.5098	3	114	protein localization in endoplasmic reticulum	0.666667	RPL6;RPL9;SSR3	0.414056
GO:0002756	0.193376	2.54572	0.807878	2	61	MyD88-independent toll-like receptor signaling pathway	0.5	IRAK1;MAPK3	0.414056
GO:0031023	0.193376	2.54572	0.807878	2	61	microtubule organizing center organization	0	CCNF;KIF3B	0.414056
GO:0042472	0.193376	2.54572	0.807878	2	61	inner ear morphogenesis	1	CTHRC1;FRZB	0.414056
GO:0048588	0.193376	2.54572	0.807878	2	61	developmental cell growth	1	SEMA4F;TNFRSF12A	0.414056
GO:0050663	0.193376	2.54572	0.807878	2	61	cytokine secretion	1	F2R;CD34	0.414056
GO:0072006	0.193376	2.54572	0.807878	2	61	nephron development	1	BASP1;CD34	0.414056
GO:0000003	0.193938	1.30382	12.6214	16	953	reproduction	0.6875	BASP1;STAG2;CKS2;FNDC3A;FRZB;TNC;PLAU;PLAUR;SPATA7;CCND1;RPL6;RPL9;SDC1;BSG;NCOA4;NMT2	0.414056
GO:0000082	0.194089	1.7946	2.27795	4	172	G1/S transition of mitotic cell cycle	0.25	CDKN1A;DBF4;CCND1;RRM2	0.414056
GO:0006091	0.195277	1.51347	4.72807	7	357	generation of precursor metabolites and energy	0.428571	ATP5L;MARCKS;GLRX2;PYGB;TXNRD1;UCP2;TMX1	0.415799
GO:0002682	0.196338	1.37714	8.18473	11	618	regulation of immune system process	0.818182	CD24;CDKN1A;POLR3G;TMEM173;IL6ST;IRAK1;SERPINE1;MAPK3;YES1;CD34;GAB2	0.416778
GO:0010647	0.196481	1.40068	7.31063	10	552	positive regulation of cell communication	0.7	DAB2;F2R;FGFR3;IGFBP5;IL6ST;IRAK1;MSX1;TNFRSF12A;TMEM9B;SLC20A1	0.416778
GO:0051179	0.197808	1.17579	44.7644	50	3380	localization	0.6	CD24;CDKN1A;ATP5L;MARCH3;CTHRC1;DYNLL2;DAB2;EIF2D;F2R;GLUD1;TMEM173;IGFBP5;IL6ST;IRAK1;KPNA2;LAMP2;MARCKS;MSX1;ATP1B1;ATP2A2;SLC11A2;SERPINE1;GLRX2;NMD3;SAR1B;GLTP;TNFRSF12A;PLAU;MAPK3;CCND1;RPL6;RPL9;CEACAM1;SLC20A1;SPARC;SPOCK1;SSR3;BSG;TXNRD1;UCP2;YES1;YWHAH;TMX1;PLOD3;MCFD2;PDLIM7;KIF3B;CD34;SCAMP1;GAB2	0.417974
GO:0034130	0.198193	2.50307	0.821121	2	62	toll-like receptor 1 signaling pathway	0.5	IRAK1;MAPK3	0.417974
GO:0006468	0.198433	1.29779	12.6744	16	957	protein phosphorylation	0.4375	CD24;CDKN1A;CKS2;TPP1;DAB2;F2R;CCNY;FGFR3;IL6ST;IRAK1;PPP2R1A;MAPK3;CCND1;RGS4;FAM58A;CDC25C	0.417974
GO:0008543	0.198911	1.99748	1.53629	3	116	fibroblast growth factor receptor signaling pathway	0.666667	FGFR3;PPP2R1A;MAPK3	0.417974
GO:0046034	0.198911	1.99748	1.53629	3	116	ATP metabolic process	1	ATP5L;ATP1B1;ATP2A2	0.417974
GO:0034754	0.203024	2.46182	0.834365	2	63	cellular hormone metabolic process	0.5	DHRS2;YWHAH	0.425819
GO:0044092	0.203908	1.38724	7.37685	10	557	negative regulation of molecular function	0.6	CDKN1A;DAB2;IRAK1;MSX1;SERPINE1;ANGPTL4;PPP2R1A;MAPK3;RGS4;SPOCK1	0.426874
GO:0023056	0.205408	1.38458	7.39009	10	558	positive regulation of signaling	0.7	DAB2;F2R;FGFR3;IGFBP5;IL6ST;IRAK1;MSX1;TNFRSF12A;TMEM9B;SLC20A1	0.428413
GO:0031347	0.205409	1.54704	3.95992	6	299	regulation of defense response	0.833333	POLR3G;TMEM173;IL6ST;IRAK1;SERPINE1;MAPK3	0.428413
GO:0007569	0.207869	2.4219	0.847609	2	64	cell aging	1	CDKN1A;SERPINE1	0.431136
GO:0034138	0.207869	2.4219	0.847609	2	64	toll-like receptor 3 signaling pathway	0.5	IRAK1;MAPK3	0.431136
GO:0050731	0.207869	2.4219	0.847609	2	64	positive regulation of peptidyl-tyrosine phosphorylation	1	FGFR3;IL6ST	0.431136
GO:0000226	0.208313	1.61895	3.15205	5	238	microtubule cytoskeleton organization	0.4	CKS2;SS18;CCNF;PRC1;KIF3B	0.431258
GO:0051480	0.209147	1.94531	1.57602	3	119	cytosolic calcium ion homeostasis	1	CD24;F2R;IL6ST	0.432186
GO:0034641	0.210773	1.15598	60.6703	66	4581	cellular nitrogen compound metabolic process	0.606061	CDKN1A;BASP1;POLR3G;IVNS1ABP;ATP5L;STAG2;DBF4;MORF4L1;SNRNP27;PRDM4;TOP1MT;CSTF3;DAB2;EIF4G2;F2R;FTSJ1;GLO1;GLUD1;H1F0;HIST1H1C;HIST1H2BD;TMEM173;ILF3;IRAK1;JARID2;KPNA2;H3F3C;MSX1;ATP1B1;ATP2A2;SLC11A2;GLRX2;SAR1B;LSM7;BRWD1;GAR1;DARS2;PPP2R1A;RPRD1A;MAPK3;MIF4GD;ISY1;PTMA;PTS;PTBP2;RGS4;RPL6;RPL9;RRM2;SS18;TXNRD1;YWHAH;NCOA4;TMX1;HIST1H2AC;TOX2;HIST1H2BK;CGGBP1;NOP14;CBFB;HIST1H2BJ;FAM58A;HIST3…	0.434744
GO:0008654	0.212585	1.92851	1.58927	3	120	phospholipid biosynthetic process	0.666667	PIGW;PLAUR;INPP4B	0.437162
GO:0034134	0.212726	2.38325	0.860853	2	65	toll-like receptor 2 signaling pathway	0.5	IRAK1;MAPK3	0.437162
GO:0034220	0.215412	1.59794	3.19178	5	241	ion transmembrane transport	0.8	ATP5L;ATP1B1;ATP2A2;SLC11A2;BSG	0.441534
GO:0071496	0.216023	1.71182	2.3839	4	180	cellular response to external stimulus	0.75	CDKN1A;PRDM4;GLRX2;MAPK3	0.441534
GO:0006469	0.216036	1.912	1.60251	3	121	negative regulation of protein kinase activity	0.666667	CDKN1A;PPP2R1A;RGS4	0.441534
GO:0002755	0.217594	2.34581	0.874097	2	66	MyD88-dependent toll-like receptor signaling pathway	0.5	IRAK1;MAPK3	0.442297
GO:0050768	0.217594	2.34581	0.874097	2	66	negative regulation of neurogenesis	1	SEMA4F;YWHAH	0.442297
GO:0060348	0.217594	2.34581	0.874097	2	66	bone development	1	FGFR3;MSX1	0.442297
GO:0046651	0.219499	1.89576	1.61576	3	122	lymphocyte proliferation	1	CD24;CDKN1A;IL6ST	0.444687
GO:0007517	0.220187	1.58423	3.21827	5	243	muscle organ development	1	BASP1;F2R;TNC;IGFBP5;MSX1	0.444687
GO:0030099	0.221612	1.69228	2.41039	4	182	myeloid cell differentiation	0.5	DHRS2;SLC11A2;GAB2;PTBP3	0.444687
GO:0045471	0.222473	2.30951	0.887341	2	67	response to ethanol	0.5	CCND1;SPARC	0.444687
GO:0002694	0.222587	1.57746	3.23151	5	244	regulation of leukocyte activation	0.8	CD24;CDKN1A;IL6ST;YES1;GAB2	0.444687
GO:0071845	0.222587	1.57746	3.23151	5	244	cellular component disassembly at cellular level	0.8	H1F0;MSX1;PDXP;RPL6;RPL9	0.444687
GO:0032943	0.222973	1.8798	1.629	3	123	mononuclear cell proliferation	1	CD24;CDKN1A;IL6ST	0.444687
GO:0033273	0.222973	1.8798	1.629	3	123	response to vitamin	0.666667	CCND1;SPARC;TIMP3	0.444687
GO:0051188	0.222973	1.8798	1.629	3	123	cofactor biosynthetic process	0.666667	SLC11A2;PTS;PDXK	0.444687
GO:0001568	0.225498	1.44523	4.93997	7	373	blood vessel development	1	SERPINE1;ANGPTL4;TNFRSF12A;PLAU;CEACAM1;TGFBI;CD34	0.444687
GO:0007249	0.227239	1.67319	2.43688	4	184	I-kappaB kinase/NF-kappaB cascade	0.5	F2R;IRAK1;TMEM9B;SLC20A1	0.444687
GO:0030218	0.227359	2.27432	0.900585	2	68	erythrocyte differentiation	1	SLC11A2;PTBP3	0.444687
GO:0031571	0.227359	2.27432	0.900585	2	68	mitotic cell cycle G1/S transition DNA damage checkpoint	0.5	CDKN1A;CCND1	0.444687
GO:0033500	0.227359	2.27432	0.900585	2	68	carbohydrate homeostasis	1	IGFBP5;SERPINE1	0.444687
GO:0042129	0.227359	2.27432	0.900585	2	68	regulation of T cell proliferation	1	CD24;IL6ST	0.444687
GO:0042593	0.227359	2.27432	0.900585	2	68	glucose homeostasis	1	IGFBP5;SERPINE1	0.444687
GO:0051129	0.227411	1.56409	3.258	5	246	negative regulation of cellular component organization	0.4	SEMA4F;JARID2;SPOCK1;YWHAH;CCNF	0.444687
GO:0071156	0.227411	1.56409	3.258	5	246	regulation of cell cycle arrest	0.2	CDKN1A;DBF4;CHFR;CCND1;CDC25C	0.444687
GO:0022411	0.229835	1.55749	3.27124	5	247	cellular component disassembly	0.8	H1F0;MSX1;PDXP;RPL6;RPL9	0.444687
GO:0050778	0.229835	1.55749	3.27124	5	247	positive regulation of immune response	0.8	POLR3G;TMEM173;IL6ST;IRAK1;MAPK3	0.444687
GO:0006810	0.229936	1.1638	36.6591	41	2768	transport	0.536585	CD24;CDKN1A;ATP5L;MARCH3;DYNLL2;DAB2;EIF2D;F2R;GLUD1;TMEM173;IRAK1;KPNA2;LAMP2;MARCKS;ATP1B1;ATP2A2;SLC11A2;SERPINE1;GLRX2;NMD3;SAR1B;GLTP;MAPK3;CCND1;RPL6;RPL9;SLC20A1;SPARC;SSR3;BSG;TXNRD1;UCP2;YES1;YWHAH;TMX1;MCFD2;PDLIM7;KIF3B;CD34;SCAMP1;GAB2	0.444687
GO:0007059	0.229954	1.84866	1.65549	3	125	chromosome segregation	0.333333	STAG2;INCENP;PPP2R1A	0.444687
GO:0030162	0.229954	1.84866	1.65549	3	125	regulation of proteolysis	0.666667	DAB2;PLAUR;TIMP3	0.444687
GO:0032535	0.229954	1.84866	1.65549	3	125	regulation of cellular component size	1	SEMA4F;TNFRSF12A;PDXP	0.444687
GO:0043543	0.229954	1.84866	1.65549	3	125	protein acylation	0.666667	MORF4L1;MAPK3;NMT2	0.444687
GO:0044344	0.229954	1.84866	1.65549	3	125	cellular response to fibroblast growth factor stimulus	0.666667	FGFR3;PPP2R1A;MAPK3	0.444687
GO:0071774	0.229954	1.84866	1.65549	3	125	response to fibroblast growth factor stimulus	0.666667	FGFR3;PPP2R1A;MAPK3	0.444687
GO:0065007	0.231041	1.14648	90.0187	95	6797	biological regulation	0.578947	CD24;DHRS2;CDKN1A;BASP1;UBE2E3;SEMA4F;POLR3G;STAG2;DBF4;MORF4L1;PRDM4;CTHRC1;CKS2;TPP1;DYNLL2;DAB2;EIF4G2;ALCAM;F2R;CCNY;FGFR3;FRZB;PPP1R14B;GLO1;GLUD1;TNC;TMEM173;IGFBP5;IGFBP7;IL6ST;IL10RB;ILF3;IRAK1;ITGB5;JARID2;KPNA2;LAMP2;MARCKS;MSX1;ATP1B1;ATP2A2;SLC11A2;SERPINE1;GLRX2;TXNDC12;ANGPTL4;VRK3;CRIM1;TNFRSF12A;PLAU;PLAUR;BRWD1;PPP2R1A;RPRD1A;CHFR;MAPK3;TMEM9B;PDXP;MIF4GD;PTS;PTBP2;CCND1;RGS4;RPL…	0.444687
GO:0048667	0.232052	1.39385	5.8538	8	442	cell morphogenesis involved in neuron differentiation	1	CD24;SEMA4F;ALCAM;TNC;SLC11A2;TNFRSF12A;MAPK3;YWHAH	0.444687
GO:0006919	0.232254	2.24018	0.913829	2	69	activation of cysteine-type endopeptidase activity involved in apoptotic process	1	F2R;SLC11A2	0.444687
GO:0006921	0.232254	2.24018	0.913829	2	69	cellular component disassembly involved in apoptosis	0.5	H1F0;MSX1	0.444687
GO:0048863	0.232254	2.24018	0.913829	2	69	stem cell differentiation	0.5	JARID2;MSX1	0.444687
GO:0097202	0.232254	2.24018	0.913829	2	69	activation of cysteine-type endopeptidase activity	1	F2R;SLC11A2	0.444687
GO:0071844	0.232707	1.27578	11.2308	14	848	cellular component assembly at cellular level	0.714286	H1F0;HIST1H1C;HIST1H2BD;H3F3C;PDXP;PTBP2;CALD1;HIST1H2AC;HIST1H2BK;HIST1H2BJ;PLOD3;HIST3H2A;KIF3B;CD34	0.444687
GO:0045017	0.233461	1.83347	1.66873	3	126	glycerolipid biosynthetic process	0.666667	PIGW;PLAUR;INPP4B	0.444687
GO:0048872	0.233461	1.83347	1.66873	3	126	homeostasis of number of cells	1	F2R;SLC11A2;PTBP3	0.444687
GO:0050870	0.233461	1.83347	1.66873	3	126	positive regulation of T cell activation	1	CD24;IL6ST;YES1	0.444687
GO:0031401	0.235107	1.47465	4.14534	6	313	positive regulation of protein modification process	0.5	DAB2;FGFR3;IL6ST;JARID2;MAPK3;CCND1	0.44641
GO:0001655	0.235748	1.64532	2.47661	4	187	urogenital system development	1	BASP1;TNC;PLAUR;CD34	0.44641
GO:0031344	0.235748	1.64532	2.47661	4	187	regulation of cell projection organization	0.75	SEMA4F;TNFRSF12A;SPOCK1;YWHAH	0.44641
GO:0033044	0.237155	2.20704	0.927073	2	70	regulation of chromosome organization	0.5	JARID2;MAPK3	0.44641
GO:0042326	0.237155	2.20704	0.927073	2	70	negative regulation of phosphorylation	0.5	CDKN1A;PPP2R1A	0.44641
GO:0050808	0.237155	2.20704	0.927073	2	70	synapse organization	1	F2R;TNC	0.44641
GO:0050880	0.237155	2.20704	0.927073	2	70	regulation of blood vessel size	1	F2R;PLOD3	0.44641
GO:0006139	0.240632	1.13897	56.3395	61	4254	nucleobase-containing compound metabolic process	0.590164	CDKN1A;BASP1;POLR3G;IVNS1ABP;ATP5L;STAG2;DBF4;MORF4L1;SNRNP27;PRDM4;TOP1MT;CSTF3;DAB2;EIF4G2;F2R;FTSJ1;H1F0;HIST1H1C;HIST1H2BD;TMEM173;ILF3;IRAK1;JARID2;KPNA2;H3F3C;MSX1;ATP1B1;ATP2A2;GLRX2;SAR1B;LSM7;BRWD1;GAR1;DARS2;PPP2R1A;RPRD1A;MAPK3;MIF4GD;ISY1;PTMA;PTBP2;RGS4;RPL6;RPL9;RRM2;SS18;TXNRD1;YWHAH;NCOA4;TMX1;HIST1H2AC;TOX2;HIST1H2BK;CGGBP1;NOP14;CBFB;HIST1H2BJ;FAM58A;HIST3H2A;CDC25C;PTBP3	0.452194
GO:0048812	0.241136	1.37735	5.92002	8	447	neuron projection morphogenesis	1	CD24;SEMA4F;ALCAM;TNC;SLC11A2;TNFRSF12A;MAPK3;YWHAH	0.452382
GO:0008063	0.242062	2.17487	0.940316	2	71	Toll signaling pathway	0.5	IRAK1;MAPK3	0.452603
GO:0035150	0.242062	2.17487	0.940316	2	71	regulation of tube size	1	F2R;PLOD3	0.452603
GO:0007169	0.24334	1.3454	6.82061	9	515	transmembrane receptor protein tyrosine kinase signaling pathway	0.444444	PRDM4;FGFR3;IGFBP5;IRAK1;CRIM1;PPP2R1A;MAPK3;SS18;GAB2	0.454235
GO:0033673	0.244036	1.78934	1.70846	3	129	negative regulation of kinase activity	0.666667	CDKN1A;PPP2R1A;RGS4	0.454776
GO:0016050	0.246974	2.14361	0.95356	2	72	vesicle organization	1	F2R;SAR1B	0.458328
GO:0052548	0.247212	1.60955	2.52958	4	191	regulation of endopeptidase activity	0.75	F2R;SLC11A2;SERPINE1;SPOCK1	0.458328
GO:0007093	0.247579	1.7751	1.72171	3	130	mitotic cell cycle checkpoint	0.333333	CDKN1A;CHFR;CCND1	0.458328
GO:0070661	0.247579	1.7751	1.72171	3	130	leukocyte proliferation	1	CD24;CDKN1A;IL6ST	0.458328
GO:0006629	0.249961	1.25466	11.403	14	861	lipid metabolic process	0.642857	DHRS2;TPP1;FGFR3;PIGW;IAH1;IL6ST;ANGPTL4;PLAUR;PPP2R1A;MAPK3;SDC1;TXNRD1;YWHAH;INPP4B	0.461974
GO:0044093	0.251979	1.24236	12.3433	15	932	positive regulation of molecular function	0.533333	CD24;DBF4;CTHRC1;TPP1;F2R;CCNY;FGFR3;TMEM173;IRAK1;SLC11A2;VRK3;MAPK3;CCND1;RGS4;CALD1	0.464937
GO:0034101	0.256807	2.0837	0.980048	2	74	erythrocyte homeostasis	1	SLC11A2;PTBP3	0.473065
GO:0006650	0.258254	1.73367	1.76144	3	133	glycerophospholipid metabolic process	0.666667	PIGW;PLAUR;INPP4B	0.473741
GO:0000377	0.258796	1.57529	2.58256	4	195	RNA splicing, via transesterification reactions with bulged adenosine as nucleophile	0.75	CSTF3;LSM7;ISY1;PTBP2	0.473741
GO:0000398	0.258796	1.57529	2.58256	4	195	nuclear mRNA splicing, via spliceosome	0.75	CSTF3;LSM7;ISY1;PTBP2	0.473741
GO:0016337	0.259476	1.48232	3.43017	5	259	cell-cell adhesion	0.8	CD24;FNDC3A;PCDH7;CEACAM1;CD34	0.473741
GO:0001657	0.261726	2.05497	0.993292	2	75	ureteric bud development	1	BASP1;SDC1	0.473741
GO:0010563	0.261726	2.05497	0.993292	2	75	negative regulation of phosphorus metabolic process	0.5	CDKN1A;PPP2R1A	0.473741
GO:0030968	0.261726	2.05497	0.993292	2	75	endoplasmic reticulum unfolded protein response	0	TPP1;CCND1	0.473741
GO:0034620	0.261726	2.05497	0.993292	2	75	cellular response to unfolded protein	0	TPP1;CCND1	0.473741
GO:0045936	0.261726	2.05497	0.993292	2	75	negative regulation of phosphate metabolic process	0.5	CDKN1A;PPP2R1A	0.473741
GO:0050794	0.26182	1.12476	81.5691	86	6159	regulation of cellular process	0.569767	CD24;DHRS2;CDKN1A;BASP1;SEMA4F;POLR3G;STAG2;DBF4;MORF4L1;PRDM4;CTHRC1;CKS2;TPP1;DYNLL2;DAB2;EIF4G2;ALCAM;F2R;CCNY;FGFR3;FRZB;PPP1R14B;GLO1;GLUD1;TNC;TMEM173;IGFBP5;IGFBP7;IL6ST;IL10RB;ILF3;IRAK1;ITGB5;JARID2;KPNA2;MARCKS;MSX1;SERPINE1;GLRX2;TXNDC12;ANGPTL4;VRK3;CRIM1;TNFRSF12A;PLAU;PLAUR;BRWD1;PPP2R1A;RPRD1A;CHFR;MAPK3;TMEM9B;PDXP;MIF4GD;PTBP2;CCND1;RGS4;RPL6;RRM2;CEACAM1;SDC1;SLC20A1;SPARC;SPOCK…	0.473741
GO:0060541	0.261827	1.72029	1.77468	3	134	respiratory system development	1	BASP1;SPARC;PLOD3	0.473741
GO:0052547	0.264629	1.55869	2.60905	4	197	regulation of peptidase activity	0.75	F2R;SLC11A2;SERPINE1;SPOCK1	0.477752
GO:0045786	0.265382	1.36788	5.20485	7	393	negative regulation of cell cycle	0.142857	CDKN1A;DBF4;PRDM4;EIF4G2;CHFR;CCND1;CDC25C	0.477752
GO:0000165	0.266054	1.40856	4.33075	6	327	MAPK cascade	0.666667	CD24;F2R;FGFR3;IRAK1;VRK3;MAPK3	0.477752
GO:0031575	0.266647	2.02703	1.00654	2	76	mitotic cell cycle G1/S transition checkpoint	0.5	CDKN1A;CCND1	0.477752
GO:0034142	0.266647	2.02703	1.00654	2	76	toll-like receptor 4 signaling pathway	0.5	IRAK1;MAPK3	0.477752
GO:0070925	0.266647	2.02703	1.00654	2	76	organelle assembly	0.5	KIF3B;CD34	0.477752
GO:0050865	0.267029	1.46463	3.4699	5	262	regulation of cell activation	0.8	CD24;CDKN1A;IL6ST;YES1;GAB2	0.477752
GO:0006807	0.268177	1.12117	61.7828	66	4665	nitrogen compound metabolic process	0.606061	CDKN1A;BASP1;POLR3G;IVNS1ABP;ATP5L;STAG2;DBF4;MORF4L1;SNRNP27;PRDM4;TOP1MT;CSTF3;DAB2;EIF4G2;F2R;FTSJ1;GLO1;GLUD1;H1F0;HIST1H1C;HIST1H2BD;TMEM173;ILF3;IRAK1;JARID2;KPNA2;H3F3C;MSX1;ATP1B1;ATP2A2;SLC11A2;GLRX2;SAR1B;LSM7;BRWD1;GAR1;DARS2;PPP2R1A;RPRD1A;MAPK3;MIF4GD;ISY1;PTMA;PTS;PTBP2;RGS4;RPL6;RPL9;RRM2;SS18;TXNRD1;YWHAH;NCOA4;TMX1;HIST1H2AC;TOX2;HIST1H2BK;CGGBP1;NOP14;CBFB;HIST1H2BJ;FAM58A;HIST3…	0.478967
GO:0010769	0.268991	1.69412	1.80117	3	136	regulation of cell morphogenesis involved in differentiation	1	SEMA4F;TNFRSF12A;YWHAH	0.478967
GO:0042254	0.268991	1.69412	1.80117	3	136	ribosome biogenesis	0.333333	FTSJ1;GAR1;NOP14	0.478967
GO:0051234	0.271206	1.13578	37.3345	41	2819	establishment of localization	0.536585	CD24;CDKN1A;ATP5L;MARCH3;DYNLL2;DAB2;EIF2D;F2R;GLUD1;TMEM173;IRAK1;KPNA2;LAMP2;MARCKS;ATP1B1;ATP2A2;SLC11A2;SERPINE1;GLRX2;NMD3;SAR1B;GLTP;MAPK3;CCND1;RPL6;RPL9;SLC20A1;SPARC;SSR3;BSG;TXNRD1;UCP2;YES1;YWHAH;TMX1;MCFD2;PDLIM7;KIF3B;CD34;SCAMP1;GAB2	0.480498
GO:0031175	0.271232	1.30226	7.03251	9	531	neuron projection development	0.888889	CD24;SEMA4F;ALCAM;TNC;SLC11A2;TNFRSF12A;MAPK3;SPOCK1;YWHAH	0.480498
GO:0006275	0.271567	1.99982	1.01978	2	77	regulation of DNA replication	0.5	STAG2;PPP2R1A	0.480498
GO:0016358	0.271567	1.99982	1.01978	2	77	dendrite development	1	SLC11A2;YWHAH	0.480498
GO:0000375	0.273425	1.53442	2.64878	4	200	RNA splicing, via transesterification reactions	0.75	CSTF3;LSM7;ISY1;PTBP2	0.481779
GO:0008284	0.274789	1.32094	6.15841	8	465	positive regulation of cell proliferation	0.75	CD24;CDKN1A;F2R;FGFR3;TNC;IL6ST;CCND1;GAB2	0.481779
GO:0048729	0.275088	1.39073	4.38373	6	331	tissue morphogenesis	1	CTHRC1;FRZB;TNC;IGFBP5;MSX1;PLOD3	0.481779
GO:0006612	0.276178	1.66873	1.82766	3	138	protein targeting to membrane	0.666667	RPL6;RPL9;SSR3	0.481779
GO:0043406	0.276178	1.66873	1.82766	3	138	positive regulation of MAP kinase activity	0.666667	CD24;IRAK1;MAPK3	0.481779
GO:0003012	0.276369	1.5265	2.66202	4	201	muscle system process	0.75	F2R;IL6ST;ITGB5;CALD1	0.481779
GO:0006353	0.276487	1.97334	1.03302	2	78	transcription termination, DNA-dependent	1	POLR3G;CSTF3	0.481779
GO:0035967	0.276487	1.97334	1.03302	2	78	cellular response to topologically incorrect protein	0	TPP1;CCND1	0.481779
GO:0071779	0.276487	1.97334	1.03302	2	78	G1/S transition checkpoint	0.5	CDKN1A;CCND1	0.481779
GO:0019725	0.276698	1.31794	6.17165	8	466	cellular homeostasis	0.625	CD24;F2R;IL6ST;SLC11A2;GLRX2;TXNDC12;TXNRD1;TMX1	0.481779
GO:0061061	0.277358	1.38634	4.39697	6	332	muscle structure development	1	BASP1;F2R;TNC;IGFBP5;MSX1;SDC1	0.481779
GO:0015672	0.279728	1.43604	3.53612	5	267	monovalent inorganic cation transport	0.8	ATP5L;ATP1B1;SLC11A2;SLC20A1;UCP2	0.481779
GO:0018130	0.279728	1.43604	3.53612	5	267	heterocycle biosynthetic process	1	ATP5L;ATP1B1;ATP2A2;SLC11A2;PTS	0.481779
GO:0031667	0.279728	1.43604	3.53612	5	267	response to nutrient levels	0.6	PRDM4;IL6ST;CCND1;SPARC;TIMP3	0.481779
GO:0031668	0.27978	1.65631	1.8409	3	139	cellular response to extracellular stimulus	0.666667	CDKN1A;PRDM4;GLRX2	0.481779
GO:0051348	0.27978	1.65631	1.8409	3	139	negative regulation of transferase activity	0.666667	CDKN1A;PPP2R1A;RGS4	0.481779
GO:0045321	0.279799	1.34266	5.29756	7	400	leukocyte activation	0.571429	CD24;DHRS2;CDKN1A;IL6ST;YES1;TMX1;GAB2	0.481779
GO:0002274	0.281405	1.94754	1.04627	2	79	myeloid leukocyte activation	0	DHRS2;GAB2	0.481779
GO:0007088	0.281405	1.94754	1.04627	2	79	regulation of mitosis	0.5	PDXP;CDC25C	0.481779
GO:0009411	0.281405	1.94754	1.04627	2	79	response to UV	0.5	CDKN1A;CCND1	0.481779
GO:0051783	0.281405	1.94754	1.04627	2	79	regulation of nuclear division	0.5	PDXP;CDC25C	0.481779
GO:0007050	0.281912	1.37764	4.42346	6	334	cell cycle arrest	0.166667	CDKN1A;DBF4;EIF4G2;CHFR;CCND1;CDC25C	0.481779
GO:0016310	0.282185	1.19545	14.5153	17	1096	phosphorylation	0.470588	CD24;CDKN1A;CKS2;TPP1;DAB2;F2R;CCNY;FGFR3;PPP1R14B;IL6ST;IRAK1;PPP2R1A;MAPK3;CCND1;RGS4;FAM58A;CDC25C	0.481779
GO:0007346	0.287405	1.4194	3.57585	5	270	regulation of mitotic cell cycle	0.4	CDKN1A;CHFR;PDXP;CCND1;CDC25C	0.489945
GO:0010605	0.289405	1.20235	12.7141	15	960	negative regulation of macromolecule metabolic process	0.733333	CDKN1A;BASP1;STAG2;DAB2;IGFBP5;ILF3;IRAK1;JARID2;MSX1;PLAUR;PPP2R1A;PTBP2;TIMP3;CD34;PTBP3	0.491236
GO:0051094	0.290163	1.29728	6.26436	8	473	positive regulation of developmental process	1	BASP1;FRZB;IL6ST;SERPINE1;ANGPTL4;TNFRSF12A;PDLIM7;CD34	0.491236
GO:0043624	0.290609	1.62013	1.88063	3	142	cellular protein complex disassembly	1	PDXP;RPL6;RPL9	0.491236
GO:0015031	0.291095	1.19343	13.6677	16	1032	protein transport	0.6875	CD24;CDKN1A;EIF2D;F2R;TMEM173;KPNA2;NMD3;SAR1B;MAPK3;RPL6;RPL9;SSR3;YWHAH;MCFD2;CD34;SCAMP1	0.491236
GO:0046486	0.291163	1.48805	2.72824	4	206	glycerolipid metabolic process	0.75	PIGW;IL6ST;PLAUR;INPP4B	0.491236
GO:0030336	0.291233	1.8979	1.07276	2	81	negative regulation of cell migration	1	IGFBP5;SERPINE1	0.491236
GO:0042098	0.291233	1.8979	1.07276	2	81	T cell proliferation	1	CD24;IL6ST	0.491236
GO:0032386	0.294226	1.60842	1.89388	3	143	regulation of intracellular transport	1	CDKN1A;TMEM173;MAPK3	0.495539
GO:0009266	0.296141	1.87401	1.086	2	82	response to temperature stimulus	1	GLRX2;CD34	0.496411
GO:0050770	0.296141	1.87401	1.086	2	82	regulation of axonogenesis	1	SEMA4F;TNFRSF12A	0.496411
GO:0090257	0.296141	1.87401	1.086	2	82	regulation of muscle system process	1	F2R;IL6ST	0.496411
GO:0007167	0.296697	1.23454	9.05882	11	684	enzyme linked receptor protein signaling pathway	0.545455	PRDM4;FGFR3;IGFBP5;IL6ST;IRAK1;MSX1;CRIM1;PPP2R1A;MAPK3;SS18;GAB2	0.496411
GO:0022613	0.297112	1.4732	2.75473	4	208	ribonucleoprotein complex biogenesis	0.5	FTSJ1;GAR1;PTBP2;NOP14	0.496411
GO:0030334	0.297704	1.39779	3.62883	5	274	regulation of cell migration	1	F2R;IGFBP5;IL6ST;SERPINE1;PLAU	0.496411
GO:0007601	0.297847	1.59687	1.90712	3	144	visual perception	0.666667	SPATA7;TGFBI;TIMP3	0.496411
GO:0006839	0.301044	1.85071	1.09924	2	83	mitochondrial transport	0.5	ATP5L;UCP2	0.499476
GO:2000146	0.301044	1.85071	1.09924	2	83	negative regulation of cell motility	1	IGFBP5;SERPINE1	0.499476
GO:0048562	0.30147	1.58549	1.92036	3	145	embryonic organ morphogenesis	1	CTHRC1;FRZB;MSX1	0.499476
GO:0050953	0.30147	1.58549	1.92036	3	145	sensory perception of light stimulus	0.666667	SPATA7;TGFBI;TIMP3	0.499476
GO:0043241	0.305095	1.57426	1.93361	3	146	protein complex disassembly	1	PDXP;RPL6;RPL9	0.501158
GO:0006897	0.305469	1.38201	3.66856	5	277	endocytosis	0.6	MARCH3;DAB2;SERPINE1;MAPK3;PDLIM7	0.501158
GO:0006913	0.305469	1.38201	3.66856	5	277	nucleocytoplasmic transport	0.8	CDKN1A;F2R;TMEM173;KPNA2;MAPK3	0.501158
GO:0010324	0.305469	1.38201	3.66856	5	277	membrane invagination	0.6	MARCH3;DAB2;SERPINE1;MAPK3;PDLIM7	0.501158
GO:0018279	0.305942	1.82798	1.11249	2	84	protein N-linked glycosylation via asparagine	0.5	SAR1B;MCFD2	0.501158
GO:0072593	0.305942	1.82798	1.11249	2	84	reactive oxygen species metabolic process	1	CDKN1A;PXDN	0.501158
GO:0009165	0.306065	1.45147	2.79446	4	211	nucleotide biosynthetic process	0.75	ATP5L;ATP1B1;ATP2A2;RRM2	0.501158
GO:0051249	0.306065	1.45147	2.79446	4	211	regulation of lymphocyte activation	1	CD24;CDKN1A;IL6ST;YES1	0.501158
GO:0016192	0.30774	1.21006	10.0786	12	761	vesicle-mediated transport	0.583333	MARCH3;DAB2;LAMP2;SERPINE1;SAR1B;MAPK3;SPARC;TMX1;MCFD2;PDLIM7;SCAMP1;GAB2	0.503166
GO:0051047	0.308722	1.56319	1.94685	3	147	positive regulation of secretion	0.333333	F2R;GLUD1;GAB2	0.504036
GO:0046903	0.309207	1.2495	7.31063	9	552	secretion	0.555556	F2R;GLUD1;LAMP2;MARCKS;SERPINE1;CCND1;SPARC;CD34;GAB2	0.504093
GO:0018196	0.310833	1.8058	1.12573	2	85	peptidyl-asparagine modification	0.5	SAR1B;MCFD2	0.505273
GO:0030518	0.310833	1.8058	1.12573	2	85	intracellular steroid hormone receptor signaling pathway	0.5	YWHAH;NCOA4	0.505273
GO:0060249	0.312351	1.55227	1.9601	3	148	anatomical structure homeostasis	0.666667	TPP1;F2R;CD34	0.507005
GO:0051169	0.313265	1.36656	3.70829	5	280	nuclear transport	0.8	CDKN1A;F2R;TMEM173;KPNA2;MAPK3	0.507752
GO:0043280	0.315718	1.78415	1.13897	2	86	positive regulation of cysteine-type endopeptidase activity involved in apoptotic process	1	F2R;SLC11A2	0.509636
GO:2001056	0.315718	1.78415	1.13897	2	86	positive regulation of cysteine-type endopeptidase activity	1	F2R;SLC11A2	0.509636
GO:0001501	0.31587	1.36149	3.72153	5	281	skeletal system development	1	FGFR3;FRZB;MSX1;MAPK3;TGFBI	0.509636
GO:0050789	0.316247	1.09672	85.5556	89	6460	regulation of biological process	0.573034	CD24;DHRS2;CDKN1A;BASP1;UBE2E3;SEMA4F;POLR3G;STAG2;DBF4;MORF4L1;PRDM4;CTHRC1;CKS2;TPP1;DYNLL2;DAB2;EIF4G2;ALCAM;F2R;CCNY;FGFR3;FRZB;PPP1R14B;GLO1;GLUD1;TNC;TMEM173;IGFBP5;IGFBP7;IL6ST;IL10RB;ILF3;IRAK1;ITGB5;JARID2;KPNA2;MARCKS;MSX1;SLC11A2;SERPINE1;GLRX2;TXNDC12;ANGPTL4;VRK3;CRIM1;TNFRSF12A;PLAU;PLAUR;BRWD1;PPP2R1A;RPRD1A;CHFR;MAPK3;TMEM9B;PDXP;MIF4GD;PTS;PTBP2;CCND1;RGS4;RPL6;RRM2;CEACAM1;SDC1;…	0.509636
GO:0048518	0.317733	1.11175	34.1428	37	2578	positive regulation of biological process	0.675676	CD24;CDKN1A;BASP1;POLR3G;DYNLL2;DAB2;F2R;CCNY;FGFR3;FRZB;GLUD1;TNC;TMEM173;IGFBP5;IL6ST;ILF3;IRAK1;JARID2;MSX1;SERPINE1;ANGPTL4;TNFRSF12A;PLAUR;PPP2R1A;MAPK3;TMEM9B;PDXP;CCND1;SLC20A1;SS18;YES1;YWHAH;NCOA4;TMX1;PDLIM7;CD34;GAB2	0.511064
GO:0006887	0.318046	1.42344	2.84744	4	215	exocytosis	0.75	LAMP2;SERPINE1;SPARC;GAB2	0.511064
GO:0001890	0.320595	1.763	1.15222	2	87	placenta development	0	BSG;CCNF	0.512952
GO:0002474	0.320595	1.763	1.15222	2	87	antigen processing and presentation of peptide antigen via MHC class I	1	ITGB5;SAR1B	0.512952
GO:0006984	0.320595	1.763	1.15222	2	87	ER-nucleus signaling pathway	0	TPP1;CCND1	0.512952
GO:0032501	0.323324	1.09479	52.8564	56	3991	multicellular organismal process	0.732143	CD24;DHRS2;CDKN1A;BASP1;SEMA4F;POLR3G;CTHRC1;TPP1;DYNLL2;DAB2;ALCAM;F2R;FGFR3;FNDC3A;FRZB;PRELID1;TNC;TMEM173;IGFBP5;IL6ST;ITGB5;JARID2;LAMP2;MSX1;ATP1B1;ATP2A2;SLC11A2;SERPINE1;ANGPTL4;CRIM1;TNFRSF12A;PLAU;PLAUR;SPATA7;MAPK3;PTS;CCND1;CEACAM1;SDC1;SPARC;SPOCK1;BSG;TGFBI;TIMP3;YES1;YWHAH;CALD1;NCOA4;PLOD3;CCNF;PDLIM7;KIF3B;CD34;GAB2;PJA2;PTBP3	0.516139
GO:0032940	0.323509	1.24959	6.48951	8	490	secretion by cell	0.625	F2R;GLUD1;LAMP2;MARCKS;SERPINE1;SPARC;CD34;GAB2	0.516139
GO:0009108	0.325464	1.74235	1.16546	2	88	coenzyme biosynthetic process	0.5	PTS;PDXK	0.517048
GO:0010518	0.325464	1.74235	1.16546	2	88	positive regulation of phospholipase activity	1	F2R;FGFR3	0.517048
GO:0050796	0.325464	1.74235	1.16546	2	88	regulation of insulin secretion	0	GLUD1;MARCKS	0.517048
GO:0071843	0.327059	1.40312	2.88717	4	218	cellular component biogenesis at cellular level	0.5	FTSJ1;GAR1;PTBP2;NOP14	0.517508
GO:0002224	0.330323	1.72217	1.17871	2	89	toll-like receptor signaling pathway	0.5	IRAK1;MAPK3	0.517508
GO:0007156	0.330323	1.72217	1.17871	2	89	homophilic cell adhesion	0.5	PCDH7;CEACAM1	0.517508
GO:0034976	0.330323	1.72217	1.17871	2	89	response to endoplasmic reticulum stress	0	TPP1;CCND1	0.517508
GO:0051271	0.330323	1.72217	1.17871	2	89	negative regulation of cellular component movement	1	IGFBP5;SERPINE1	0.517508
GO:2000045	0.330323	1.72217	1.17871	2	89	regulation of G1/S transition of mitotic cell cycle	0.5	CDKN1A;CCND1	0.517508
GO:0010638	0.33051	1.49987	2.02632	3	153	positive regulation of organelle organization	0.666667	JARID2;MAPK3;PDXP	0.517508
GO:0045184	0.33174	1.15587	14.065	16	1062	establishment of protein localization	0.6875	CD24;CDKN1A;EIF2D;F2R;TMEM173;KPNA2;NMD3;SAR1B;MAPK3;RPL6;RPL9;SSR3;YWHAH;MCFD2;CD34;SCAMP1	0.517508
GO:0007010	0.332576	1.20544	8.40987	10	635	cytoskeleton organization	0.5	CKS2;BRWD1;MAPK3;PDXP;SS18;CALD1;CCNF;PRC1;PDLIM7;KIF3B	0.517508
GO:0060341	0.332716	1.25951	5.62865	7	425	regulation of cellular localization	0.571429	CDKN1A;F2R;GLUD1;TMEM173;MARCKS;MAPK3;GAB2	0.517508
GO:0006875	0.333077	1.38988	2.91366	4	220	cellular metal ion homeostasis	1	CD24;F2R;IL6ST;SLC11A2	0.517508
GO:0008015	0.333077	1.38988	2.91366	4	220	blood circulation	1	F2R;YES1;PLOD3;CD34	0.517508
GO:0060255	0.334056	1.09307	45.1484	48	3409	regulation of macromolecule metabolic process	0.5625	CD24;CDKN1A;BASP1;POLR3G;STAG2;MORF4L1;PRDM4;CKS2;TPP1;DAB2;EIF4G2;F2R;CCNY;FGFR3;TNC;TMEM173;IGFBP5;IL6ST;ILF3;IRAK1;JARID2;KPNA2;MSX1;SERPINE1;GLRX2;PLAUR;BRWD1;PPP2R1A;RPRD1A;MAPK3;MIF4GD;PTBP2;CCND1;RGS4;RPL6;RRM2;SS18;TIMP3;YWHAH;NCOA4;TMX1;TOX2;CGGBP1;CBFB;FAM58A;CD34;CDC25C;PTBP3	0.517508
GO:0060627	0.334142	1.4898	2.03956	3	154	regulation of vesicle-mediated transport	0.666667	SERPINE1;MAPK3;GAB2	0.517508
GO:0007399	0.334154	1.13988	16.9522	19	1280	nervous system development	0.736842	CD24;SEMA4F;CTHRC1;TPP1;DYNLL2;ALCAM;FRZB;TNC;JARID2;MSX1;SLC11A2;CRIM1;TNFRSF12A;MAPK3;PTS;SPOCK1;TIMP3;YWHAH;PLOD3	0.517508
GO:0001818	0.335174	1.70245	1.19195	2	90	negative regulation of cytokine production	1	CD24;CD34	0.517508
GO:0006415	0.335174	1.70245	1.19195	2	90	translational termination	1	RPL6;RPL9	0.517508
GO:0006487	0.335174	1.70245	1.19195	2	90	protein N-linked glycosylation	0.5	SAR1B;MCFD2	0.517508
GO:0010950	0.335174	1.70245	1.19195	2	90	positive regulation of endopeptidase activity	1	F2R;SLC11A2	0.517508
GO:0045787	0.335174	1.70245	1.19195	2	90	positive regulation of cell cycle	0	CCNY;CCND1	0.517508
GO:0018193	0.335456	1.23355	6.56897	8	496	peptidyl-amino acid modification	0.625	MORF4L1;F2R;FGFR3;IL6ST;SAR1B;PPP2R1A;MAPK3;MCFD2	0.517508
GO:0043085	0.33632	1.17968	10.317	12	779	positive regulation of catalytic activity	0.5	CD24;DBF4;TPP1;F2R;CCNY;FGFR3;IRAK1;SLC11A2;VRK3;MAPK3;CCND1;RGS4	0.518128
GO:0030335	0.337773	1.47987	2.0528	3	155	positive regulation of cell migration	1	F2R;IL6ST;SERPINE1	0.519651
GO:0003013	0.339101	1.37688	2.94014	4	222	circulatory system process	1	F2R;YES1;PLOD3;CD34	0.520978
GO:2000145	0.344688	1.30802	3.86722	5	292	regulation of cell motility	1	F2R;IGFBP5;IL6ST;SERPINE1;PLAU	0.525049
GO:0006397	0.344761	1.26978	4.78105	6	361	mRNA processing	0.833333	SNRNP27;CSTF3;LSM7;ISY1;PTBP2;PTBP3	0.525049
GO:0032103	0.344843	1.66433	1.21844	2	92	positive regulation of response to external stimulus	1	IL6ST;SERPINE1	0.525049
GO:0042306	0.344843	1.66433	1.21844	2	92	regulation of protein import into nucleus	1	CDKN1A;TMEM173	0.525049
GO:0060193	0.344843	1.66433	1.21844	2	92	positive regulation of lipase activity	1	F2R;FGFR3	0.525049
GO:0006730	0.345033	1.46039	2.07929	3	157	one-carbon metabolic process	0.333333	FTSJ1;JARID2;PPME1	0.525049
GO:0048193	0.345033	1.46039	2.07929	3	157	Golgi vesicle transport	0.666667	SAR1B;TMX1;SCAMP1	0.525049
GO:0016071	0.346451	1.2029	7.57551	9	572	mRNA metabolic process	0.777778	SNRNP27;CSTF3;LSM7;PPP2R1A;ISY1;PTBP2;RPL6;RPL9;PTBP3	0.526493
GO:0010608	0.347319	1.30337	3.88046	5	293	posttranscriptional regulation of gene expression	0.6	EIF4G2;IGFBP5;MSX1;MAPK3;MIF4GD	0.527096
GO:0006874	0.34866	1.45084	2.09254	3	158	cellular calcium ion homeostasis	1	CD24;F2R;IL6ST	0.527702
GO:2000147	0.34866	1.45084	2.09254	3	158	positive regulation of cell motility	1	F2R;IL6ST;SERPINE1	0.527702
GO:0008217	0.349661	1.64589	1.23168	2	93	regulation of blood pressure	1	F2R;CD34	0.527791
GO:0010517	0.349661	1.64589	1.23168	2	93	regulation of phospholipase activity	1	F2R;FGFR3	0.527791
GO:0034654	0.351161	1.35159	2.99312	4	226	nucleobase-containing compound biosynthetic process	0.75	ATP5L;ATP1B1;ATP2A2;RRM2	0.529341
GO:0022604	0.354178	1.34541	3.00636	4	227	regulation of cell morphogenesis	0.75	SEMA4F;TNFRSF12A;BRWD1;YWHAH	0.530045
GO:0006520	0.354223	1.25518	4.83402	6	365	cellular amino acid metabolic process	0.666667	GLO1;GLUD1;GLRX2;DARS2;PTS;CD34	0.530045
GO:0002573	0.354468	1.62786	1.24493	2	94	myeloid leukocyte differentiation	0	DHRS2;GAB2	0.530045
GO:0022904	0.354468	1.62786	1.24493	2	94	respiratory electron transport chain	0.5	ATP5L;UCP2	0.530045
GO:0040013	0.354468	1.62786	1.24493	2	94	negative regulation of locomotion	1	IGFBP5;SERPINE1	0.530045
GO:0090276	0.354468	1.62786	1.24493	2	94	regulation of peptide hormone secretion	0	GLUD1;MARCKS	0.530045
GO:0009057	0.356712	1.16795	9.5356	11	720	macromolecule catabolic process	0.454545	TPP1;DAB2;H1F0;PPP2R1A;CHFR;PYGB;RPL6;RPL9;TIMP3;USP38;CCNF	0.532691
GO:0010952	0.359262	1.61022	1.25817	2	95	positive regulation of peptidase activity	1	F2R;SLC11A2	0.533651
GO:0021915	0.359262	1.61022	1.25817	2	95	neural tube development	1	CTHRC1;PLOD3	0.533651
GO:0045444	0.359262	1.61022	1.25817	2	95	fat cell differentiation	0.5	FRZB;CCND1	0.533651
GO:0048002	0.359262	1.61022	1.25817	2	95	antigen processing and presentation of peptide antigen	1	ITGB5;SAR1B	0.533651
GO:0000956	0.363149	1.41384	2.14551	3	162	nuclear-transcribed mRNA catabolic process	0.666667	PPP2R1A;RPL6;RPL9	0.5379
GO:0002791	0.364043	1.59295	1.27141	2	96	regulation of peptide secretion	0	GLUD1;MARCKS	0.5379
GO:0010951	0.364043	1.59295	1.27141	2	96	negative regulation of endopeptidase activity	0.5	SERPINE1;SPOCK1	0.5379
GO:0090087	0.364043	1.59295	1.27141	2	96	regulation of peptide transport	0	GLUD1;MARCKS	0.5379
GO:0034623	0.366764	1.40488	2.15875	3	163	cellular macromolecular complex disassembly	1	PDXP;RPL6;RPL9	0.541207
GO:0002221	0.368811	1.57604	1.28466	2	97	pattern recognition receptor signaling pathway	0.5	IRAK1;MAPK3	0.542796
GO:0010212	0.368811	1.57604	1.28466	2	97	response to ionizing radiation	0.5	CDKN1A;CCND1	0.542796
GO:0030182	0.370342	1.15406	9.64155	11	728	neuron differentiation	0.818182	CD24;SEMA4F;CTHRC1;DYNLL2;ALCAM;TNC;SLC11A2;TNFRSF12A;MAPK3;SPOCK1;YWHAH	0.543672
GO:0040017	0.370376	1.39603	2.172	3	164	positive regulation of locomotion	1	F2R;IL6ST;SERPINE1	0.543672
GO:0055065	0.372274	1.30946	3.08583	4	233	metal ion homeostasis	1	CD24;F2R;IL6ST;SLC11A2	0.544273
GO:0019222	0.372557	1.07058	52.6445	55	3975	regulation of metabolic process	0.563636	CD24;CDKN1A;BASP1;POLR3G;STAG2;DBF4;MORF4L1;PRDM4;CKS2;TPP1;DAB2;EIF4G2;F2R;CCNY;FGFR3;PPP1R14B;TNC;TMEM173;IGFBP5;IL6ST;ILF3;IRAK1;JARID2;KPNA2;MSX1;SLC11A2;SERPINE1;GLRX2;ANGPTL4;VRK3;PLAUR;BRWD1;PPP2R1A;RPRD1A;MAPK3;MIF4GD;PTS;PTBP2;CCND1;RGS4;RPL6;RRM2;SPOCK1;SS18;TIMP3;YWHAH;NCOA4;TMX1;TOX2;CGGBP1;CBFB;FAM58A;CD34;CDC25C;PTBP3	0.544273
GO:0007565	0.373565	1.55948	1.2979	2	98	female pregnancy	0.5	PLAU;BSG	0.544273
GO:0010466	0.373565	1.55948	1.2979	2	98	negative regulation of peptidase activity	0.5	SERPINE1;SPOCK1	0.544273
GO:0043414	0.373565	1.55948	1.2979	2	98	macromolecule methylation	0.5	FTSJ1;JARID2	0.544273
GO:0055074	0.373985	1.38729	2.18524	3	165	calcium ion homeostasis	1	CD24;F2R;IL6ST	0.544273
GO:0032269	0.375287	1.30365	3.09907	4	234	negative regulation of cellular protein metabolic process	0.5	IGFBP5;JARID2;PPP2R1A;TIMP3	0.544273
GO:0006955	0.375471	1.14893	9.68129	11	731	immune response	0.818182	CD24;POLR3G;PRELID1;TMEM173;IL6ST;IL10RB;IRAK1;MAPK3;PXDN;CD34;GAB2	0.544273
GO:0006935	0.376084	1.19983	5.89353	7	445	chemotaxis	1	CD24;SEMA4F;ALCAM;SERPINE1;PLAU;PLAUR;MAPK3	0.544273
GO:0042330	0.376084	1.19983	5.89353	7	445	taxis	1	CD24;SEMA4F;ALCAM;SERPINE1;PLAU;PLAUR;MAPK3	0.544273
GO:0043434	0.376325	1.25418	4.02614	5	304	response to peptide hormone stimulus	0.6	FGFR3;MAPK3;SPARC;BSG;UCP2	0.544273
GO:0010604	0.376792	1.11038	16.4224	18	1240	positive regulation of macromolecule metabolic process	0.666667	DAB2;F2R;FGFR3;TNC;TMEM173;IL6ST;ILF3;IRAK1;JARID2;MSX1;PLAUR;MAPK3;CCND1;SS18;YWHAH;NCOA4;TMX1;CD34	0.544273
GO:0050863	0.37759	1.37866	2.19849	3	166	regulation of T cell activation	1	CD24;IL6ST;YES1	0.544273
GO:0051272	0.37759	1.37866	2.19849	3	166	positive regulation of cellular component movement	1	F2R;IL6ST;SERPINE1	0.544273
GO:0045664	0.3783	1.29789	3.11232	4	235	regulation of neuron differentiation	0.75	SEMA4F;TNFRSF12A;SPOCK1;YWHAH	0.544597
GO:0032984	0.38119	1.37013	2.21173	3	167	macromolecular complex disassembly	1	PDXP;RPL6;RPL9	0.548053
GO:0002758	0.383029	1.52739	1.32439	2	100	innate immune response-activating signal transduction	0.5	IRAK1;MAPK3	0.548584
GO:0009612	0.383029	1.52739	1.32439	2	100	response to mechanical stimulus	1	MAPK3;TIMP3	0.548584
GO:0016573	0.383029	1.52739	1.32439	2	100	histone acetylation	0.5	MORF4L1;MAPK3	0.548584
GO:0007568	0.384786	1.36171	2.22497	3	168	aging	1	CDKN1A;SERPINE1;TIMP3	0.550134
GO:0016567	0.385094	1.2099	5.00619	6	378	protein ubiquitination	0.166667	UBE2E3;DCAF12;IRAK1;CHFR;CCNF;PJA2	0.550134
GO:0048858	0.385879	1.17077	6.90007	8	521	cell projection morphogenesis	1	CD24;SEMA4F;ALCAM;TNC;SLC11A2;TNFRSF12A;MAPK3;YWHAH	0.550553
GO:0048646	0.388173	1.15533	7.86687	9	594	anatomical structure formation involved in morphogenesis	1	CTHRC1;MSX1;SERPINE1;ANGPTL4;TNFRSF12A;PLAU;CEACAM1;TGFBI;CD34	0.552711
GO:0072503	0.388378	1.35339	2.23822	3	169	cellular divalent inorganic cation homeostasis	1	CD24;F2R;IL6ST	0.552711
GO:0007600	0.392156	1.22885	4.10561	5	310	sensory perception	0.8	F2R;SPATA7;MAPK3;TGFBI;TIMP3	0.556361
GO:0006414	0.392433	1.49658	1.35088	2	102	translational elongation	1	RPL6;RPL9	0.556361
GO:0018393	0.392433	1.49658	1.35088	2	102	internal peptidyl-lysine acetylation	0.5	MORF4L1;MAPK3	0.556361
GO:0006164	0.395546	1.33704	2.26471	3	171	purine nucleotide biosynthetic process	1	ATP5L;ATP1B1;ATP2A2	0.559358
GO:0006402	0.395546	1.33704	2.26471	3	171	mRNA catabolic process	0.666667	PPP2R1A;RPL6;RPL9	0.559358
GO:0030073	0.397111	1.48163	1.36412	2	103	insulin secretion	0	GLUD1;MARCKS	0.560863
GO:0032270	0.399364	1.19005	5.08566	6	384	positive regulation of cellular protein metabolic process	0.5	DAB2;FGFR3;IL6ST;JARID2;MAPK3;CCND1	0.563334
GO:0051050	0.400064	1.21655	4.14534	5	313	positive regulation of transport	0.6	F2R;GLUD1;TMEM173;SERPINE1;GAB2	0.563612
GO:0010467	0.401063	1.05884	47.135	49	3559	gene expression	0.571429	CDKN1A;BASP1;POLR3G;IVNS1ABP;MORF4L1;SNRNP27;PRDM4;CSTF3;DAB2;EIF2D;EIF4G2;F2R;FTSJ1;TNC;TMEM173;IGFBP5;ILF3;IRAK1;JARID2;MSX1;SERPINE1;GLRX2;LSM7;PLAUR;BRWD1;GAR1;DARS2;PPP2R1A;RPRD1A;MAPK3;MIF4GD;ISY1;PTMA;PTBP2;RPL6;RPL9;RRM2;SSR3;SS18;YWHAH;NCOA4;TMX1;TOX2;CGGBP1;NOP14;CBFB;FAM58A;CD34;PTBP3	0.563891
GO:0000187	0.401773	1.46698	1.37736	2	104	activation of MAPK activity	0.5	IRAK1;MAPK3	0.563891
GO:0018394	0.401773	1.46698	1.37736	2	104	peptidyl-lysine acetylation	0.5	MORF4L1;MAPK3	0.563891
GO:0051270	0.402698	1.21251	4.15858	5	314	regulation of cellular component movement	1	F2R;IGFBP5;IL6ST;SERPINE1;PLAU	0.564483
GO:0016044	0.404168	1.14964	7.01926	8	530	cellular membrane organization	0.625	CD24;MARCH3;DAB2;LETM1;SERPINE1;SAR1B;MAPK3;PDLIM7	0.564623
GO:0032990	0.404168	1.14964	7.01926	8	530	cell part morphogenesis	1	CD24;SEMA4F;ALCAM;TNC;SLC11A2;TNFRSF12A;MAPK3;YWHAH	0.564623
GO:0048522	0.40431	1.06629	31.388	33	2370	positive regulation of cellular process	0.636364	CD24;CDKN1A;DYNLL2;DAB2;F2R;CCNY;FGFR3;FRZB;GLUD1;TNC;TMEM173;IGFBP5;IL6ST;ILF3;IRAK1;JARID2;MSX1;SERPINE1;TNFRSF12A;PPP2R1A;MAPK3;TMEM9B;PDXP;CCND1;SLC20A1;SS18;YES1;YWHAH;NCOA4;TMX1;PDLIM7;CD34;GAB2	0.564623
GO:0040012	0.405331	1.20849	4.17183	5	315	regulation of locomotion	1	F2R;IGFBP5;IL6ST;SERPINE1;PLAU	0.564749
GO:0032869	0.406257	1.31323	2.30444	3	174	cellular response to insulin stimulus	0.666667	FGFR3;MAPK3;UCP2	0.564749
GO:0007611	0.406417	1.45261	1.39061	2	105	learning or memory	1	SLC11A2;PJA2	0.564749
GO:0030330	0.406417	1.45261	1.39061	2	105	DNA damage response, signal transduction by p53 class mediator	1	CDKN1A;MSX1	0.564749
GO:0061024	0.408235	1.14504	7.04575	8	532	membrane organization	0.625	CD24;MARCH3;DAB2;LETM1;SERPINE1;SAR1B;MAPK3;PDLIM7	0.566572
GO:0051240	0.410593	1.20052	4.19831	5	317	positive regulation of multicellular organismal process	1	POLR3G;F2R;IL6ST;SERPINE1;CD34	0.56847
GO:0031324	0.410618	1.09896	12.8598	14	971	negative regulation of cellular metabolic process	0.714286	CDKN1A;BASP1;STAG2;DAB2;IGFBP5;ILF3;IRAK1;JARID2;MSX1;PPP2R1A;PTBP2;TIMP3;CD34;PTBP3	0.56847
GO:0009892	0.412992	1.09306	13.8531	15	1046	negative regulation of metabolic process	0.733333	CDKN1A;BASP1;STAG2;DAB2;IGFBP5;ILF3;IRAK1;JARID2;MSX1;PLAUR;PPP2R1A;PTBP2;TIMP3;CD34;PTBP3	0.570163
GO:0008104	0.413217	1.08351	16.78	18	1267	protein localization	0.722222	CD24;CDKN1A;EIF2D;F2R;TMEM173;KPNA2;MSX1;NMD3;SAR1B;MAPK3;RPL6;RPL9;SSR3;YWHAH;PLOD3;MCFD2;CD34;SCAMP1	0.570163
GO:0072507	0.413368	1.29782	2.33093	3	176	divalent inorganic cation homeostasis	1	CD24;F2R;IL6ST	0.570163
GO:0070647	0.415388	1.15058	6.13192	7	463	protein modification by small protein conjugation or removal	0.142857	UBE2E3;DCAF12;IRAK1;COPS7A;CHFR;CCNF;PJA2	0.571909
GO:0006475	0.415655	1.42469	1.4171	2	107	internal protein amino acid acetylation	0.5	MORF4L1;MAPK3	0.571909
GO:0045893	0.420193	1.10621	10.0256	11	757	positive regulation of transcription, DNA-dependent	0.636364	DAB2;F2R;TMEM173;ILF3;IRAK1;MSX1;MAPK3;SS18;YWHAH;NCOA4;TMX1	0.574098
GO:0032259	0.420247	1.41112	1.43034	2	108	methylation	0.5	FTSJ1;JARID2	0.574098
GO:0010817	0.420278	1.2222	3.29773	4	249	regulation of hormone levels	0.25	DHRS2;GLUD1;MARCKS;YWHAH	0.574098
GO:0030003	0.420278	1.2222	3.29773	4	249	cellular cation homeostasis	1	CD24;F2R;IL6ST;SLC11A2	0.574098
GO:0006936	0.420453	1.28276	2.35741	3	178	muscle contraction	0.666667	F2R;ITGB5;CALD1	0.574098
GO:0072594	0.420453	1.28276	2.35741	3	178	establishment of protein localization to organelle	0.666667	RPL6;RPL9;SSR3	0.574098
GO:0003008	0.420834	1.08362	14.8994	16	1125	system process	0.75	TPP1;DAB2;F2R;IL6ST;ITGB5;SLC11A2;SPATA7;MAPK3;TGFBI;TIMP3;YES1;YWHAH;CALD1;PLOD3;CD34;PJA2	0.574098
GO:0051346	0.423985	1.27536	2.37066	3	179	negative regulation of hydrolase activity	0.666667	SERPINE1;ANGPTL4;SPOCK1	0.577427
GO:0042445	0.424821	1.39781	1.44358	2	109	hormone metabolic process	0.5	DHRS2;YWHAH	0.577427
GO:0051222	0.424821	1.39781	1.44358	2	109	positive regulation of protein transport	1	F2R;TMEM173	0.577427
GO:0035295	0.42634	1.17724	4.27778	5	323	tube development	1	BASP1;CTHRC1;SDC1;SPARC;PLOD3	0.578789
GO:0030522	0.42751	1.26804	2.3839	3	180	intracellular receptor mediated signaling pathway	0.333333	IRAK1;YWHAH;NCOA4	0.579674
GO:0006814	0.429376	1.38475	1.45683	2	110	sodium ion transport	1	ATP1B1;SLC20A1	0.580799
GO:0072331	0.429376	1.38475	1.45683	2	110	signal transduction by p53 class mediator	1	CDKN1A;MSX1	0.580799
GO:0051345	0.432581	1.1461	5.27107	6	398	positive regulation of hydrolase activity	0.666667	TPP1;F2R;FGFR3;SLC11A2;VRK3;RGS4	0.584428
GO:0007204	0.433913	1.37192	1.47007	2	111	elevation of cytosolic calcium ion concentration	1	CD24;F2R	0.585521
GO:0009893	0.434745	1.06618	17.972	19	1357	positive regulation of metabolic process	0.684211	CDKN1A;DAB2;F2R;FGFR3;TNC;TMEM173;IL6ST;ILF3;IRAK1;JARID2;MSX1;PLAUR;MAPK3;CCND1;SS18;YWHAH;NCOA4;TMX1;CD34	0.585938
GO:0048534	0.437308	1.14007	5.29756	6	400	hemopoietic or lymphoid organ development	0.5	DHRS2;JARID2;SLC11A2;CD34;GAB2;PTBP3	0.588074
GO:0072522	0.438039	1.24658	2.42363	3	183	purine-containing compound biosynthetic process	1	ATP5L;ATP1B1;ATP2A2	0.588074
GO:0042176	0.43843	1.35933	1.48332	2	112	regulation of protein catabolic process	0.5	DAB2;TIMP3	0.588074
GO:0046822	0.43843	1.35933	1.48332	2	112	regulation of nucleocytoplasmic transport	1	CDKN1A;TMEM173	0.588074
GO:0042493	0.441042	1.18751	3.39044	4	256	response to drug	0.75	CDKN1A;CCND1;SS18;CD69	0.59087
GO:0009306	0.442928	1.34697	1.49656	2	113	protein secretion	1	F2R;CD34	0.591274
GO:0030324	0.442928	1.34697	1.49656	2	113	lung development	1	SPARC;PLOD3	0.591274
GO:0033157	0.442928	1.34697	1.49656	2	113	regulation of intracellular protein transport	1	CDKN1A;TMEM173	0.591274
GO:0032446	0.444386	1.13115	5.33729	6	403	protein modification by small protein conjugation	0.166667	UBE2E3;DCAF12;IRAK1;CHFR;CCNF;PJA2	0.592515
GO:0002764	0.445019	1.23266	2.45012	3	185	immune response-regulating signaling pathway	0.666667	CD24;IRAK1;MAPK3	0.592653
GO:0006986	0.447406	1.33482	1.5098	2	114	response to unfolded protein	0	TPP1;CCND1	0.594418
GO:0030072	0.447406	1.33482	1.5098	2	114	peptide hormone secretion	0	GLUD1;MARCKS	0.594418
GO:0034645	0.450532	1.03666	43.877	45	3313	cellular macromolecule biosynthetic process	0.533333	CDKN1A;BASP1;POLR3G;IVNS1ABP;STAG2;DBF4;MORF4L1;PRDM4;CSTF3;DAB2;EIF2D;EIF4G2;F2R;PIGW;TMEM173;IGFBP5;ILF3;IRAK1;JARID2;MSX1;GLRX2;SAR1B;PLAUR;BRWD1;DARS2;PPP2R1A;RPRD1A;MAPK3;MIF4GD;PTMA;RPL6;RPL9;RRM2;SSR3;SS18;YWHAH;NCOA4;TMX1;TOX2;CGGBP1;CBFB;MCFD2;FAM58A;NMT2;CDC25C	0.597862
GO:0007126	0.451864	1.32289	1.52305	2	115	meiosis	0.5	STAG2;CKS2	0.598212
GO:0051327	0.451864	1.32289	1.52305	2	115	M phase of meiotic cell cycle	0.5	STAG2;CKS2	0.598212
GO:0030030	0.453092	1.08201	9.29721	10	702	cell projection organization	0.9	CD24;SEMA4F;CTHRC1;ALCAM;TNC;SLC11A2;TNFRSF12A;MAPK3;SPOCK1;YWHAH	0.59913
GO:0015980	0.455744	1.16389	3.45666	4	261	energy derivation by oxidation of organic compounds	0.5	ATP5L;MARCKS;PYGB;UCP2	0.59913
GO:0007409	0.456144	1.11658	5.40351	6	408	axonogenesis	1	CD24;SEMA4F;ALCAM;TNC;TNFRSF12A;MAPK3	0.59913
GO:0006473	0.456302	1.31117	1.53629	2	116	protein acetylation	0.5	MORF4L1;MAPK3	0.59913
GO:0030323	0.456302	1.31117	1.53629	2	116	respiratory tube development	1	SPARC;PLOD3	0.59913
GO:0046883	0.456302	1.31117	1.53629	2	116	regulation of hormone secretion	0	GLUD1;MARCKS	0.59913
GO:0050890	0.456302	1.31117	1.53629	2	116	cognition	1	SLC11A2;PJA2	0.59913
GO:0051248	0.45867	1.15928	3.4699	4	262	negative regulation of protein metabolic process	0.5	IGFBP5;JARID2;PPP2R1A;TIMP3	0.600991
GO:0051336	0.458792	1.08291	8.3569	9	631	regulation of hydrolase activity	0.666667	TPP1;F2R;FGFR3;SLC11A2;SERPINE1;ANGPTL4;VRK3;RGS4;SPOCK1	0.600991
GO:0051321	0.460719	1.29966	1.54954	2	117	meiotic cell cycle	0.5	STAG2;CKS2	0.60281
GO:0002790	0.465115	1.28834	1.56278	2	118	peptide secretion	0	GLUD1;MARCKS	0.606437
GO:0006575	0.465115	1.28834	1.56278	2	118	cellular modified amino acid metabolic process	1	GLO1;GLRX2	0.606437
GO:0032872	0.465115	1.28834	1.56278	2	118	regulation of stress-activated MAPK cascade	0.5	IRAK1;MAPK3	0.606437
GO:0035966	0.469491	1.27722	1.57602	2	119	response to topologically incorrect protein	0	TPP1;CCND1	0.610011
GO:0050727	0.469491	1.27722	1.57602	2	119	regulation of inflammatory response	1	IL6ST;SERPINE1	0.610011
GO:0070302	0.469491	1.27722	1.57602	2	119	regulation of stress-activated protein kinase signaling cascade	0.5	IRAK1;MAPK3	0.610011
GO:0006917	0.470473	1.1158	4.50292	5	340	induction of apoptosis	0.6	CD24;CDKN1A;DYNLL2;TNFRSF12A;PPP2R1A	0.610579
GO:0048699	0.473559	1.059	10.4362	11	788	generation of neurons	0.818182	CD24;SEMA4F;CTHRC1;DYNLL2;ALCAM;TNC;SLC11A2;TNFRSF12A;MAPK3;SPOCK1;YWHAH	0.613534
GO:0021700	0.473845	1.26628	1.58927	2	120	developmental maturation	1	FGFR3;PTBP3	0.613534
GO:0012502	0.475602	1.10898	4.52941	5	342	induction of programmed cell death	0.6	CD24;CDKN1A;DYNLL2;TNFRSF12A;PPP2R1A	0.614181
GO:0006401	0.47599	1.17364	2.56932	3	194	RNA catabolic process	0.666667	PPP2R1A;RPL6;RPL9	0.614181
GO:0009615	0.47599	1.17364	2.56932	3	194	response to virus	1	POLR3G;IVNS1ABP;TMEM173	0.614181
GO:0000077	0.478178	1.25553	1.60251	2	121	DNA damage checkpoint	0.5	CDKN1A;CCND1	0.616294
GO:0008544	0.479384	1.16743	2.58256	3	195	epidermis development	1	IGFBP5;ATP2A2;PLOD3	0.617138
GO:0043065	0.482535	1.07431	6.54248	7	494	positive regulation of apoptotic process	0.714286	CD24;CDKN1A;DYNLL2;FRZB;MSX1;TNFRSF12A;PPP2R1A	0.619534
GO:0051223	0.482767	1.16127	2.5958	3	196	regulation of protein transport	1	CDKN1A;F2R;TMEM173	0.619534
GO:0045597	0.483268	1.09889	4.56914	5	345	positive regulation of cell differentiation	1	FRZB;IL6ST;TNFRSF12A;PDLIM7;CD34	0.619534
GO:0044249	0.483458	1.0203	53.3067	54	4025	cellular biosynthetic process	0.555556	CDKN1A;BASP1;POLR3G;IVNS1ABP;ATP5L;STAG2;DBF4;MORF4L1;PRDM4;CSTF3;DAB2;EIF2D;EIF4G2;F2R;GLUD1;PIGW;TMEM173;IGFBP5;ILF3;IRAK1;JARID2;MSX1;ATP1B1;ATP2A2;SLC11A2;GLRX2;SAR1B;PLAUR;BRWD1;DARS2;PPP2R1A;RPRD1A;MAPK3;MIF4GD;PTMA;PTS;RPL6;RPL9;RRM2;SSR3;SS18;YWHAH;NCOA4;TMX1;TOX2;CGGBP1;PDXK;CBFB;INPP4B;MCFD2;FAM58A;NMT2;CD34;CDC25C	0.619534
GO:0030163	0.488744	1.07764	5.58892	6	422	protein catabolic process	0.333333	TPP1;DAB2;CHFR;TIMP3;USP38;CCNF	0.625124
GO:0033036	0.488936	1.02937	19.5083	20	1473	macromolecule localization	0.65	CD24;CDKN1A;EIF2D;F2R;TMEM173;IRAK1;KPNA2;MSX1;NMD3;SAR1B;GLTP;MAPK3;RPL6;RPL9;SSR3;YWHAH;PLOD3;MCFD2;CD34;SCAMP1	0.625124
GO:0006112	0.491047	1.22433	1.64224	2	124	energy reserve metabolic process	0.5	MARCKS;PYGB	0.625685
GO:0042770	0.491047	1.22433	1.64224	2	124	signal transduction in response to DNA damage	1	CDKN1A;MSX1	0.625685
GO:0044106	0.491051	1.07496	5.60217	6	423	cellular amine metabolic process	0.666667	GLO1;GLUD1;GLRX2;DARS2;PTS;CD34	0.625685
GO:0014706	0.492856	1.1432	2.63553	3	199	striated muscle tissue development	1	F2R;TNC;IGFBP5	0.625867
GO:0034470	0.492856	1.1432	2.63553	3	199	ncRNA processing	0.333333	FTSJ1;GAR1;NOP14	0.625867
GO:0043068	0.493202	1.06291	6.6087	7	499	positive regulation of programmed cell death	0.714286	CD24;CDKN1A;DYNLL2;FRZB;MSX1;TNFRSF12A;PPP2R1A	0.625867
GO:0051130	0.493429	1.08573	4.62212	5	349	positive regulation of cellular component organization	0.8	JARID2;SERPINE1;TNFRSF12A;MAPK3;PDXP	0.625867
GO:0009059	0.495056	1.01611	44.4995	45	3360	macromolecule biosynthetic process	0.533333	CDKN1A;BASP1;POLR3G;IVNS1ABP;STAG2;DBF4;MORF4L1;PRDM4;CSTF3;DAB2;EIF2D;EIF4G2;F2R;PIGW;TMEM173;IGFBP5;ILF3;IRAK1;JARID2;MSX1;GLRX2;SAR1B;PLAUR;BRWD1;DARS2;PPP2R1A;RPRD1A;MAPK3;MIF4GD;PTMA;RPL6;RPL9;RRM2;SSR3;SS18;YWHAH;NCOA4;TMX1;TOX2;CGGBP1;CBFB;MCFD2;FAM58A;NMT2;CDC25C	0.626103
GO:0015833	0.495292	1.21427	1.65549	2	125	peptide transport	0	GLUD1;MARCKS	0.626103
GO:0019882	0.495292	1.21427	1.65549	2	125	antigen processing and presentation	1	ITGB5;SAR1B	0.626103
GO:0034660	0.499035	1.09824	3.65531	4	276	ncRNA metabolic process	0.25	FTSJ1;GAR1;DARS2;NOP14	0.629326
GO:0000084	0.499515	1.20437	1.66873	2	126	S phase of mitotic cell cycle	0.5	CDKN1A;CCND1	0.629326
GO:0070838	0.499528	1.13145	2.66202	3	201	divalent metal ion transport	1	F2R;ATP2A2;SLC11A2	0.629326
GO:0002520	0.500245	1.06436	5.65514	6	427	immune system development	0.5	DHRS2;JARID2;SLC11A2;CD34;GAB2;PTBP3	0.629522
GO:0006644	0.502848	1.12566	2.67527	3	202	phospholipid metabolic process	0.666667	PIGW;PLAUR;INPP4B	0.632087
GO:0031570	0.503716	1.19463	1.68197	2	127	DNA integrity checkpoint	0.5	CDKN1A;CCND1	0.632468
GO:0051254	0.505913	1.03189	10.6878	11	807	positive regulation of RNA metabolic process	0.636364	DAB2;F2R;TMEM173;ILF3;IRAK1;MSX1;MAPK3;SS18;YWHAH;NCOA4;TMX1	0.634516
GO:0018205	0.507894	1.18505	1.69522	2	128	peptidyl-lysine modification	0.5	MORF4L1;MAPK3	0.636287
GO:0051247	0.509384	1.05396	5.70812	6	431	positive regulation of protein metabolic process	0.5	DAB2;FGFR3;IL6ST;JARID2;MAPK3;CCND1	0.636817
GO:0072511	0.509454	1.11426	2.70175	3	204	divalent inorganic cation transport	1	F2R;ATP2A2;SLC11A2	0.636817
GO:0060284	0.511037	1.0634	4.71483	5	356	regulation of cell development	0.8	SEMA4F;FRZB;TNFRSF12A;SPOCK1;YWHAH	0.638076
GO:0048705	0.512049	1.17561	1.70846	2	129	skeletal system morphogenesis	1	FGFR3;MSX1	0.638076
GO:0010942	0.51224	1.04296	6.7279	7	508	positive regulation of cell death	0.714286	CD24;CDKN1A;DYNLL2;FRZB;MSX1;TNFRSF12A;PPP2R1A	0.638076
GO:0048011	0.51274	1.10865	2.715	3	205	nerve growth factor receptor signaling pathway	0.333333	PRDM4;IRAK1;MAPK3	0.638076
GO:0002253	0.516014	1.10309	2.72824	3	206	activation of immune response	0.666667	TMEM173;IRAK1;MAPK3	0.640225
GO:0032868	0.516014	1.10309	2.72824	3	206	response to insulin stimulus	0.666667	FGFR3;MAPK3;UCP2	0.640225
GO:0043410	0.516181	1.16632	1.72171	2	130	positive regulation of MAPK cascade	1	F2R;FGFR3	0.640225
GO:0051172	0.519125	1.02357	9.78724	10	739	negative regulation of nitrogen compound metabolic process	0.7	BASP1;STAG2;DAB2;ILF3;IRAK1;JARID2;MSX1;PTBP2;CD34;PTBP3	0.643164
GO:0055080	0.521527	1.0661	3.76127	4	284	cation homeostasis	1	CD24;F2R;IL6ST;SLC11A2	0.645426
GO:0080135	0.522528	1.09213	2.75473	3	208	regulation of cellular response to stress	0.666667	IRAK1;MSX1;MAPK3	0.645443
GO:0007423	0.524306	1.06221	3.77451	4	285	sensory organ development	1	CTHRC1;FRZB;MSX1;SPARC	0.645443
GO:0043281	0.524377	1.14818	1.74819	2	132	regulation of cysteine-type endopeptidase activity involved in apoptotic process	1	F2R;SLC11A2	0.645443
GO:2000602	0.524377	1.14818	1.74819	2	132	regulation of interphase of mitotic cell cycle	0.5	CDKN1A;CCND1	0.645443
GO:0051049	0.524422	1.02192	8.82043	9	666	regulation of transport	0.555556	CDKN1A;F2R;GLUD1;TMEM173;IRAK1;MARCKS;SERPINE1;MAPK3;GAB2	0.645443
GO:0060537	0.525768	1.08674	2.76797	3	209	muscle tissue development	1	F2R;TNC;IGFBP5	0.646195
GO:0033554	0.526188	1.01207	12.8598	13	971	cellular response to stress	0.615385	DHRS2;CDKN1A;MORF4L1;TPP1;TNC;IRAK1;MSX1;SLC11A2;GLRX2;MAPK3;CCND1;PXDN;CD34	0.646195
GO:0051640	0.52844	1.13931	1.76144	2	133	organelle localization	0.5	SAR1B;KIF3B	0.64825
GO:0043086	0.529722	1.03126	5.82731	6	440	negative regulation of catalytic activity	0.666667	CDKN1A;SERPINE1;ANGPTL4;PPP2R1A;RGS4;SPOCK1	0.648548
GO:0050767	0.529841	1.05451	3.801	4	287	regulation of neurogenesis	0.75	SEMA4F;TNFRSF12A;SPOCK1;YWHAH	0.648548
GO:0045333	0.532479	1.13058	1.77468	2	134	cellular respiration	0.5	ATP5L;UCP2	0.650356
GO:0051320	0.532479	1.13058	1.77468	2	134	S phase	0.5	CDKN1A;CCND1	0.650356
GO:0007411	0.535345	1.04692	3.82749	4	289	axon guidance	1	CD24;SEMA4F;ALCAM;MAPK3	0.653144
GO:0019752	0.539088	1.00888	8.92638	9	674	carboxylic acid metabolic process	0.555556	GLO1;GLUD1;GLRX2;DARS2;MAPK3;PTS;BSG;MCFD2;CD34	0.654606
GO:0043436	0.539088	1.00888	8.92638	9	674	oxoacid metabolic process	0.555556	GLO1;GLUD1;GLRX2;DARS2;MAPK3;PTS;BSG;MCFD2;CD34	0.654606
GO:0006812	0.539301	1.01538	6.90007	7	521	cation transport	0.857143	ATP5L;F2R;ATP1B1;ATP2A2;SLC11A2;SLC20A1;UCP2	0.654606
GO:0051046	0.540817	1.03944	3.85397	4	291	regulation of secretion	0.25	F2R;GLUD1;MARCKS;GAB2	0.654606
GO:0019058	0.541783	1.06051	2.83419	3	214	viral infectious cycle	1	RPL6;RPL9;NMT2	0.654606
GO:0019637	0.541783	1.06051	2.83419	3	214	organophosphate metabolic process	0.666667	PIGW;PLAUR;INPP4B	0.654606
GO:0032147	0.541783	1.06051	2.83419	3	214	activation of protein kinase activity	0.666667	F2R;IRAK1;MAPK3	0.654606
GO:0070201	0.541783	1.06051	2.83419	3	214	regulation of establishment of protein localization	1	CDKN1A;F2R;TMEM173	0.654606
GO:0006952	0.541803	1.00442	9.95941	10	752	defense response	0.9	POLR3G;F2R;TMEM173;IL6ST;IL10RB;IRAK1;SERPINE1;MAPK3;HIST1H2BK;HIST1H2BJ	0.654606
GO:0009058	0.543693	0.994413	54.194	54	4092	biosynthetic process	0.555556	CDKN1A;BASP1;POLR3G;IVNS1ABP;ATP5L;STAG2;DBF4;MORF4L1;PRDM4;CSTF3;DAB2;EIF2D;EIF4G2;F2R;GLUD1;PIGW;TMEM173;IGFBP5;ILF3;IRAK1;JARID2;MSX1;ATP1B1;ATP2A2;SLC11A2;GLRX2;SAR1B;PLAUR;BRWD1;DARS2;PPP2R1A;RPRD1A;MAPK3;MIF4GD;PTMA;PTS;RPL6;RPL9;RRM2;SSR3;SS18;YWHAH;NCOA4;TMX1;TOX2;CGGBP1;PDXK;CBFB;INPP4B;MCFD2;FAM58A;NMT2;CD34;CDC25C	0.656181
GO:2000116	0.544457	1.10517	1.81441	2	137	regulation of cysteine-type endopeptidase activity	1	F2R;SLC11A2	0.656396
GO:0051493	0.548103	1.05037	2.86068	3	216	regulation of cytoskeleton organization	0.666667	MAPK3;PDXP;CCNF	0.659024
GO:0006790	0.548402	1.09694	1.82766	2	138	sulfur compound metabolic process	1	GLO1;GLRX2	0.659024
GO:0010639	0.548402	1.09694	1.82766	2	138	negative regulation of organelle organization	0	JARID2;CCNF	0.659024
GO:0033043	0.550323	1.01558	4.92673	5	372	regulation of organelle organization	0.4	JARID2;MAPK3;PDXP;CCNF;CDC25C	0.660623
GO:0010468	0.551479	0.990453	36.2618	36	2738	regulation of gene expression	0.583333	CDKN1A;BASP1;POLR3G;MORF4L1;PRDM4;DAB2;EIF4G2;F2R;TNC;TMEM173;IGFBP5;ILF3;IRAK1;JARID2;MSX1;SERPINE1;GLRX2;PLAUR;BRWD1;PPP2R1A;RPRD1A;MAPK3;MIF4GD;PTBP2;RPL6;RRM2;SS18;YWHAH;NCOA4;TMX1;TOX2;CGGBP1;CBFB;FAM58A;CD34;PTBP3	0.661302
GO:0044265	0.555396	0.996564	8.0258	8	606	cellular macromolecule catabolic process	0.375	DAB2;H1F0;PPP2R1A;CHFR;RPL6;RPL9;USP38;CCNF	0.664145
GO:0022008	0.555894	0.991619	11.0851	11	837	neurogenesis	0.818182	CD24;SEMA4F;CTHRC1;DYNLL2;ALCAM;TNC;SLC11A2;TNFRSF12A;MAPK3;SPOCK1;YWHAH	0.664145
GO:0031644	0.556221	1.08085	1.85415	2	140	regulation of neurological system process	1	F2R;YWHAH	0.664145
GO:0046879	0.556221	1.08085	1.85415	2	140	hormone secretion	0	GLUD1;MARCKS	0.664145
GO:0030097	0.557524	1.00707	4.96646	5	375	hemopoiesis	0.6	DHRS2;SLC11A2;CD34;GAB2;PTBP3	0.664991
GO:0008286	0.560095	1.07298	1.86739	2	141	insulin receptor signaling pathway	1	FGFR3;MAPK3	0.666518
GO:0051186	0.56059	1.03064	2.91366	3	220	cofactor metabolic process	0.666667	SLC11A2;PTS;PDXK	0.666518
GO:0051259	0.56059	1.03064	2.91366	3	220	protein oligomerization	0.333333	IRAK1;ANGPTL4;RRM2	0.666518
GO:0009952	0.563945	1.06523	1.88063	2	142	anterior/posterior pattern specification	1	BASP1;MSX1	0.669573
GO:0006082	0.564355	0.986796	9.1118	9	688	organic acid metabolic process	0.555556	GLO1;GLUD1;GLRX2;DARS2;MAPK3;PTS;BSG;MCFD2;CD34	0.669573
GO:0032879	0.570386	0.979855	12.2241	12	923	regulation of localization	0.666667	CDKN1A;F2R;GLUD1;TMEM173;IGFBP5;IL6ST;IRAK1;MARCKS;SERPINE1;PLAU;MAPK3;GAB2	0.676013
GO:0001822	0.571572	1.05004	1.90712	2	144	kidney development	1	BASP1;CD34	0.676703
GO:0048568	0.572869	1.01163	2.96663	3	224	embryonic organ development	1	CTHRC1;FRZB;MSX1	0.677522
GO:0010629	0.576777	0.976093	9.20451	9	695	negative regulation of gene expression	0.666667	CDKN1A;BASP1;DAB2;ILF3;IRAK1;JARID2;MSX1;PLAUR;CD34	0.681298
GO:0048878	0.577739	0.977486	7.1517	7	540	chemical homeostasis	1	CD24;F2R;IGFBP5;IL6ST;SLC11A2;SERPINE1;ANGPTL4	0.681298
GO:0007265	0.578929	1.00238	2.99312	3	226	Ras protein signal transduction	1	CDKN1A;F2R;MAPK3	0.681298
GO:0006869	0.579104	1.03527	1.93361	2	146	lipid transport	0	IRAK1;GLTP	0.681298
GO:0009914	0.579104	1.03527	1.93361	2	146	hormone transport	0	GLUD1;MARCKS	0.681298
GO:0019080	0.582833	1.02804	1.94685	2	147	viral genome expression	1	RPL6;RPL9	0.684192
GO:0019083	0.582833	1.02804	1.94685	2	147	viral transcription	1	RPL6;RPL9	0.684192
GO:0010557	0.583396	0.97007	11.3103	11	854	positive regulation of macromolecule biosynthetic process	0.636364	DAB2;F2R;TMEM173;ILF3;IRAK1;MSX1;MAPK3;SS18;YWHAH;NCOA4;TMX1	0.684192
GO:0001701	0.584936	0.993289	3.01961	3	228	in utero embryonic development	0.666667	DAB2;MSX1;PLOD3	0.684295
GO:0042180	0.585557	0.968581	9.27073	9	700	cellular ketone metabolic process	0.555556	GLO1;GLUD1;GLRX2;DARS2;MAPK3;PTS;BSG;MCFD2;CD34	0.684295
GO:0002697	0.586538	1.02091	1.9601	2	148	regulation of immune effector process	0.5	TMEM173;GAB2	0.684295
GO:0009416	0.586538	1.02091	1.9601	2	148	response to light stimulus	0.5	CDKN1A;CCND1	0.684295
GO:0046777	0.586538	1.02091	1.9601	2	148	protein autophosphorylation	0.5	FGFR3;IRAK1	0.684295
GO:0071375	0.587919	0.988806	3.03285	3	229	cellular response to peptide hormone stimulus	0.666667	FGFR3;MAPK3;UCP2	0.685191
GO:0044255	0.589097	0.965842	8.26419	8	624	cellular lipid metabolic process	0.625	PIGW;IL6ST;ANGPTL4;PLAUR;PPP2R1A;MAPK3;TXNRD1;INPP4B	0.685851
GO:0072001	0.590219	1.01387	1.97334	2	149	renal system development	1	BASP1;CD34	0.686444
GO:0051960	0.593672	0.969989	4.11885	4	311	regulation of nervous system development	0.75	SEMA4F;TNFRSF12A;SPOCK1;YWHAH	0.689228
GO:0016570	0.593844	0.979958	3.05934	3	231	histone modification	0.333333	MORF4L1;JARID2;MAPK3	0.689228
GO:0044281	0.594622	0.967544	27.7327	27	2094	small molecule metabolic process	0.592593	ATP5L;FTSJ1;GLO1;GLUD1;IGFBP5;IL6ST;JARID2;MARCKS;ATP1B1;ATP2A2;GLRX2;SAR1B;ANGPTL4;PPME1;DARS2;MAPK3;PTS;PYGB;RGS4;RRM2;SDC1;BSG;TXNRD1;UCP2;PDXK;MCFD2;CD34	0.689416
GO:0000209	0.597509	1.00009	1.99983	2	151	protein polyubiquitination	0	UBE2E3;CHFR	0.692047
GO:0080090	0.600306	0.969185	47.0026	46	3549	regulation of primary metabolic process	0.543478	CD24;CDKN1A;BASP1;POLR3G;STAG2;MORF4L1;PRDM4;CKS2;TPP1;DAB2;EIF4G2;F2R;CCNY;FGFR3;TMEM173;IGFBP5;IL6ST;ILF3;IRAK1;JARID2;KPNA2;MSX1;SERPINE1;GLRX2;PLAUR;BRWD1;PPP2R1A;RPRD1A;MAPK3;MIF4GD;PTBP2;CCND1;RGS4;RPL6;RRM2;SS18;TIMP3;YWHAH;NCOA4;TMX1;TOX2;CGGBP1;CBFB;FAM58A;CDC25C;PTBP3	0.694569
GO:0016070	0.606239	0.965545	42.0494	41	3175	RNA metabolic process	0.536585	BASP1;POLR3G;IVNS1ABP;MORF4L1;SNRNP27;PRDM4;CSTF3;DAB2;EIF4G2;F2R;FTSJ1;TMEM173;ILF3;IRAK1;JARID2;MSX1;GLRX2;LSM7;BRWD1;GAR1;DARS2;PPP2R1A;RPRD1A;MAPK3;MIF4GD;ISY1;PTMA;PTBP2;RPL6;RPL9;RRM2;SS18;YWHAH;NCOA4;TMX1;TOX2;CGGBP1;NOP14;CBFB;FAM58A;PTBP3	0.70071
GO:0032870	0.608822	0.950884	4.19831	4	317	cellular response to hormone stimulus	0.75	FGFR3;MAPK3;UCP2;PLOD3	0.70297
GO:0031323	0.611	0.964642	48.168	47	3637	regulation of cellular metabolic process	0.531915	CD24;CDKN1A;BASP1;POLR3G;STAG2;MORF4L1;PRDM4;CKS2;TPP1;DAB2;EIF4G2;F2R;CCNY;FGFR3;PPP1R14B;TMEM173;IGFBP5;IL6ST;ILF3;IRAK1;JARID2;KPNA2;MSX1;GLRX2;VRK3;BRWD1;PPP2R1A;RPRD1A;MAPK3;MIF4GD;PTBP2;CCND1;RGS4;RPL6;RRM2;SS18;TIMP3;YWHAH;NCOA4;TMX1;TOX2;CGGBP1;CBFB;FAM58A;CD34;CDC25C;PTBP3	0.704367
GO:0016569	0.61129	0.954322	3.1388	3	237	covalent chromatin modification	0.333333	MORF4L1;JARID2;MAPK3	0.704367
GO:0007417	0.613452	0.942889	6.34383	6	479	central nervous system development	0.666667	FRZB;JARID2;MSX1;PTS;SPOCK1;TIMP3	0.706132
GO:0022415	0.619825	0.94199	3.17853	3	240	viral reproductive process	1	RPL6;RPL9;NMT2	0.712735
GO:0042110	0.622642	0.937949	3.19178	3	241	T cell activation	1	CD24;IL6ST;YES1	0.71524
GO:0031400	0.629114	0.942372	2.11902	2	160	negative regulation of protein modification process	0	JARID2;PPP2R1A	0.721934
GO:0034762	0.632505	0.936362	2.13227	2	161	regulation of transmembrane transport	1	CDKN1A;TMEM173	0.725082
GO:0051253	0.633823	0.926036	8.59529	8	649	negative regulation of RNA metabolic process	0.625	BASP1;DAB2;ILF3;IRAK1;JARID2;MSX1;PTBP2;PTBP3	0.725851
GO:0045934	0.639697	0.922965	9.69453	9	732	negative regulation of nucleobase-containing compound metabolic process	0.666667	BASP1;STAG2;DAB2;ILF3;IRAK1;JARID2;MSX1;PTBP2;PTBP3	0.731829
GO:0006954	0.640453	0.911902	4.37049	4	330	inflammatory response	1	F2R;IL6ST;IL10RB;SERPINE1	0.731946
GO:0032880	0.644668	0.9068	3.29773	3	249	regulation of protein localization	1	CDKN1A;F2R;TMEM173	0.736013
GO:0007015	0.645829	0.913061	2.18524	2	165	actin filament organization	0.5	PDXP;CALD1	0.736587
GO:0009308	0.651156	0.904911	6.59546	6	498	amine metabolic process	0.666667	GLO1;GLUD1;GLRX2;DARS2;PTS;CD34	0.741396
GO:0044419	0.652171	0.897724	4.4367	4	335	interspecies interaction between organisms	0.5	IVNS1ABP;KPNA2;MAPK3;CDC25C	0.741396
GO:0007178	0.652347	0.901834	2.21173	2	167	transmembrane receptor protein serine/threonine kinase signaling pathway	0.5	IRAK1;MSX1	0.741396
GO:0002009	0.652693	0.895636	3.33746	3	252	morphogenesis of an epithelium	1	CTHRC1;FRZB;TNC	0.741396
GO:0031325	0.654804	0.924182	17.1508	16	1295	positive regulation of cellular metabolic process	0.625	CDKN1A;DAB2;F2R;FGFR3;TMEM173;IL6ST;ILF3;IRAK1;JARID2;MSX1;MAPK3;CCND1;SS18;YWHAH;NCOA4;TMX1	0.742406
GO:0006486	0.655571	0.896322	2.22497	2	168	protein glycosylation	0.5	SAR1B;MCFD2	0.742406
GO:0043413	0.655571	0.896322	2.22497	2	168	macromolecule glycosylation	0.5	SAR1B;MCFD2	0.742406
GO:0046649	0.65908	0.889421	4.47644	4	338	lymphocyte activation	1	CD24;CDKN1A;IL6ST;YES1	0.745626
GO:0006006	0.661947	0.885495	2.25146	2	170	glucose metabolic process	1	IGFBP5;PYGB	0.74736
GO:0070085	0.661947	0.885495	2.25146	2	170	glycosylation	0.5	SAR1B;MCFD2	0.74736
GO:0019941	0.663635	0.883968	4.50292	4	340	modification-dependent protein catabolic process	0.25	DAB2;CHFR;USP38;CCNF	0.747903
GO:0006816	0.6651	0.880178	2.26471	2	171	calcium ion transport	1	F2R;ATP2A2	0.747903
GO:0010876	0.6651	0.880178	2.26471	2	171	lipid localization	0	IRAK1;GLTP	0.747903
GO:0050673	0.6651	0.880178	2.26471	2	171	epithelial cell proliferation	0.5	CCND1;CD34	0.747903
GO:0006732	0.668229	0.874923	2.27795	2	172	coenzyme metabolic process	0.5	PTS;PDXK	0.750668
GO:0043632	0.670391	0.87591	4.54266	4	343	modification-dependent macromolecule catabolic process	0.25	DAB2;CHFR;USP38;CCNF	0.751895
GO:0045935	0.671204	0.902672	12.0784	11	912	positive regulation of nucleobase-containing compound metabolic process	0.636364	DAB2;F2R;TMEM173;ILF3;IRAK1;MSX1;MAPK3;SS18;YWHAH;NCOA4;TMX1	0.751895
GO:0007005	0.671335	0.869729	2.29119	2	173	mitochondrion organization	0	LETM1;DARS2	0.751895
GO:0006508	0.673083	0.895161	9.97265	9	753	proteolysis	0.555556	TPP1;DAB2;PLAU;PLAUR;CHFR;STAMBPL1;TIMP3;USP38;CCNF	0.7531
GO:0051403	0.674417	0.864596	2.30444	2	174	stress-activated MAPK cascade	0.5	IRAK1;MAPK3	0.753839
GO:0009056	0.679546	0.914434	21.5875	20	1630	catabolic process	0.6	ATP5L;TPP1;DAB2;GLUD1;IAH1;H1F0;SAR1B;PPP2R1A;CHFR;PYGB;RGS4;RPL6;RPL9;TIMP3;YWHAH;PXDN;FAM176A;USP38;CES2;CCNF	0.758815
GO:0031098	0.680512	0.854507	2.33093	2	176	stress-activated protein kinase signaling cascade	0.5	IRAK1;MAPK3	0.759137
GO:0009205	0.682356	0.868161	5.72136	5	432	purine ribonucleoside triphosphate metabolic process	1	ATP5L;ATP1B1;ATP2A2;SAR1B;RGS4	0.75968
GO:0071495	0.682356	0.868161	5.72136	5	432	cellular response to endogenous stimulus	0.6	FGFR3;PPP2R1A;MAPK3;UCP2;PLOD3	0.75968
GO:0002757	0.683524	0.849549	2.34417	2	177	immune response-activating signal transduction	0.5	IRAK1;MAPK3	0.760226
GO:0009199	0.684323	0.866054	5.73461	5	433	ribonucleoside triphosphate metabolic process	1	ATP5L;ATP1B1;ATP2A2;SAR1B;RGS4	0.760359
GO:0051603	0.690103	0.852567	4.66185	4	352	proteolysis involved in cellular protein catabolic process	0.25	DAB2;CHFR;USP38;CCNF	0.765345
GO:0009144	0.690177	0.859792	5.77434	5	436	purine nucleoside triphosphate metabolic process	1	ATP5L;ATP1B1;ATP2A2;SAR1B;RGS4	0.765345
GO:0006310	0.692424	0.835009	2.3839	2	180	DNA recombination	0	MORF4L1;KPNA2	0.767077
GO:0071822	0.694893	0.87251	9.08531	8	686	protein complex subunit organization	0.625	IRAK1;ANGPTL4;PPP2R1A;MAPK3;PDXP;RPL6;RPL9;RRM2	0.768791
GO:0016042	0.695344	0.830271	2.39714	2	181	lipid catabolic process	1	IAH1;YWHAH	0.768791
GO:0051173	0.696235	0.883485	12.3168	11	930	positive regulation of nitrogen compound metabolic process	0.636364	DAB2;F2R;TMEM173;ILF3;IRAK1;MSX1;MAPK3;SS18;YWHAH;NCOA4;TMX1	0.769017
GO:0009141	0.705431	0.843513	5.88029	5	444	nucleoside triphosphate metabolic process	1	ATP5L;ATP1B1;ATP2A2;SAR1B;RGS4	0.778406
GO:0044257	0.706921	0.832809	4.7678	4	360	cellular protein catabolic process	0.25	DAB2;CHFR;USP38;CCNF	0.779283
GO:0019932	0.712393	0.802916	2.47661	2	187	second-messenger-mediated signaling	0.5	F2R;PPP2R1A	0.784288
GO:0030001	0.712861	0.835593	5.93326	5	448	metal ion transport	1	F2R;ATP1B1;ATP2A2;SLC11A2;SLC20A1	0.784288
GO:0031327	0.716099	0.85925	10.3567	9	782	negative regulation of cellular biosynthetic process	0.666667	BASP1;STAG2;DAB2;IGFBP5;ILF3;IRAK1;JARID2;MSX1;CD34	0.787076
GO:0009150	0.723762	0.823979	6.01273	5	454	purine ribonucleotide metabolic process	1	ATP5L;ATP1B1;ATP2A2;SAR1B;RGS4	0.794719
GO:2000113	0.726578	0.844651	9.36343	8	707	negative regulation of cellular macromolecule biosynthetic process	0.625	BASP1;STAG2;DAB2;IGFBP5;ILF3;IRAK1;JARID2;MSX1	0.79703
GO:0006811	0.728032	0.843366	9.37668	8	708	ion transport	0.75	ATP5L;F2R;ATP1B1;ATP2A2;SLC11A2;SLC20A1;BSG;UCP2	0.797843
GO:0009890	0.732801	0.845166	10.5157	9	794	negative regulation of biosynthetic process	0.666667	BASP1;STAG2;DAB2;IGFBP5;ILF3;IRAK1;JARID2;MSX1;CD34	0.802284
GO:0031328	0.735347	0.853125	12.7141	11	960	positive regulation of cellular biosynthetic process	0.636364	DAB2;F2R;TMEM173;ILF3;IRAK1;MSX1;MAPK3;SS18;YWHAH;NCOA4;TMX1	0.804286
GO:0009259	0.741273	0.805296	6.14517	5	464	ribonucleotide metabolic process	1	ATP5L;ATP1B1;ATP2A2;SAR1B;RGS4	0.808773
GO:0043161	0.741586	0.757116	2.62229	2	198	proteasomal ubiquitin-dependent protein catabolic process	0	DAB2;CCNF	0.808773
GO:0006873	0.742338	0.791444	5.00619	4	378	cellular ion homeostasis	1	CD24;F2R;IL6ST;SLC11A2	0.808773
GO:0043009	0.742338	0.791444	5.00619	4	378	chordate embryonic development	0.75	CTHRC1;DAB2;MSX1;PLOD3	0.808773
GO:0044057	0.743226	0.774419	3.84073	3	290	regulation of system process	1	F2R;IL6ST;YWHAH	0.808953
GO:0045087	0.744208	0.789262	5.01944	4	379	innate immune response	0.75	POLR3G;TMEM173;IRAK1;MAPK3	0.809236
GO:0055085	0.747836	0.825755	9.56209	8	722	transmembrane transport	0.875	CDKN1A;ATP5L;TMEM173;ATP1B1;ATP2A2;SLC11A2;SLC20A1;BSG	0.812393
GO:0008202	0.749099	0.745504	2.66202	2	201	steroid metabolic process	0.5	DHRS2;YWHAH	0.812975
GO:0009891	0.750049	0.841511	12.8731	11	972	positive regulation of biosynthetic process	0.636364	DAB2;F2R;TMEM173;ILF3;IRAK1;MSX1;MAPK3;SS18;YWHAH;NCOA4;TMX1	0.813218
GO:0010558	0.75331	0.820849	9.61507	8	726	negative regulation of macromolecule biosynthetic process	0.625	BASP1;STAG2;DAB2;IGFBP5;ILF3;IRAK1;JARID2;MSX1	0.815368
GO:0009792	0.755213	0.776413	5.0989	4	385	embryo development ending in birth or egg hatching	0.75	CTHRC1;DAB2;MSX1;PLOD3	0.815368
GO:0035556	0.755319	0.859866	19.3891	17	1464	intracellular signal transduction	0.647059	CD24;CDKN1A;CKS2;F2R;FGFR3;IGFBP5;IL6ST;IRAK1;MSX1;VRK3;PPP2R1A;MAPK3;TMEM9B;SLC20A1;SS18;GAB2;PJA2	0.815368
GO:0050877	0.755336	0.825935	10.7408	9	811	neurological system process	0.777778	TPP1;F2R;SLC11A2;SPATA7;MAPK3;TGFBI;TIMP3;YWHAH;PJA2	0.815368
GO:0007507	0.755672	0.758154	3.92019	3	296	heart development	1	BASP1;MSX1;SPARC	0.815368
GO:0010498	0.756424	0.734237	2.70175	2	204	proteasomal protein catabolic process	0	DAB2;CCNF	0.815395
GO:0019318	0.765906	0.719724	2.75473	2	208	hexose metabolic process	1	IGFBP5;PYGB	0.824822
GO:2000112	0.769806	0.877144	34.3282	31	2592	regulation of cellular macromolecule biosynthetic process	0.516129	CDKN1A;BASP1;POLR3G;STAG2;MORF4L1;PRDM4;DAB2;EIF4G2;F2R;TMEM173;IGFBP5;ILF3;IRAK1;JARID2;MSX1;GLRX2;BRWD1;PPP2R1A;RPRD1A;MAPK3;MIF4GD;RPL6;RRM2;SS18;YWHAH;NCOA4;TMX1;TOX2;CGGBP1;CBFB;FAM58A	0.828205
GO:0009101	0.770527	0.712677	2.78122	2	210	glycoprotein biosynthetic process	0.5	SAR1B;MCFD2	0.828205
GO:0007389	0.771513	0.737476	4.02614	3	304	pattern specification process	0.666667	BASP1;MSX1;KIF3B	0.82847
GO:0044248	0.781489	0.838376	18.6739	16	1410	cellular catabolic process	0.5625	ATP5L;TPP1;DAB2;GLUD1;H1F0;SAR1B;PPP2R1A;CHFR;RGS4;RPL6;RPL9;TIMP3;PXDN;FAM176A;USP38;CCNF	0.838171
GO:0055082	0.782792	0.744047	5.3108	4	401	cellular chemical homeostasis	1	CD24;F2R;IL6ST;SLC11A2	0.838171
GO:0071702	0.782792	0.744047	5.3108	4	401	organic substance transport	0.25	IRAK1;GLTP;BSG;YES1	0.838171
GO:0003002	0.786082	0.689045	2.87393	2	217	regionalization	1	BASP1;MSX1	0.84089
GO:0003001	0.788227	0.685794	2.88717	2	218	generation of a signal involved in cell-cell signaling	0	GLUD1;MARCKS	0.841577
GO:0023061	0.788227	0.685794	2.88717	2	218	signal release	0	GLUD1;MARCKS	0.841577
GO:0010556	0.796655	0.861491	34.805	31	2628	regulation of macromolecule biosynthetic process	0.516129	CDKN1A;BASP1;POLR3G;STAG2;MORF4L1;PRDM4;DAB2;EIF4G2;F2R;TMEM173;IGFBP5;ILF3;IRAK1;JARID2;MSX1;GLRX2;BRWD1;PPP2R1A;RPRD1A;MAPK3;MIF4GD;RPL6;RRM2;SS18;YWHAH;NCOA4;TMX1;TOX2;CGGBP1;CBFB;FAM58A	0.849765
GO:0030036	0.800694	0.69925	4.23805	3	320	actin cytoskeleton organization	0.666667	PDXP;CALD1;PDLIM7	0.853261
GO:0050801	0.80487	0.717794	5.49622	4	415	ion homeostasis	1	CD24;F2R;IL6ST;SLC11A2	0.856896
GO:0006511	0.822066	0.670921	4.41022	3	333	ubiquitin-dependent protein catabolic process	0.333333	DAB2;USP38;CCNF	0.873543
GO:0007610	0.822066	0.670921	4.41022	3	333	behavior	1	SLC11A2;SERPINE1;PJA2	0.873543
GO:0006351	0.823927	0.841374	33.2289	29	2509	transcription, DNA-dependent	0.551724	BASP1;POLR3G;IVNS1ABP;MORF4L1;PRDM4;CSTF3;DAB2;F2R;TMEM173;ILF3;IRAK1;JARID2;MSX1;GLRX2;BRWD1;PPP2R1A;RPRD1A;MAPK3;PTMA;RPL6;RRM2;SS18;YWHAH;NCOA4;TMX1;TOX2;CGGBP1;CBFB;FAM58A	0.874691
GO:0032774	0.826211	0.84158	34.3282	30	2592	RNA biosynthetic process	0.566667	BASP1;POLR3G;IVNS1ABP;MORF4L1;PRDM4;CSTF3;DAB2;F2R;TMEM173;ILF3;IRAK1;JARID2;MSX1;GLRX2;BRWD1;PPP2R1A;RPRD1A;MAPK3;PTMA;RPL6;RPL9;RRM2;SS18;YWHAH;NCOA4;TMX1;TOX2;CGGBP1;CBFB;FAM58A	0.876285
GO:0031326	0.827705	0.843759	36.4604	32	2753	regulation of cellular biosynthetic process	0.53125	CDKN1A;BASP1;POLR3G;STAG2;MORF4L1;PRDM4;DAB2;EIF4G2;F2R;TMEM173;IGFBP5;ILF3;IRAK1;JARID2;MSX1;GLRX2;BRWD1;PPP2R1A;RPRD1A;MAPK3;MIF4GD;RPL6;RRM2;SS18;YWHAH;NCOA4;TMX1;TOX2;CGGBP1;CBFB;FAM58A;CD34	0.877038
GO:0002521	0.829116	0.623862	3.16529	2	239	leukocyte differentiation	0	DHRS2;GAB2	0.877704
GO:0005996	0.830875	0.621185	3.17853	2	240	monosaccharide metabolic process	1	IGFBP5;PYGB	0.878735
GO:0006366	0.834039	0.77093	13.9326	11	1052	transcription from RNA polymerase II promoter	0.545455	PRDM4;CSTF3;TMEM173;JARID2;MSX1;BRWD1;RPRD1A;MAPK3;RRM2;SS18;CBFB	0.881249
GO:0009314	0.836055	0.613289	3.21827	2	243	response to radiation	0.5	CDKN1A;CCND1	0.882546
GO:0009889	0.838886	0.836491	36.6988	32	2771	regulation of biosynthetic process	0.53125	CDKN1A;BASP1;POLR3G;STAG2;MORF4L1;PRDM4;DAB2;EIF4G2;F2R;TMEM173;IGFBP5;ILF3;IRAK1;JARID2;MSX1;GLRX2;BRWD1;PPP2R1A;RPRD1A;MAPK3;MIF4GD;RPL6;RRM2;SS18;YWHAH;NCOA4;TMX1;TOX2;CGGBP1;CBFB;FAM58A;CD34	0.884701
GO:0044262	0.84106	0.673501	5.84056	4	441	cellular carbohydrate metabolic process	0.75	IGFBP5;SAR1B;PYGB;MCFD2	0.885916
GO:0006974	0.84162	0.694295	7.07224	5	534	response to DNA damage stimulus	0.6	CDKN1A;MORF4L1;MSX1;MAPK3;CCND1	0.885916
GO:0045892	0.845283	0.707309	8.31717	6	628	negative regulation of transcription, DNA-dependent	0.5	BASP1;DAB2;ILF3;IRAK1;JARID2;MSX1	0.88801
GO:0048598	0.845681	0.638977	4.62212	3	349	embryonic morphogenesis	1	CTHRC1;FRZB;MSX1	0.88801
GO:0009100	0.845988	0.598072	3.29773	2	249	glycoprotein metabolic process	0.5	SAR1B;MCFD2	0.88801
GO:0030029	0.848435	0.635191	4.64861	3	351	actin filament-based process	0.666667	PDXP;CALD1;PDLIM7	0.889101
GO:0051252	0.848615	0.822769	32.6859	28	2468	regulation of RNA metabolic process	0.535714	BASP1;POLR3G;MORF4L1;PRDM4;DAB2;F2R;TMEM173;ILF3;IRAK1;JARID2;MSX1;GLRX2;BRWD1;PPP2R1A;RPRD1A;MAPK3;PTBP2;RPL6;RRM2;SS18;YWHAH;NCOA4;TMX1;TOX2;CGGBP1;CBFB;FAM58A;PTBP3	0.889101
GO:0031329	0.851147	0.631447	4.67509	3	353	regulation of cellular catabolic process	0.666667	DAB2;RGS4;TIMP3	0.89092
GO:0051171	0.85717	0.825649	38.1689	33	2882	regulation of nitrogen compound metabolic process	0.575758	CDKN1A;BASP1;POLR3G;STAG2;MORF4L1;PRDM4;DAB2;F2R;TMEM173;ILF3;IRAK1;JARID2;KPNA2;MSX1;GLRX2;BRWD1;PPP2R1A;RPRD1A;MAPK3;PTBP2;RGS4;RPL6;RRM2;SS18;YWHAH;NCOA4;TMX1;TOX2;CGGBP1;CBFB;FAM58A;CD34;PTBP3	0.896065
GO:0055086	0.857662	0.708095	9.66804	7	730	nucleobase-containing small molecule metabolic process	0.714286	ATP5L;ATP1B1;ATP2A2;SAR1B;RGS4;RRM2;TXNRD1	0.896065
GO:0007283	0.8628	0.572011	3.44341	2	260	spermatogenesis	0.5	FNDC3A;SPATA7	0.898833
GO:0048232	0.8628	0.572011	3.44341	2	260	male gamete generation	0.5	FNDC3A;SPATA7	0.898833
GO:0046483	0.86314	0.714743	10.9262	8	825	heterocycle metabolic process	0.875	ATP5L;ATP1B1;ATP2A2;SLC11A2;SAR1B;PTS;RGS4;PDXK	0.898833
GO:0019219	0.863522	0.819507	37.2683	32	2814	regulation of nucleobase-containing compound metabolic process	0.5625	CDKN1A;BASP1;POLR3G;STAG2;MORF4L1;PRDM4;DAB2;F2R;TMEM173;ILF3;IRAK1;JARID2;KPNA2;MSX1;GLRX2;BRWD1;PPP2R1A;RPRD1A;MAPK3;PTBP2;RGS4;RPL6;RRM2;SS18;YWHAH;NCOA4;TMX1;TOX2;CGGBP1;CBFB;FAM58A;PTBP3	0.898833
GO:0002252	0.873959	0.554412	3.54936	2	268	immune effector process	0.5	TMEM173;GAB2	0.908852
GO:0051090	0.877925	0.548083	3.5891	2	271	regulation of sequence-specific DNA binding transcription factor activity	0.5	IRAK1;MAPK3	0.911844
GO:0005975	0.878464	0.649127	7.53578	5	569	carbohydrate metabolic process	0.8	GLO1;IGFBP5;SAR1B;PYGB;MCFD2	0.911844
GO:0009790	0.879294	0.667469	8.7807	6	663	embryo development	0.833333	BASP1;CTHRC1;DAB2;FRZB;MSX1;PLOD3	0.91186
GO:0006461	0.880332	0.646714	7.56226	5	571	protein complex assembly	0.4	IRAK1;ANGPTL4;PPP2R1A;MAPK3;RRM2	0.912092
GO:0070271	0.882176	0.644319	7.58875	5	573	protein complex biogenesis	0.4	IRAK1;ANGPTL4;PPP2R1A;MAPK3;RRM2	0.913158
GO:0045944	0.887639	0.612109	6.3968	4	483	positive regulation of transcription from RNA polymerase II promoter	1	TMEM173;MSX1;MAPK3;SS18	0.917964
GO:0016568	0.890175	0.575329	5.11214	3	386	chromatin modification	0.333333	MORF4L1;JARID2;MAPK3	0.9195
GO:0009203	0.892219	0.572237	5.13863	3	388	ribonucleoside triphosphate catabolic process	1	ATP5L;SAR1B;RGS4	0.9195
GO:0009207	0.892219	0.572237	5.13863	3	388	purine ribonucleoside triphosphate catabolic process	1	ATP5L;SAR1B;RGS4	0.9195
GO:0006355	0.89285	0.783605	31.6264	26	2388	regulation of transcription, DNA-dependent	0.5	BASP1;POLR3G;MORF4L1;PRDM4;DAB2;F2R;TMEM173;ILF3;IRAK1;JARID2;MSX1;GLRX2;BRWD1;PPP2R1A;RPRD1A;MAPK3;RPL6;RRM2;SS18;YWHAH;NCOA4;TMX1;TOX2;CGGBP1;CBFB;FAM58A	0.9195
GO:0009146	0.893228	0.570703	5.15187	3	389	purine nucleoside triphosphate catabolic process	1	ATP5L;SAR1B;RGS4	0.9195
GO:0009894	0.895222	0.567659	5.17836	3	391	regulation of catabolic process	0.666667	DAB2;RGS4;TIMP3	0.920706
GO:0009143	0.896206	0.566149	5.19161	3	392	nucleoside triphosphate catabolic process	1	ATP5L;SAR1B;RGS4	0.920872
GO:0009154	0.897182	0.564646	5.20485	3	393	purine ribonucleotide catabolic process	1	ATP5L;SAR1B;RGS4	0.92103
GO:0009261	0.89911	0.561664	5.23134	3	395	ribonucleotide catabolic process	1	ATP5L;SAR1B;RGS4	0.921702
GO:0006163	0.900125	0.62015	7.86687	5	594	purine nucleotide metabolic process	1	ATP5L;ATP1B1;ATP2A2;SAR1B;RGS4	0.921702
GO:2001141	0.900306	0.776966	31.8383	26	2404	regulation of RNA biosynthetic process	0.5	BASP1;POLR3G;MORF4L1;PRDM4;DAB2;F2R;TMEM173;ILF3;IRAK1;JARID2;MSX1;GLRX2;BRWD1;PPP2R1A;RPRD1A;MAPK3;RPL6;RRM2;SS18;YWHAH;NCOA4;TMX1;TOX2;CGGBP1;CBFB;FAM58A	0.921702
GO:0006753	0.903278	0.636551	9.17802	6	693	nucleoside phosphate metabolic process	0.833333	ATP5L;ATP1B1;ATP2A2;SAR1B;RGS4;RRM2	0.922435
GO:0009117	0.903278	0.636551	9.17802	6	693	nucleotide metabolic process	0.833333	ATP5L;ATP1B1;ATP2A2;SAR1B;RGS4;RRM2	0.922435
GO:0006357	0.903492	0.667863	11.6281	8	878	regulation of transcription from RNA polymerase II promoter	0.625	TMEM173;JARID2;MSX1;BRWD1;RPRD1A;MAPK3;RRM2;SS18	0.922435
GO:0032787	0.909783	0.495171	3.95992	2	299	monocarboxylic acid metabolic process	0.5	MAPK3;BSG	0.928012
GO:0008610	0.91087	0.542997	5.40351	3	408	lipid biosynthetic process	0.666667	PIGW;PLAUR;INPP4B	0.928275
GO:0016032	0.915055	0.536133	5.46973	3	413	viral reproduction	1	RPL6;RPL9;NMT2	0.931692
GO:0044283	0.919151	0.478613	4.09236	2	309	small molecule biosynthetic process	0	GLUD1;PDXK	0.935013
GO:0006184	0.920037	0.477016	4.10561	2	310	GTP catabolic process	1	SAR1B;RGS4	0.935064
GO:0072521	0.922309	0.587465	8.27743	5	625	purine-containing compound metabolic process	1	ATP5L;ATP1B1;ATP2A2;SAR1B;RGS4	0.936524
GO:0046039	0.926798	0.464607	4.21156	2	318	GTP metabolic process	1	SAR1B;RGS4	0.93945
GO:0007267	0.928298	0.600179	9.69453	6	732	cell-cell signaling	0.666667	SEMA4F;GLUD1;TNC;MARCKS;YWHAH;CD34	0.93945
GO:0006195	0.928689	0.51275	5.70812	3	431	purine nucleotide catabolic process	1	ATP5L;SAR1B;RGS4	0.93945
GO:0032504	0.929385	0.511508	5.72136	3	432	multicellular organism reproduction	0.333333	FNDC3A;SPATA7;CCND1	0.93945
GO:0048609	0.929385	0.511508	5.72136	3	432	multicellular organismal reproductive process	0.333333	FNDC3A;SPATA7;CCND1	0.93945
GO:0072523	0.931435	0.507818	5.76109	3	435	purine-containing compound catabolic process	1	ATP5L;SAR1B;RGS4	0.940674
GO:0007264	0.934731	0.501781	5.82731	3	440	small GTPase mediated signal transduction	1	CDKN1A;F2R;MAPK3	0.943152
GO:0009166	0.937263	0.497049	5.88029	3	444	nucleotide catabolic process	1	ATP5L;SAR1B;RGS4	0.944102
GO:0007276	0.937358	0.444338	4.39697	2	332	gamete generation	0.5	FNDC3A;SPATA7	0.944102
GO:0007420	0.944631	0.42958	4.54266	2	343	brain development	1	FRZB;MSX1	0.950572
GO:0034655	0.947578	0.476778	6.11868	3	462	nucleobase-containing compound catabolic process	1	ATP5L;SAR1B;RGS4	0.952682
GO:0000122	0.954837	0.407382	4.78105	2	361	negative regulation of transcription from RNA polymerase II promoter	0.5	JARID2;MSX1	0.959118
GO:0044270	0.956751	0.457037	6.37031	3	481	cellular nitrogen compound catabolic process	1	ATP5L;SAR1B;RGS4	0.959321
GO:0046700	0.956751	0.457037	6.37031	3	481	heterocycle catabolic process	1	ATP5L;SAR1B;RGS4	0.959321
GO:0019953	0.964892	0.383098	5.07241	2	383	sexual reproduction	0.5	FNDC3A;SPATA7	0.966618
GO:0007186	0.969436	0.370999	5.23134	2	395	G-protein coupled receptor signaling pathway	1	F2R;RGS4	0.970302
GO:0006066	0.981303	0.333908	5.78758	2	437	alcohol metabolic process	1	IGFBP5;PYGB	0.981303

## Sheet: HTR8 SVneo microarray - MF
GO MF ID	P-value	Odds ratio	Expected count	Count	Size	Term	Upregulated proportion	Genes	FDR
GO:0016538	7.22137e-05	22.297	0.233378	4	18	cyclin-dependent protein kinase regulator activity	0.25	CDKN1A;CKS2;CCNY;CCND1	0.0127818
GO:0030611	0.000167039	Inf	0.0259309	2	2	arsenate reductase activity	0.5	GLRX2;TMX1	0.0147829
GO:0004857	0.00306007	3.22883	2.98205	9	230	enzyme inhibitor activity	0.555556	CDKN1A;PPP1R14B;SERPINE1;ANGPTL4;CRIM1;PPME1;SPOCK1;TIMP3;PHACTR2	0.0771351
GO:0008191	0.00336095	30.8338	0.090758	2	7	metalloendopeptidase inhibitor activity	0.5	SPOCK1;TIMP3	0.0771351
GO:0010576	0.00336095	30.8338	0.090758	2	7	metalloenzyme regulator activity	0.5	SPOCK1;TIMP3	0.0771351
GO:0048551	0.00336095	30.8338	0.090758	2	7	metalloenzyme inhibitor activity	0.5	SPOCK1;TIMP3	0.0771351
GO:0016667	0.00339642	7.07656	0.62234	4	48	oxidoreductase activity, acting on a sulfur group of donors	0.25	GLRX2;TXNDC12;TXNRD1;TMX1	0.0771351
GO:0005520	0.00354305	11.0691	0.31117	3	24	insulin-like growth factor binding	0.666667	IGFBP5;IGFBP7;CRIM1	0.0771351
GO:0019888	0.0042333	6.62318	0.661237	4	51	protein phosphatase regulator activity	0.25	PPP1R14B;PPME1;PPP2R1A;PHACTR2	0.0771351
GO:0015036	0.00446603	10.1049	0.337101	3	26	disulfide oxidoreductase activity	0.333333	GLRX2;TXNRD1;TMX1	0.0771351
GO:0004864	0.00497701	9.68301	0.350066	3	27	protein phosphatase inhibitor activity	0.333333	PPP1R14B;PPME1;PHACTR2	0.0771351
GO:0030515	0.00566426	22.0204	0.116689	2	9	snoRNA binding	0	GAR1;NOP14	0.0771351
GO:0019838	0.00567558	4.70478	1.14096	5	88	growth factor binding	0.8	FGFR3;IGFBP5;IGFBP7;IL6ST;CRIM1	0.0771351
GO:0019212	0.00610108	8.93665	0.375997	3	29	phosphatase inhibitor activity	0.333333	PPP1R14B;PPME1;PHACTR2	0.0771351
GO:0019887	0.00683746	4.48695	1.19282	5	92	protein kinase regulator activity	0.4	CD24;CDKN1A;CKS2;CCNY;CCND1	0.080682
GO:0019208	0.00755218	5.55451	0.777926	4	60	phosphatase regulator activity	0.25	PPP1R14B;PPME1;PPP2R1A;PHACTR2	0.083546
GO:0019901	0.0122099	2.56369	3.70811	9	286	protein kinase binding	0.444444	CD24;CCNY;TMEM173;MARCKS;CCND1;PRC1;FAM58A;PJA2;CDC25C	0.122256
GO:0019207	0.0126741	3.82223	1.3873	5	107	kinase regulator activity	0.4	CD24;CDKN1A;CKS2;CCNY;CCND1	0.122256
GO:0005488	0.0131235	1.70251	124.909	136	9634	binding	0.551471	CD24;DHRS2;CDKN1A;BASP1;HMGN4;UBE2E3;TGOLN2;MYL12A;STAG2;DBF4;MORF4L1;SNRNP27;PRDM4;MARCH3;CTHRC1;TOP1MT;TPP1;DYNLL2;CSTF3;DAB2;TMTC3;EIF2D;EIF4G2;ALCAM;F2R;CCNY;FGFR3;FTSJ1;FRZB;GLO1;GLUD1;H1F0;HIST1H1C;HIST1H2BD;HMMR;HPCAL1;TNC;TMEM173;RBPMS2;IGFBP5;IGFBP7;IL6ST;IL10RB;ILF3;INCENP;IRAK1;ITGB5;JARID2;KPNA2;LETM1;LPP;MARCKS;H3F3C;MSX1;ATP1B1;ATP2A2;SLC11A2;SERPINE1;PCDH7;GLRX2;SAR1B;ANGPTL4;WBP5;…	0.122256
GO:0050699	0.0199951	10.2693	0.220412	2	17	WW domain binding	0	WBP5;CDC25C	0.176956
GO:0019899	0.0236307	1.75864	10.865	18	838	enzyme binding	0.444444	CD24;CCNY;TMEM173;KPNA2;MARCKS;SERPINE1;VRK3;PPME1;PLAUR;MAPK3;ANKRA2;CCND1;YWHAH;PRC1;FAM58A;KIF3B;PJA2;CDC25C	0.190239
GO:0019900	0.0239724	2.26923	4.1619	9	321	kinase binding	0.444444	CD24;CCNY;TMEM173;MARCKS;CCND1;PRC1;FAM58A;PJA2;CDC25C	0.190239
GO:0008601	0.0247204	9.05959	0.246343	2	19	protein phosphatase type 2A regulator activity	0	PPME1;PPP2R1A	0.190239
GO:0015035	0.0298517	8.10458	0.272274	2	21	protein disulfide oxidoreductase activity	0.5	GLRX2;TXNRD1	0.220156
GO:0017147	0.0325621	7.6987	0.285239	2	22	Wnt-protein binding	1	CTHRC1;FRZB	0.23054
GO:0005515	0.0373195	1.35108	74.4475	86	5742	protein binding	0.569767	CD24;CDKN1A;BASP1;TGOLN2;STAG2;MORF4L1;PRDM4;CTHRC1;TPP1;DYNLL2;DAB2;EIF4G2;ALCAM;F2R;CCNY;FGFR3;FRZB;GLUD1;TNC;TMEM173;IGFBP5;IGFBP7;IL6ST;IL10RB;ILF3;INCENP;IRAK1;ITGB5;KPNA2;LETM1;LPP;MARCKS;MSX1;ATP1B1;ATP2A2;SLC11A2;SERPINE1;ANGPTL4;WBP5;VRK3;CRIM1;TNFRSF12A;PPME1;LSM7;PLAU;PLAUR;CDCA8;DARS2;PPP2R1A;CHFR;MAPK3;PDXP;PTGFRN;MIF4GD;STAMBPL1;ANKRA2;PTS;PYGB;CCND1;RGS4;CEACAM1;SDC1;SPARC;SS18;TGF…	0.25406
GO:0004091	0.0443024	6.41342	0.337101	2	26	carboxylesterase activity	0	PPME1;CES2	0.290427
GO:0004867	0.0501818	3.79781	0.829787	3	64	serine-type endopeptidase inhibitor activity	0.333333	SERPINE1;CRIM1;SPOCK1	0.312275
GO:0030234	0.0527231	1.62802	10.3075	16	795	enzyme regulator activity	0.4375	CD24;CDKN1A;DBF4;CKS2;CCNY;PPP1R14B;SERPINE1;ANGPTL4;CRIM1;PPME1;PPP2R1A;CCND1;RGS4;SPOCK1;TIMP3;PHACTR2	0.312275
GO:0050840	0.0539753	5.69937	0.375997	2	29	extracellular matrix binding	1	SPARC;TGFBI	0.312275
GO:0004866	0.0546923	2.92205	1.4262	4	110	endopeptidase inhibitor activity	0.5	SERPINE1;CRIM1;SPOCK1;TIMP3	0.312275
GO:0072509	0.057351	5.49536	0.388963	2	30	divalent inorganic cation transmembrane transporter activity	1	ATP2A2;SLC11A2	0.315527
GO:0061135	0.0592468	2.8409	1.46509	4	113	endopeptidase regulator activity	0.5	SERPINE1;CRIM1;SPOCK1;TIMP3	0.315527
GO:0030295	0.0607983	5.30542	0.401928	2	31	protein kinase activator activity	1	CD24;CDKN1A	0.315527
GO:0030414	0.0623924	2.78924	1.49102	4	115	peptidase inhibitor activity	0.5	SERPINE1;CRIM1;SPOCK1;TIMP3	0.315527
GO:0015662	0.0790266	4.5233	0.466755	2	36	ATPase activity, coupled to transmembrane movement of ions, phosphorylative mechanism	1	ATP1B1;ATP2A2	0.375342
GO:0019209	0.0790266	4.5233	0.466755	2	36	kinase activator activity	1	CD24;CDKN1A	0.375342
GO:0052689	0.080582	3.08523	1.0113	3	78	carboxylic ester hydrolase activity	0.333333	PPME1;SDC1;CES2	0.375342
GO:0019902	0.103444	2.75257	1.12799	3	87	phosphatase binding	0.333333	VRK3;PPME1;MAPK3	0.461414
GO:0008022	0.108758	2.27167	1.81516	4	140	protein C-terminus binding	0.5	DAB2;ATP2A2;MIF4GD;SDC1	0.461414
GO:0030170	0.111103	3.65925	0.570479	2	44	pyridoxal phosphate binding	0.5	PYGB;PDXK	0.461414
GO:0070279	0.111103	3.65925	0.570479	2	44	vitamin B6 binding	0.5	PYGB;PDXK	0.461414
GO:0005126	0.115144	2.22207	1.85406	4	143	cytokine receptor binding	0.5	PRDM4;IL6ST;IRAK1;PXDN	0.461414
GO:0016209	0.115322	3.57384	0.583444	2	45	antioxidant activity	0.5	TXNRD1;PXDN	0.461414
GO:0061134	0.117309	2.20602	1.86702	4	144	peptidase regulator activity	0.5	SERPINE1;CRIM1;SPOCK1;TIMP3	0.461414
GO:0004702	0.12388	3.41443	0.609375	2	47	receptor signaling protein serine/threonine kinase activity	0.5	IRAK1;MAPK3	0.47667
GO:0042826	0.136991	3.20022	0.648271	2	50	histone deacetylase binding	0	KPNA2;ANKRA2	0.515903
GO:0003743	0.145895	3.07169	0.674202	2	52	translation initiation factor activity	0	EIF2D;EIF4G2	0.521947
GO:0019842	0.149413	2.30902	1.33544	3	103	vitamin binding	0.666667	PYGB;PDXK;PLOD3	0.521947
GO:0004714	0.150391	3.0112	0.687168	2	53	transmembrane receptor protein tyrosine kinase activity	0.5	FGFR3;CRIM1	0.521947
GO:0042625	0.150391	3.0112	0.687168	2	53	ATPase activity, coupled to transmembrane movement of ions	1	ATP1B1;ATP2A2	0.521947
GO:0019903	0.173258	2.74119	0.751995	2	58	protein phosphatase binding	0	VRK3;PPME1	0.589742
GO:0005102	0.177122	1.3541	10.6316	14	820	receptor binding	0.714286	PRDM4;CTHRC1;ALCAM;F2R;TNC;IL6ST;IRAK1;SERPINE1;ANGPTL4;TGFBI;YWHAH;PXDN;NCOA4;GAB2	0.591522
GO:0004896	0.187235	2.60114	0.790891	2	61	cytokine receptor activity	1	IL6ST;IL10RB	0.591798
GO:0015294	0.187235	2.60114	0.790891	2	61	solute:cation symporter activity	1	SLC11A2;SLC20A1	0.591798
GO:0035258	0.187235	2.60114	0.790891	2	61	steroid hormone receptor binding	0.5	YWHAH;NCOA4	0.591798
GO:0016491	0.193902	1.4051	7.28657	10	562	oxidoreductase activity	0.3	DHRS2;GLUD1;GLRX2;TXNDC12;ALKBH5;RRM2;TXNRD1;PXDN;TMX1;PLOD3	0.602117
GO:0070851	0.201364	2.47465	0.829787	2	64	growth factor receptor binding	0.5	IL6ST;IRAK1	0.614509
GO:0015081	0.210852	2.39692	0.855718	2	66	sodium ion transmembrane transporter activity	1	ATP1B1;SLC20A1	0.629159
GO:0016853	0.217417	1.90488	1.60771	3	124	isomerase activity	0.666667	C14orf149;TOP1MT;GAR1	0.629159
GO:0016701	0.220383	2.32389	0.881649	2	68	oxidoreductase activity, acting on single donors with incorporation of molecular oxygen	0.5	ALKBH5;PLOD3	0.629159
GO:0016702	0.220383	2.32389	0.881649	2	68	oxidoreductase activity, acting on single donors with incorporation of molecular oxygen, incorporation of two atoms of oxygen	0.5	ALKBH5;PLOD3	0.629159
GO:0019199	0.225163	2.28901	0.894614	2	69	transmembrane receptor protein kinase activity	0.5	FGFR3;CRIM1	0.632601
GO:0051213	0.22995	2.25516	0.90758	2	70	dioxygenase activity	0.5	ALKBH5;PLOD3	0.635957
GO:0005516	0.23449	1.82851	1.67254	3	129	calmodulin binding	0.333333	MARCKS;RGS4;CALD1	0.638535
GO:0004713	0.262268	1.71817	1.77626	3	137	protein tyrosine kinase activity	0.666667	FGFR3;CRIM1;YES1	0.675333
GO:0046873	0.266854	1.5521	2.61902	4	202	metal ion transmembrane transporter activity	1	ATP1B1;ATP2A2;SLC11A2;SLC20A1	0.675333
GO:0042626	0.273234	1.99005	1.02427	2	79	ATPase activity, coupled to transmembrane movement of substances	1	ATP1B1;ATP2A2	0.675333
GO:0004672	0.274066	1.29784	7.05319	9	544	protein kinase activity	0.444444	CDKN1A;FGFR3;IRAK1;VRK3;CRIM1;MAPK3;CCND1;YES1;STK40	0.675333
GO:0022890	0.275429	1.44525	3.51363	5	271	inorganic cation transmembrane transporter activity	1	ATP5L;ATP1B1;ATP2A2;SLC11A2;SLC20A1	0.675333
GO:0016820	0.278049	1.96437	1.03723	2	80	hydrolase activity, acting on acid anhydrides, catalyzing transmembrane movement of substances	1	ATP1B1;ATP2A2	0.675333
GO:0043492	0.278049	1.96437	1.03723	2	80	ATPase activity, coupled to movement of substances	1	ATP1B1;ATP2A2	0.675333
GO:0003723	0.278527	1.2433	9.82779	12	758	RNA binding	0.583333	CSTF3;EIF2D;EIF4G2;ILF3;LSM7;GAR1;DARS2;PTBP2;RPL6;RPL9;NOP14;PTBP3	0.675333
GO:0005529	0.286904	1.6319	1.86702	3	144	sugar binding	0.666667	PYGB;BSG;CD69	0.678076
GO:0008135	0.292479	1.89113	1.07613	2	83	translation factor activity, nucleic acid binding	0	EIF2D;EIF4G2	0.678076
GO:0015078	0.292479	1.89113	1.07613	2	83	hydrogen ion transmembrane transporter activity	1	ATP5L;SLC11A2	0.678076
GO:0042803	0.294982	1.31716	5.39362	7	416	protein homodimerization activity	0.571429	TMEM173;IL6ST;IRAK1;DARS2;PTS;PYGB;PDXK	0.678076
GO:0005506	0.30107	1.58634	1.91888	3	148	iron ion binding	1	SLC11A2;PXDN;PLOD3	0.683197
GO:0030246	0.313248	1.36634	3.70811	5	286	carbohydrate binding	0.6	HMMR;PYGB;BSG;CD34;CD69	0.686879
GO:0048037	0.316243	1.42729	2.83943	4	219	cofactor binding	0.25	GLUD1;PYGB;TXNRD1;PDXK	0.686879
GO:0004721	0.318827	1.53281	1.98371	3	153	phosphoprotein phosphatase activity	0.333333	PPP2R1A;PDXP;CDC25C	0.686879
GO:0005057	0.325976	1.73967	1.16689	2	90	receptor signaling protein activity	0.5	IRAK1;MAPK3	0.686879
GO:0015399	0.325976	1.73967	1.16689	2	90	primary active transmembrane transporter activity	1	ATP1B1;ATP2A2	0.686879
GO:0015405	0.325976	1.73967	1.16689	2	90	P-P-bond-hydrolysis-driven transmembrane transporter activity	1	ATP1B1;ATP2A2	0.686879
GO:0016874	0.336686	1.25356	5.65293	7	436	ligase activity	0.142857	UBE2E3;MARCH3;IRAK1;DARS2;CHFR;RNF34;PJA2	0.687661
GO:0016791	0.33979	1.37515	2.94315	4	227	phosphatase activity	0.25	PPP2R1A;PDXP;INPP4B;CDC25C	0.687661
GO:0016773	0.340165	1.19655	8.46642	10	653	phosphotransferase activity, alcohol group as acceptor	0.4	CDKN1A;FGFR3;IRAK1;VRK3;CRIM1;MAPK3;CCND1;YES1;STK40;PDXK	0.687661
GO:0004842	0.348642	1.35654	2.98205	4	230	ubiquitin-protein ligase activity	0.25	UBE2E3;IRAK1;CHFR;PJA2	0.687661
GO:0004252	0.349658	1.64544	1.23172	2	95	serine-type endopeptidase activity	0.5	TPP1;PLAU	0.687661
GO:0015293	0.349658	1.64544	1.23172	2	95	symporter activity	1	SLC11A2;SLC20A1	0.687661
GO:0042277	0.354363	1.6278	1.24468	2	96	peptide binding	0	TPP1;KPNA2	0.689255
GO:0015077	0.360451	1.33249	3.03391	4	234	monovalent inorganic cation transmembrane transporter activity	1	ATP5L;ATP1B1;SLC11A2;SLC20A1	0.693476
GO:0035257	0.368403	1.57705	1.28358	2	99	nuclear hormone receptor binding	0.5	YWHAH;NCOA4	0.701154
GO:0016788	0.381177	1.16285	7.81815	9	603	hydrolase activity, acting on ester bonds	0.444444	IAH1;PPME1;PPP2R1A;PDXP;SDC1;USP38;INPP4B;CES2;CDC25C	0.711535
GO:0016887	0.385289	1.23953	4.07114	5	314	ATPase activity	1	ATP5L;TOP1MT;ATP1B1;ATP2A2;DHX40	0.711535
GO:0003774	0.386937	1.51408	1.33544	2	103	motor activity	0	DYNLL2;KIF3B	0.711535
GO:0019787	0.389937	1.27588	3.16356	4	244	small conjugating protein ligase activity	0.25	UBE2E3;IRAK1;CHFR;PJA2	0.711535
GO:0008509	0.400682	1.47003	1.37434	2	106	anion transmembrane transporter activity	0.5	SLC20A1;UCP2	0.723681
GO:0042623	0.410481	1.23897	3.25432	4	251	ATPase activity, coupled	1	TOP1MT;ATP1B1;ATP2A2;DHX40	0.726021
GO:0005509	0.411228	1.15546	6.10672	7	471	calcium ion binding	0.428571	MYL12A;HPCAL1;LETM1;PCDH7;SPARC;SPOCK1;MCFD2	0.726021
GO:0051427	0.414283	1.42845	1.41323	2	109	hormone receptor binding	0.5	YWHAH;NCOA4	0.726021
GO:0004872	0.431817	1.08172	13.0432	14	1006	receptor activity	0.785714	SEMA4F;EIF2D;F2R;FGFR3;FRZB;IL6ST;IL10RB;ITGB5;CRIM1;TNFRSF12A;PLAUR;SLC20A1;NCOA4;CD69	0.738274
GO:0008236	0.432178	1.37651	1.46509	2	113	serine-type peptidase activity	0.5	TPP1;PLAU	0.738274
GO:0022804	0.433788	1.19928	3.35805	4	259	active transmembrane transporter activity	1	ATP1B1;ATP2A2;SLC11A2;SLC20A1	0.738274
GO:0017171	0.441017	1.35191	1.49102	2	115	serine hydrolase activity	0.5	TPP1;PLAU	0.738611
GO:0016301	0.442332	1.09188	9.21842	10	711	kinase activity	0.4	CDKN1A;FGFR3;IRAK1;VRK3;CRIM1;MAPK3;CCND1;YES1;STK40;PDXK	0.738611
GO:0016881	0.456846	1.162	3.46177	4	267	acid-amino acid ligase activity	0.25	UBE2E3;IRAK1;CHFR;PJA2	0.746324
GO:0008324	0.458958	1.11301	5.41955	6	418	cation transmembrane transporter activity	0.833333	ATP5L;ATP1B1;ATP2A2;SLC11A2;GAR1;SLC20A1	0.746324
GO:0042802	0.459601	1.08202	8.3627	9	645	identical protein binding	0.555556	GLUD1;TMEM173;IL6ST;IRAK1;DARS2;PTS;PYGB;PDXK;PRC1	0.746324
GO:0009055	0.471348	1.27229	1.58178	2	122	electron carrier activity	0.5	GLRX2;TXNRD1	0.758442
GO:0022892	0.475825	1.06126	9.46476	10	730	substrate-specific transporter activity	0.5	ATP5L;KPNA2;ATP1B1;ATP2A2;SLC11A2;GLTP;GAR1;SLC20A1;BSG;UCP2	0.758749
GO:0003682	0.491918	1.14471	2.63198	3	203	chromatin binding	0.333333	MORF4L1;TOP1MT;JARID2	0.77356
GO:0016829	0.496554	1.21109	1.65957	2	128	lyase activity	1	GLO1;PTS	0.77356
GO:0004871	0.50504	1.02789	12.6802	13	978	signal transducer activity	0.769231	CD24;F2R;FGFR3;FRZB;IL6ST;IL10RB;IRAK1;CRIM1;PLAUR;MAPK3;TMEM9B;SLC20A1;CD69	0.77356
GO:0060089	0.50504	1.02789	12.6802	13	978	molecular transducer activity	0.769231	CD24;F2R;FGFR3;FRZB;IL6ST;IL10RB;IRAK1;CRIM1;PLAUR;MAPK3;TMEM9B;SLC20A1;CD69	0.77356
GO:0016772	0.506966	1.03094	10.6965	11	825	transferase activity, transferring phosphorus-containing groups	0.454545	CDKN1A;POLR3G;FGFR3;IRAK1;VRK3;CRIM1;MAPK3;CCND1;YES1;STK40;PDXK	0.77356
GO:0046983	0.519382	1.03031	7.77926	8	600	protein dimerization activity	0.5	TMEM173;IL6ST;IRAK1;DARS2;PPP2R1A;PTS;PYGB;PDXK	0.781485
GO:0031406	0.52099	1.15545	1.73737	2	134	carboxylic acid binding	0.5	GLUD1;PLOD3	0.781485
GO:0003779	0.526642	1.05885	3.7859	4	292	actin binding	0.25	MARCKS;YWHAH;CALD1;PHACTR2	0.783325
GO:0015075	0.532795	1.02186	6.85871	7	529	ion transmembrane transporter activity	0.714286	ATP5L;ATP1B1;ATP2A2;SLC11A2;GAR1;SLC20A1;UCP2	0.785873
GO:0016879	0.540097	1.04033	3.85073	4	297	ligase activity, forming carbon-nitrogen bonds	0.25	UBE2E3;IRAK1;CHFR;PJA2	0.790059
GO:0016758	0.552326	1.08868	1.84109	2	142	transferase activity, transferring hexosyl groups	1	PYGB;PLOD3	0.801326
GO:0015291	0.559933	1.07317	1.86702	2	144	secondary active transmembrane transporter activity	1	SLC11A2;SLC20A1	0.80324
GO:0022891	0.562722	0.98976	8.07746	8	623	substrate-specific transmembrane transporter activity	0.625	ATP5L;ATP1B1;ATP2A2;SLC11A2;GAR1;SLC20A1;BSG;UCP2	0.80324
GO:0003676	0.573558	0.979753	35.5512	35	2742	nucleic acid binding	0.685714	BASP1;HMGN4;DBF4;SNRNP27;PRDM4;TOP1MT;CSTF3;EIF2D;EIF4G2;FTSJ1;H1F0;HIST1H1C;HIST1H2BD;RBPMS2;ILF3;JARID2;H3F3C;MSX1;LSM7;GAR1;DARS2;PTBP2;ZBED5;RPL6;RPL9;DHX40;HIST1H2AC;TOX2;HIST1H2BK;ZCCHC3;CGGBP1;NOP14;HIST1H2BJ;HIST3H2A;PTBP3	0.812159
GO:0042578	0.58435	0.981834	4.07114	4	314	phosphoric ester hydrolase activity	0.25	PPP2R1A;PDXP;INPP4B;CDC25C	0.820042
GO:0003713	0.591001	0.984111	3.04688	3	235	transcription coactivator activity	0.333333	SS18;NCOA4;CBFB	0.820042
GO:0003735	0.593025	1.00843	1.98371	2	153	structural constituent of ribosome	1	RPL6;RPL9	0.820042
GO:0050662	0.614043	0.969394	2.0615	2	159	coenzyme binding	0	GLUD1;TXNRD1	0.838719
GO:0017111	0.616626	0.941211	8.46642	8	653	nucleoside-triphosphatase activity	0.75	ATP5L;TOP1MT;DYNLL2;ATP1B1;ATP2A2;SAR1B;DHX40;KIF3B	0.838719
GO:0008092	0.620747	0.935441	6.39195	6	493	cytoskeletal protein binding	0.333333	DYNLL2;MARCKS;SDC1;YWHAH;CALD1;PHACTR2	0.838719
GO:0016462	0.653895	0.908384	8.75166	8	675	pyrophosphatase activity	0.75	ATP5L;TOP1MT;DYNLL2;ATP1B1;ATP2A2;SAR1B;DHX40;KIF3B	0.865919
GO:0008047	0.656169	0.892879	4.46011	4	344	enzyme activator activity	0.75	CD24;CDKN1A;DBF4;RGS4	0.865919
GO:0016818	0.658815	0.904074	8.79056	8	678	hydrolase activity, acting on acid anhydrides, in phosphorus-containing anhydrides	0.75	ATP5L;TOP1MT;DYNLL2;ATP1B1;ATP2A2;SAR1B;DHX40;KIF3B	0.865919
GO:0016817	0.660446	0.902646	8.80352	8	679	hydrolase activity, acting on acid anhydrides	0.75	ATP5L;TOP1MT;DYNLL2;ATP1B1;ATP2A2;SAR1B;DHX40;KIF3B	0.865919
GO:0022857	0.679664	0.885838	8.95911	8	691	transmembrane transporter activity	0.625	ATP5L;ATP1B1;ATP2A2;SLC11A2;GAR1;SLC20A1;BSG;UCP2	0.884563
GO:0019904	0.691283	0.8586	5.78258	5	446	protein domain specific binding	0.6	BASP1;FRZB;WBP5;YWHAH;CDC25C	0.893117
GO:0038023	0.696694	0.87094	9.10173	8	702	signaling receptor activity	0.875	F2R;FGFR3;FRZB;IL6ST;IL10RB;CRIM1;PLAUR;CD69	0.893585
GO:0003824	0.709525	0.923246	57.8388	55	4461	catalytic activity	0.509091	DHRS2;CDKN1A;UBE2E3;POLR3G;ATP5L;C14orf149;MARCH3;TOP1MT;TPP1;DYNLL2;FGFR3;FTSJ1;GLO1;GLUD1;PIGW;IAH1;IRAK1;ATP1B1;ATP2A2;GLRX2;TXNDC12;SAR1B;VRK3;CRIM1;PPME1;PLAU;GAR1;ALKBH5;DARS2;PPP2R1A;CHFR;MAPK3;PDXP;STAMBPL1;PTS;PYGB;CCND1;RRM2;SDC1;TXNRD1;YES1;PXDN;DHX40;RNF34;TMX1;STK40;USP38;PDXK;INPP4B;CES2;PLOD3;KIF3B;NMT2;PJA2;CDC25C	0.898833
GO:0043566	0.712273	0.803065	2.4764	2	191	structure-specific DNA binding	0.5	TOP1MT;CGGBP1	0.898833
GO:0016746	0.720326	0.790314	2.51529	2	194	transferase activity, transferring acyl groups	1	PIGW;NMT2	0.898833
GO:0004888	0.724402	0.840036	8.24601	7	636	transmembrane signaling receptor activity	0.857143	F2R;FGFR3;FRZB;IL6ST;IL10RB;CRIM1;CD69	0.898833
GO:0005215	0.726176	0.855853	11.5392	10	890	transporter activity	0.5	ATP5L;KPNA2;ATP1B1;ATP2A2;SLC11A2;GLTP;GAR1;SLC20A1;BSG;UCP2	0.898833
GO:0004674	0.747486	0.785441	5.04355	4	389	protein serine/threonine kinase activity	0.5	CDKN1A;IRAK1;MAPK3;STK40	0.912079
GO:0016757	0.748253	0.746785	2.65791	2	205	transferase activity, transferring glycosyl groups	1	PYGB;PLOD3	0.912079
GO:0046982	0.757802	0.732104	2.70977	2	209	protein heterodimerization activity	0	IRAK1;PPP2R1A	0.912079
GO:0005525	0.760798	0.751461	3.95445	3	305	GTP binding	0.333333	GLUD1;SAR1B;GPN2	0.912079
GO:0003712	0.771837	0.756958	5.22507	4	403	transcription cofactor activity	0.5	BASP1;SS18;NCOA4;CBFB	0.912079
GO:0019001	0.777893	0.729147	4.07114	3	314	guanyl nucleotide binding	0.333333	GLUD1;SAR1B;GPN2	0.912079
GO:0032561	0.777893	0.729147	4.07114	3	314	guanyl ribonucleotide binding	0.333333	GLUD1;SAR1B;GPN2	0.912079
GO:0005524	0.783642	0.8292	16.5439	14	1276	ATP binding	0.428571	UBE2E3;TOP1MT;FGFR3;GLUD1;IRAK1;ATP2A2;VRK3;DARS2;MAPK3;YES1;DHX40;STK40;PDXK;KIF3B	0.912079
GO:0070011	0.788087	0.737807	5.35472	4	413	peptidase activity, acting on L-amino acid peptides	0.75	TPP1;PLAU;STAMBPL1;USP38	0.912079
GO:0000989	0.789661	0.735944	5.36769	4	414	transcription factor binding transcription factor activity	0.5	BASP1;SS18;NCOA4;CBFB	0.912079
GO:0032559	0.799706	0.816868	16.7643	14	1293	adenyl ribonucleotide binding	0.428571	UBE2E3;TOP1MT;FGFR3;GLUD1;IRAK1;ATP2A2;VRK3;DARS2;MAPK3;YES1;DHX40;STK40;PDXK;KIF3B	0.912079
GO:0030554	0.808757	0.809766	16.8939	14	1303	adenyl nucleotide binding	0.428571	UBE2E3;TOP1MT;FGFR3;GLUD1;IRAK1;ATP2A2;VRK3;DARS2;MAPK3;YES1;DHX40;STK40;PDXK;KIF3B	0.912079
GO:0000988	0.809285	0.712517	5.53624	4	427	protein binding transcription factor activity	0.5	BASP1;SS18;NCOA4;CBFB	0.912079
GO:0008233	0.810732	0.710775	5.5492	4	428	peptidase activity	0.75	TPP1;PLAU;STAMBPL1;USP38	0.912079
GO:0036094	0.814172	0.83815	27.759	24	2141	small molecule binding	0.5	DHRS2;UBE2E3;TOP1MT;FGFR3;GLUD1;RBPMS2;IRAK1;ATP2A2;SAR1B;VRK3;GPN2;DARS2;CHFR;MAPK3;PTBP2;PYGB;TXNRD1;YES1;DHX40;STK40;PDXK;PLOD3;KIF3B;PTBP3	0.912079
GO:0000166	0.841091	0.814141	26.1253	22	2015	nucleotide binding	0.454545	DHRS2;UBE2E3;TOP1MT;FGFR3;GLUD1;RBPMS2;IRAK1;ATP2A2;SAR1B;VRK3;GPN2;DARS2;CHFR;MAPK3;PTBP2;TXNRD1;YES1;DHX40;STK40;PDXK;KIF3B;PTBP3	0.936094
GO:0016740	0.846186	0.788746	19.6945	16	1519	transferase activity	0.625	CDKN1A;POLR3G;FGFR3;FTSJ1;PIGW;IRAK1;VRK3;CRIM1;MAPK3;PYGB;CCND1;YES1;STK40;PDXK;PLOD3;NMT2	0.936094
GO:0035639	0.867426	0.770497	20.0964	16	1550	purine ribonucleoside triphosphate binding	0.4375	UBE2E3;TOP1MT;FGFR3;GLUD1;IRAK1;ATP2A2;SAR1B;VRK3;GPN2;DARS2;MAPK3;YES1;DHX40;STK40;PDXK;KIF3B	0.945167
GO:0004175	0.875509	0.551972	3.56549	2	275	endopeptidase activity	0.5	TPP1;PLAU	0.945167
GO:0032555	0.880492	0.758548	20.3687	16	1571	purine ribonucleotide binding	0.4375	UBE2E3;TOP1MT;FGFR3;GLUD1;IRAK1;ATP2A2;SAR1B;VRK3;GPN2;DARS2;MAPK3;YES1;DHX40;STK40;PDXK;KIF3B	0.945167
GO:0016787	0.880928	0.775535	24.8029	20	1913	hydrolase activity	0.6	ATP5L;TOP1MT;TPP1;DYNLL2;IAH1;ATP1B1;ATP2A2;SAR1B;PPME1;PLAU;PPP2R1A;PDXP;STAMBPL1;SDC1;DHX40;USP38;INPP4B;CES2;KIF3B;CDC25C	0.945167
GO:0032553	0.881088	0.757988	20.3816	16	1572	ribonucleotide binding	0.4375	UBE2E3;TOP1MT;FGFR3;GLUD1;IRAK1;ATP2A2;SAR1B;VRK3;GPN2;DARS2;MAPK3;YES1;DHX40;STK40;PDXK;KIF3B	0.945167
GO:0017076	0.888066	0.751312	20.5372	16	1584	purine nucleotide binding	0.4375	UBE2E3;TOP1MT;FGFR3;GLUD1;IRAK1;ATP2A2;SAR1B;VRK3;GPN2;DARS2;MAPK3;YES1;DHX40;STK40;PDXK;KIF3B	0.946913
GO:0003677	0.911007	0.742553	24.4787	19	1888	DNA binding	0.736842	BASP1;HMGN4;PRDM4;TOP1MT;H1F0;HIST1H1C;HIST1H2BD;ILF3;JARID2;H3F3C;MSX1;ZBED5;RPL6;HIST1H2AC;TOX2;HIST1H2BK;CGGBP1;HIST1H2BJ;HIST3H2A	0.965559
GO:0043167	0.925432	0.771345	41.3078	34	3186	ion binding	0.588235	CDKN1A;MYL12A;DBF4;PRDM4;MARCH3;TPP1;GLO1;HPCAL1;LETM1;LPP;ATP2A2;SLC11A2;PCDH7;GLRX2;SAR1B;ALKBH5;CHFR;PDXP;STAMBPL1;PTS;ZBED5;RRM2;SPARC;SPOCK1;TIMP3;PXDN;RNF34;ZCCHC3;PDXK;PLOD3;MCFD2;PDLIM7;CD34;PJA2	0.975009
GO:0046872	0.936697	0.757212	40.7114	33	3140	metal ion binding	0.575758	CDKN1A;MYL12A;DBF4;PRDM4;MARCH3;TPP1;GLO1;HPCAL1;LETM1;LPP;ATP2A2;SLC11A2;PCDH7;GLRX2;SAR1B;ALKBH5;CHFR;PDXP;STAMBPL1;PTS;ZBED5;RRM2;SPARC;SPOCK1;TIMP3;PXDN;RNF34;ZCCHC3;PDXK;PLOD3;MCFD2;PDLIM7;PJA2	0.979897
GO:0008134	0.944961	0.428944	4.55086	2	351	transcription factor binding	1	TMEM173;CD34	0.979897
GO:0043169	0.94668	0.745144	41.1912	33	3177	cation binding	0.575758	CDKN1A;MYL12A;DBF4;PRDM4;MARCH3;TPP1;GLO1;HPCAL1;LETM1;LPP;ATP2A2;SLC11A2;PCDH7;GLRX2;SAR1B;ALKBH5;CHFR;PDXP;STAMBPL1;PTS;ZBED5;RRM2;SPARC;SPOCK1;TIMP3;PXDN;RNF34;ZCCHC3;PDXK;PLOD3;MCFD2;PDLIM7;PJA2	0.979897
GO:0005198	0.956548	0.45757	6.36602	3	491	structural molecule activity	1	RPL6;RPL9;PXDN	0.980455
GO:0008289	0.958298	0.399403	4.875	2	376	lipid binding	0	GLTP;GAB2	0.980455
GO:0046914	0.994052	0.535684	24.1157	14	1860	transition metal ion binding	0.428571	DBF4;PRDM4;MARCH3;LPP;SLC11A2;CHFR;RRM2;PXDN;RNF34;ZCCHC3;PDXK;PLOD3;PDLIM7;PJA2	0.99787
GO:0008270	0.997303	0.470824	21.5096	11	1659	zinc ion binding	0.363636	DBF4;PRDM4;MARCH3;LPP;SLC11A2;CHFR;RNF34;ZCCHC3;PDXK;PDLIM7;PJA2	0.99787
GO:0003700	0.997846	0.283994	9.98338	3	770	sequence-specific DNA binding transcription factor activity	0.333333	MSX1;CBFB;TSC22D2	0.99787
GO:0001071	0.99787	0.283599	9.99634	3	771	nucleic acid binding transcription factor activity	0.333333	MSX1;CBFB;TSC22D2	0.99787

## Sheet: HTR8 SVneo microarray - KEGG
KEGG ID	P-value	Odds ratio	Expected count	Count	Size	Term	Upregulated proportion	Genes	FDR
5322	0.00220203	4.99605	1.36036	6	83	Systemic lupus erythematosus	0.833333	HIST1H2BD;HIST1H2AC;HIST1H2BJ;HIST1H2BK;HIST3H2A;H3F3C	0.0895364
750	0.00381029	30.8014	0.0983392	2	6	Vitamin B6 metabolism	0.5	PDXK;PDXP	0.0895364
5219	0.00389289	6.98748	0.655594	4	40	Bladder cancer	0.75	CCND1;CDKN1A;FGFR3;MAPK3	0.0895364
4610	0.0075109	5.70679	0.786713	4	48	Complement and coagulation cascades	1	F2R;SERPINE1;PLAU;PLAUR	0.129563
5216	0.0113807	7.17147	0.475306	3	29	Thyroid cancer	0.333333	CCND1;MAPK3;NCOA4	0.146497
4110	0.0127388	3.37668	1.95039	6	119	Cell cycle	0.5	CCND1;CDC25C;CDKN1A;YWHAH;STAG2;DBF4	0.146497
4115	0.0181386	4.31569	1.01617	4	62	p53 signaling pathway	0.5	CCND1;CDKN1A;SERPINE1;RRM2	0.178795
4512	0.0246115	3.90581	1.11451	4	68	ECM-receptor interaction	0.75	HMMR;TNC;ITGB5;SDC1	0.212181
5220	0.0283109	3.7284	1.16368	4	71	Chronic myeloid leukemia	0.5	CCND1;CDKN1A;MAPK3;GAB2	0.212181
4964	0.0307509	8.19361	0.278628	2	17	Proximal tubule bicarbonate reclamation	0.5	ATP1B1;GLUD1	0.212181
5142	0.05343	2.99881	1.42592	4	87	Chagas disease (American trypanosomiasis)	0.5	IRAK1;SERPINE1;PPP2R1A;MAPK3	0.335152
5214	0.0716017	3.30729	0.967002	3	59	Glioma	0.666667	CCND1;CDKN1A;MAPK3	0.40823
5218	0.0804982	3.13701	1.01617	3	62	Melanoma	0.666667	CCND1;CDKN1A;MAPK3	0.40823
4114	0.0828292	2.55786	1.65538	4	101	Oocyte meiosis	0.5	CDC25C;PPP2R1A;MAPK3;YWHAH	0.40823
4960	0.106303	3.8262	0.557255	2	34	Aldosterone-regulated sodium reabsorption	1	ATP1B1;MAPK3	0.464484
4722	0.127138	2.16803	1.934	4	118	Neurotrophin signaling pathway	0.5	IRAK1;MAPK3;YWHAH;PRDM4	0.464484
4623	0.127859	3.39802	0.622815	2	38	Cytosolic DNA-sensing pathway	1	POLR3G;TMEM173	0.464484
4666	0.142685	2.39394	1.31119	3	80	Fc gamma R-mediated phagocytosis	0.333333	MARCKS;MAPK3;GAB2	0.464484
480	0.161861	2.90868	0.721154	2	44	Glutathione metabolism	0	RRM2;TXNDC12	0.464484
5215	0.162199	2.24543	1.39314	3	85	Prostate cancer	0.666667	CCND1;CDKN1A;MAPK3	0.464484
4510	0.165966	1.78695	2.9174	5	178	Focal adhesion	0.8	CCND1;TNC;ITGB5;MAPK3;MYL12A	0.464484
240	0.178364	2.13905	1.4587	3	89	Pyrimidine metabolism	0.333333	RRM2;TXNRD1;POLR3G	0.464484
4810	0.185278	1.71468	3.03212	5	185	Regulation of actin cytoskeleton	1	F2R;FGFR3;ITGB5;MAPK3;MYL12A	0.464484
5213	0.191305	2.59633	0.803103	2	49	Endometrial cancer	0.5	CCND1;MAPK3	0.464484
5223	0.203283	2.48924	0.835883	2	51	Non-small cell lung cancer	0.5	CCND1;MAPK3	0.464484
5416	0.215345	2.39055	0.868663	2	53	Viral myocarditis	0	CCND1;EIF4G2	0.464484
4730	0.215345	2.39055	0.868663	2	53	Long-term depression	0.5	PPP2R1A;MAPK3	0.464484
4260	0.227475	2.2993	0.901442	2	55	Cardiac muscle contraction	1	ATP1B1;ATP2A2	0.464484
5221	0.227475	2.2993	0.901442	2	55	Acute myeloid leukemia	0.5	CCND1;MAPK3	0.464484
4640	0.23356	2.25622	0.917832	2	56	Hematopoietic cell lineage	1	CD34;CD24	0.464484
5140	0.23356	2.25622	0.917832	2	56	Leishmaniasis	0.5	IRAK1;MAPK3	0.464484
4514	0.237956	1.83375	1.68816	3	103	Cell adhesion molecules (CAMs)	1	ALCAM;CD34;SDC1	0.464484
5412	0.239655	2.21469	0.934222	2	57	Arrhythmogenic right ventricular cardiomyopathy (ARVC)	1	ATP2A2;ITGB5	0.464484
5210	0.24576	2.17466	0.950612	2	58	Colorectal cancer	0.5	CCND1;MAPK3	0.464484
5145	0.26452	1.72759	1.78649	3	109	Toxoplasmosis	0.666667	IL10RB;IRAK1;MAPK3	0.464484
4530	0.273464	1.69483	1.81927	3	111	Tight junction	0.666667	PPP2R1A;YES1;MYL12A	0.464484
5410	0.276345	1.99416	1.03256	2	63	Hypertrophic cardiomyopathy (HCM)	1	ATP2A2;ITGB5	0.464484
4630	0.282442	1.66326	1.85205	3	113	Jak-STAT signaling pathway	0.666667	CCND1;IL6ST;IL10RB	0.464484
4142	0.286943	1.6479	1.86844	3	114	Lysosome	0.666667	TPP1;LAMP2;SLC11A2	0.464484
4664	0.288578	1.92998	1.06534	2	65	Fc epsilon RI signaling pathway	0.5	MAPK3;GAB2	0.464484
5160	0.29145	1.63281	1.88483	3	115	Hepatitis C	0.666667	CDKN1A;PPP2R1A;MAPK3	0.464484
5212	0.294687	1.8994	1.08173	2	66	Pancreatic cancer	0.5	CCND1;MAPK3	0.464484
4520	0.306886	1.84101	1.11451	2	68	Adherens junction	1	MAPK3;YES1	0.464484
4972	0.306886	1.84101	1.11451	2	68	Pancreatic secretion	1	ATP1B1;ATP2A2	0.464484
5414	0.312972	1.81313	1.1309	2	69	Dilated cardiomyopathy	1	ATP2A2;ITGB5	0.464484
4350	0.319048	1.78606	1.14729	2	70	TGF-beta signaling pathway	0.5	PPP2R1A;MAPK3	0.464484
3008	0.319048	1.78606	1.14729	2	70	Ribosome biogenesis in eukaryotes	0	NMD3;GAR1	0.464484
3040	0.32312	1.53431	1.99956	3	122	Spliceosome	0.666667	SNRNP27;LSM7;ISY1	0.464484
3015	0.343221	1.68531	1.21285	2	74	mRNA surveillance pathway	0.5	CSTF3;PPP2R1A	0.483311
4012	0.361181	1.6168	1.26202	2	77	ErbB signaling pathway	1	CDKN1A;MAPK3	0.487153
4914	0.36713	1.59517	1.27841	2	78	Progesterone-mediated oocyte maturation	0.5	CDC25C;MAPK3	0.487153
4620	0.36713	1.59517	1.27841	2	78	Toll-like receptor signaling pathway	0.5	IRAK1;MAPK3	0.487153
3010	0.41391	1.44064	1.40953	2	86	Ribosome	1	RPL6;RPL9	0.538863
4270	0.442296	1.35817	1.49148	2	91	Vascular smooth muscle contraction	0.5	CALD1;MAPK3	0.565156
4141	0.478495	1.17614	2.57321	3	157	Protein processing in endoplasmic reticulum	0.333333	SSR3;UBE2E3;SAR1B	0.600293
4380	0.507251	1.19354	1.68816	2	103	Osteoclast differentiation	0.5	MAPK3;GAB2	0.625005
5200	0.523903	1.0527	4.76945	5	291	Pathways in cancer	0.6	CCND1;CDKN1A;FGFR3;MAPK3;NCOA4	0.627918
4360	0.527815	1.14703	1.75372	2	107	Axon guidance	1	MAPK3;SEMA4F	0.627918
4060	0.560067	1.03616	2.90101	3	177	Cytokine-cytokine receptor interaction	1	IL6ST;IL10RB;TNFRSF12A	0.652982
4144	0.56781	1.02391	2.93378	3	179	Endocytosis	0.666667	DAB2;F2R;FGFR3	0.652982
4145	0.581375	1.03566	1.934	2	118	Phagosome	1	ITGB5;LAMP2	0.657315
4910	0.590631	1.01765	1.96678	2	120	Insulin signaling pathway	1	MAPK3;PYGB	0.657315
4020	0.630433	0.943588	2.11429	2	129	Calcium signaling pathway	1	ATP2A2;F2R	0.690474
4310	0.643027	0.92118	2.16346	2	132	Wnt signaling pathway	0	CCND1;PPP2R1A	0.693264
3013	0.67112	0.872713	2.27819	2	139	RNA transport	0	EIF4G2;NMD3	0.71242
230	0.68637	0.847178	2.34375	2	143	Purine metabolism	0.5	RRM2;POLR3G	0.717569
5010	0.701046	0.823051	2.40931	2	147	Alzheimer's disease	1	ATP2A2;MAPK3	0.721973
4010	0.890813	0.525585	3.68772	2	225	MAPK signaling pathway	1	FGFR3;MAPK3	0.903914
1100	0.981245	0.525743	15.3409	9	936	Metabolic pathways	0.555556	GLUD1;PTS;RRM2;PDXK;INPP4B;POLR3G;ATP5L;PDXP;PIGW	0.981245
