# Supplementary material for: Integrated Systems Biology Approach Identifies Novel Maternal and Placental Pathways of Preeclampsia
Source: Front Immunol. 2018 Aug 8;9:1661. doi: 10.3389/fimmu.2018.01661 (PMC6092567; doi:10.3389/fimmu.2018.01661)
Supplement: Data S1 — Genes differentially expressed in the placenta in preterm preeclampsia. [file Data_Sheet_1.zip › Data 17.XLS]

## Sheet: TaqMan assays
No	Gene symbol	Protein name	Assay No
1	ARNT2	aryl-hydrocarbon receptor nuclear translocator 2	Hs00208298_m1
2	BCL3	B-cell CLL/lymphoma 3	Hs00180403_m1
3	BCL6	B-cell CLL/lymphoma 6 (zinc finger protein 51)	Hs00277037_m1
4	BTG2	BTG family, member 2	Hs00198887_m1
5	CDKN1A	cyclin-dependent kinase inhibitor 1A (p21, Cip1)	Hs00355782_m1
6	CGB	human chorionic gonadotropin	Hs00361224_gH
7	CLC	Charcot-Leyden crystal protein	Hs00171342_m1
8	CLDN1	claudin 1	Hs00221623_m1
9	CRH	corticotropin releasing hormone	Hs00174941_m1
10	CSH1	chorionic somatomammotropin hormone 1 (placental lactogen)	Hs01862611_g1
11	CYP19A1	cytochrome P450, family 19, subfamily A, polypeptide 1	Hs00903411_m1
12	DUSP1	dual specificity phosphatase 1	Hs00610256_g1
13	ENG	endoglin	Hs00164438_m1
14	ERVFRDE1	HERV-FRD provirus ancestral Env polyprotein	Hs01942443_s1
15	ERVWE1	endogenous retroviral family W, env(C7), member 1	Hs00205893_m1
16	ESRRG	estrogen-related receptor gamma	Hs00155006_m1
17	FBLN1	fibulin 1	Hs00972609_m1
18	FLT1	fms-related tyrosine kinase 1	Hs01052961_m1
19	FSTL3	follistatin-like 3 (secreted glycoprotein)	Hs00610505_m1
20	GATA2	GATA binding protein 2	Hs00231119_m1
21	GCM1	glial cells missing homolog 1 (Drosophila)	Hs00961601_m1
22	GH2	growth hormone 2	Hs00430557_g1
23	HLF	hepatic leukemia factor	Hs00171406_m1
24	HSD11B2	hydroxysteroid (11-beta) dehydrogenase 2	Hs00388669_m1
25	HSD17B1	hydroxysteroid (17-beta) dehydrogenase 1	Hs00166219_g1
26	IKBKB	inhibitor of kappa light polypeptide gene enhancer in B-cells, kinase beta	Hs00233287_m1
27	INSL4	insulin-like 4 (placenta)	Hs00171411_m1
28	ITGB5	integrin, beta 5	Hs00174435_m1
29	JUNB	jun B proto-oncogene	Hs00357891_s1
30	KIT	v-kit Hardy-Zuckerman 4 feline sarcoma viral oncogene homolog	Hs00174029_m1
31	LEP	leptin	Hs00174877_m1
32	LGALS13	lectin, galactoside-binding, soluble, 13	Hs00747811_m1
33	LGALS14	lectin, galactoside-binding, soluble, 14	Hs00792300_m1
34	LGALS16	lectin, galactoside-binding, soluble, 16	custom assay
35	LGALS17A	lectin, galactoside-binding, soluble, 17	Hs01652151_m1
36	MAPK13	mitogen-activated protein kinase 13	Hs00234085_m1
37	MYL12A	myosin, light chain 12A, regulatory, non-sarcomeric	Hs00272402_m1
38	NANOG	Nanog homeobox	Hs02387400_g1
39	PAPPA	pregnancy-associated plasma protein A, pappalysin 1	Hs00361692_m1
40	PAPPA2	pappalysin 2	Hs00535718_m1
41	PGF	placental growth factor	Hs00182176_m1
42	PLAC1	placenta-specific 1	Hs00222307_m1
43	POU5F1	POU domain, class 5, transcription factor 1	Hs00999632_g1
44	RPLP0	ribosomal protein, large, P0	Hs99999902_m1
45	SDC1	syndecan-1	Hs00896423_m1
46	SERPINE1	serpin peptidase inhibitor, clade E, plasminogen activator inhibitor type 1	Hs01126607_g1
47	SIGLEC6	sialic acid binding Ig-like lectin 6	Hs00174295_m1
48	STK40	serine/threonine kinase 40	Hs00383185_m1
49	TEAD3	TEA domain family member 3	Hs00243231_m1
50	TFAM	transcription factor A, mitochondrial	Hs01082775_m1
51	TFAP2A	transcription factor AP-2 alpha (activating enhancer binding protein 2 alpha)	Hs01029413_m1
52	TIMP3	tissue inhibitor of metalloproteinases 3	Hs00927214_m1
53	TPBG	trophoblast glycoprotein	Hs00272649_s1
54	VDR	vitamin D (1,25- dihydroxyvitamin D3) receptor	Hs01045840_m1
55	ZNF554	zinc finger protein 554	Hs01014440_m1
