# Supplementary material for: Integrated Systems Biology Approach Identifies Novel Maternal and Placental Pathways of Preeclampsia
Source: Front Immunol. 2018 Aug 8;9:1661. doi: 10.3389/fimmu.2018.01661 (PMC6092567; doi:10.3389/fimmu.2018.01661)
Supplement: Data S1 — Genes differentially expressed in the placenta in preterm preeclampsia. [file Data_Sheet_1.zip › Data 18.XLS]

## Sheet: Immunostaining conditions
Primary antibody	Company	Host species / clonality	Dilution	Incubation time	Secondary antibody	Company	Dilution	Incubation time	Chromogen	Company	Immunostainer
Anti-BCL6	Leica Microsystems (Wetzlar, Germany)	Mouse / monoclonal	Ready-to-use (RTU)	15 minutes	Bond Polymer Refine Detection	Leica Microsystems (Wetzlar, Germany)	RTU	8 minutes	Bond Polymer Refine Detection	Leica Microsystems (Wetzlar, Germany)	Leica BOND-MAX automatic staining system (Leica Microsystems, Wetzlar, Germany)
Anti-Cytokeratin-7	Dako (Glostrup, Denmark)	Mouse / monoclonal	1:2000	60 minutes	Discovery Universal Secondary Antibody	(Ventana Medical Systems, Inc, Tucson, AZ)	RTU	32 minutes	Discovery DAB Map Kit	(Ventana Medical Systems, Inc, Tucson, AZ)	Ventana Discovery automatic staining system (Ventana Medical Systems, Inc, Tucson, AZ)
Anti-FLT1	Abcam Inc. (Cambridge, MA)	Mouse / monoclonal	1:50	1 hour	Discovery Universal Secondary Antibody	(Ventana Medical Systems, Inc, Tucson, AZ)	RTU	32 minutes	Discovery DAB Map Kit	(Ventana Medical Systems, Inc, Tucson, AZ)	Ventana Discovery automatic staining system (Ventana Medical Systems, Inc, Tucson, AZ)
Anti-PAPPA2	Sigma Aldrich (St. Louis, MO)	Rabbit / polyclonal	1:15	1 hour	Discovery Universal Secondary Antibody	(Ventana Medical Systems, Inc, Tucson, AZ)	RTU	32 minutes	Discovery DAB Map Kit	(Ventana Medical Systems, Inc, Tucson, AZ)	Ventana Discovery automatic staining system (Ventana Medical Systems, Inc, Tucson, AZ)
Anti-SIGLEC6	Sigma Aldrich (St. Louis, MO)	Rabbit / polyclonal	1:350	1 hour	Discovery Universal Secondary Antibody	(Ventana Medical Systems, Inc, Tucson, AZ)	RTU	32 minutes	Discovery DAB Map Kit	(Ventana Medical Systems, Inc, Tucson, AZ)	Ventana Discovery automatic staining system (Ventana Medical Systems, Inc, Tucson, AZ)
Anti-ZNF554	Abnova (Taipei City, Taiwan)	mouse / polyclonal	1:100	10 minutes	Bond Polymer Refine Detection	Leica Microsystems (Wetzlar, Germany)	RTU	8 minutes	Bond Polymer Refine Detection	Leica Microsystems (Wetzlar, Germany)	Leica BOND-MAX automatic staining system (Leica Microsystems, Wetzlar, Germany)
