# Supplementary material for: Integrated Systems Biology Approach Identifies Novel Maternal and Placental Pathways of Preeclampsia
Source: Front Immunol. 2018 Aug 8;9:1661. doi: 10.3389/fimmu.2018.01661 (PMC6092567; doi:10.3389/fimmu.2018.01661)
Supplement: Data S1 — Genes differentially expressed in the placenta in preterm preeclampsia. [file Data_Sheet_1.zip › Data 2.XLS]

## Sheet: PPE probesets  
Probeset	Placental expression	50th quantile	Gene Symbol	Entrez ID	Chromosome
203559_s_at	147466	93.275	ABP1	26	7
202952_s_at	47644.6	66.65	ADAM12	8038	10
213790_at	40153.8	67.45	ADAM12	8038	10
215613_at	4157	127.4	ADAM12	8038	10
204943_at	150731	929.3	ADAM12	8038	10
209321_s_at	1482.8	227.7	ADCY3	109	2
202912_at	46012.9	594.625	ADM	133	11
201924_at	31957.5	1586.3	AFF1	4299	4
205357_s_at	8918.3	91.65	AGTR1	185	3
208016_s_at	3146.8	140.3	AGTR1	185	3
220289_s_at	1948.4	52.425	AIM1L	55057	1
204664_at	79728	63.175	ALPP	250	2
216377_x_at	11326.4	137.875	ALPPL2	251	2
213238_at	4607.55	67.475	ATP10D	57205	4
201772_at	4777.4	320.975	AZIN1	51582	8
204856_at	1172.05	149.2	B3GNT3	10331	19
207595_s_at	3553.75	135.225	BMP1	649	8
205574_x_at	3619.35	140.575	BMP1	649	8
202701_at	7496.25	804.025	BMP1	649	8
217809_at	39326.9	1384.92	BZW2	28969	7
219450_at	1666.15	61.8	C4orf19	55286	4
212923_s_at	11323.6	259.425	C6orf145	221749	6
202965_s_at	30286	69.1	CAPN6	827	X
202966_at	6395.15	102.425	CAPN6	827	X
211574_s_at	6290.85	672.3	CD46	4179	1
200983_x_at	48744.1	1564.75	CD59	966	11
204677_at	9680.6	79.55	CDH5	1003	16
213182_x_at	12409.1	132.25	CDKN1C	1028	11
219534_x_at	13143.5	223.65	CDKN1C	1028	11
213183_s_at	5577.4	235.775	CDKN1C	1028	11
216894_x_at	16393.5	309.15	CDKN1C	1028	11
213348_at	51305.9	502.15	CDKN1C	1028	11
NA	NA	NA	CGB1	114335	19
NA	NA	NA	CGB2	114336	19
NA	NA	NA	CGB3	1082	19
NA	NA	NA	CGB5	93659	19
NA	NA	NA	CGB7	94027	19
NA	NA	NA	CGB8	94115	19
203044_at	14708	218.275	CHSY1	22856	15
203642_s_at	5782.8	172.85	COBLL1	22837	2
211966_at	15416.6	49.725	COL4A2	1284	13
212345_s_at	9658.6	295.675	CREB3L2	64764	7
205630_at	34981.7	61.575	CRH	1392	8
205629_s_at	6140.85	84.4	CRH	1392	8
202552_s_at	11652.7	223.375	CRIM1	51232	2
202551_s_at	16610.8	231.725	CRIM1	51232	2
208357_x_at	391874	50	CSH1	1442	17
208356_x_at	424120	50.525	CSH1	1442	17
202493_x_at	423824	51.075	CSH1	1442	17
211739_x_at	454025	51.375	CSH1	1442	17
206475_x_at	134655	59.15	CSH1	1442	17
207770_x_at	96469.9	59.15	CSH2	1443	17
208295_x_at	367326	60.2	CSHL1	1444	17
205958_x_at	398163	65.6	CSHL1	1444	17
208293_x_at	160603	67.475	CSHL1	1444	17
207285_x_at	389578	67.7	CSHL1	1444	17
202263_at	6737.1	390.575	CYB5R1	51706	1
203475_at	32880.1	77.95	CYP19A1	1588	15
210757_x_at	13767.8	56.725	DAB2	1601	5
201280_s_at	25516.2	131.725	DAB2	1601	5
201278_at	18462.3	220.175	DAB2	1601	5
201279_s_at	35225.8	293.8	DAB2	1601	5
203139_at	17720.5	342.725	DAPK1	1612	9
201681_s_at	15783.4	219.35	DLG5	9231	10
204014_at	1273.15	81.175	DUSP4	1846	8
201908_at	7783.85	479.025	DVL3	1857	3
219424_at	62608.1	76.6	EBI3	10148	19
209343_at	40946.8	170.725	EFHD1	80303	2
219454_at	17864.5	56.45	EGFL6	25975	X
201984_s_at	16247.9	78.5	EGFR	1956	7
201983_s_at	50047.3	98.65	EGFR	1956	7
206605_at	5566.15	47.05	ENDOU	8909	12
221665_s_at	1884.95	74.725	EPS8L1	54869	19
218779_x_at	1588.7	92.725	EPS8L1	54869	19
91826_at	6717.75	212.9	EPS8L1	54869	19
NA	NA	NA	ERVFRDE1	405754	6
NA	NA	NA	ERVWE1	30816	7
207981_s_at	1069.35	154.05	ESRRG	2104	1
214734_at	6062.9	69.1	EXPH5	23086	11
213929_at	2041.95	159.675	EXPH5	23086	11
203305_at	13110.2	154.275	F13A1	2162	6
220134_x_at	2399.5	76.6	FAM176B	55194	1
221710_x_at	2334.95	113.425	FAM176B	55194	1
221766_s_at	14311.9	77.425	FAM46A	55603	6
202994_s_at	15185.5	112.925	FBLN1	2192	22
202995_s_at	27284.4	142.75	FBLN1	2192	22
201787_at	69695.2	818.275	FBLN1	2192	22
215717_s_at	3722.05	90.6	FBN2	2201	5
203184_at	20536	90.85	FBN2	2201	5
220828_s_at	3378.5	172.85	FLJ11292	55338	5
214701_s_at	4851.65	70.175	FN1	2335	2
214702_at	1209.7	77.15	FN1	2335	2
203697_at	5129.05	84.125	FRZB	2487	2
203698_s_at	7072.55	99.45	FRZB	2487	2
204537_s_at	2348.95	45.7	GABRE	2564	X
209603_at	1000.55	72.85	GATA3	2625	10
209602_s_at	2018.25	82.25	GATA3	2625	10
206269_at	9018.25	106.45	GCM1	8521	6
221577_x_at	189347	182.775	GDF15	9518	19
32502_at	5345.15	732	GDPD5	81544	11
206195_x_at	50777.9	52.4	GH2	2689	17
211508_s_at	89153.2	55.9	GH2	2689	17
205042_at	3322.05	275.55	GNE	10020	9
209220_at	28468.8	64.525	GPC3	2719	X
213094_at	4978.5	59.7	GPR126	57211	6
204235_s_at	4019.35	212.075	GULP1	51454	2
203913_s_at	6187.1	253.775	HPGD	3248	4
204130_at	5780.65	51.6	HSD11B2	3291	16
205829_at	30259.2	47.85	HSD17B1	3292	17
204818_at	11384.4	37.65	HSD17B2	3294	16
204515_at	52359.1	62.375	HSD3B1	3283	1
205302_at	67294.1	103.75	IGFBP1	3484	7
212143_s_at	30624.2	96.775	IGFBP3	3486	7
210095_s_at	87498.4	277.675	IGFBP3	3486	7
207526_s_at	6825.8	84.95	IL1RL1	9173	2
206549_at	4322.55	52.675	INSL4	3641	9
219064_at	2493.55	65.325	ITIH5	80760	10
205563_at	56830.7	48.375	KISS1	3814	1
220267_at	1170.4	129.85	KRT24	192666	17
219407_s_at	1776.9	68.55	LAMC3	10319	9
207092_at	2119.9	131.45	LEP	3952	7
220440_at	2283.85	58.075	LGALS13	29124	19
220158_at	13793.5	51.6	LGALS14	56891	19
NA	NA	NA	LGALS16	148003	19
218816_at	1202.7	108.35	LRRC1	55227	6
36711_at	40012.3	108.05	MAFF	23764	22
205193_at	6988.15	429.025	MAFF	23764	22
210274_at	1068.8	60.225	MAGEA8	4107	X
218918_at	17716.2	73.1	MAN1C1	57134	1
214180_at	2251.65	99.45	MAN1C1	57134	1
204389_at	2794.05	160.225	MAOA	4128	X
202016_at	20894.1	304.025	MEST	4232	7
203876_s_at	2215.05	52.975	MMP11	4320	22
203878_s_at	7461.3	60.2	MMP11	4320	22
219038_at	1149.45	51.9	MORC4	79710	X
219607_s_at	5387.6	111.825	MS4A4A	51338	11
205564_at	16079.6	79.55	PAGE4	9506	X
201981_at	149967	99.725	PAPPA	5069	9
201982_s_at	71566.6	136	PAPPA	5069	9
213332_at	47847.8	49.5	PAPPA2	60676	1
211918_x_at	10469.9	680.375	PAPPA2	60676	1
203918_at	3179.6	506.45	PCDH1	5097	5
214129_at	1634.95	104.55	PDE4DIP	9659	1
209652_s_at	7488.7	206.45	PGF	5228	14
219702_at	24306.5	48.625	PLAC1	10761	X
214750_at	1062.9	58.05	PLAC4	191585	21
207943_x_at	2727.45	118.55	PLAGL1	5325	6
205093_at	1421.5	151.625	PLEKHA6	22874	1
214858_at	1470.45	88.425	PP14571	100130449	2
211743_s_at	128103	44.65	PRG2	5553	11
208257_x_at	132124	55.375	PSG1	5669	19
210195_s_at	8497.85	74.45	PSG1	5669	19
210196_s_at	10208.6	225.525	PSG1	5669	19
NA	NA	NA	PSG10	653492	19
206570_s_at	12304.8	158.05	PSG11	5680	19
208134_x_at	89391.9	80.1	PSG2	5670	19
215821_x_at	159743	47.85	PSG3	5671	19
211741_x_at	146017	48.65	PSG3	5671	19
203399_x_at	125329	51.6	PSG3	5671	19
208191_x_at	187561	264.775	PSG4	5672	19
204830_x_at	95215.1	115.875	PSG5	5673	19
208106_x_at	37191.9	44.35	PSG6	5675	19
209738_x_at	66173.6	92.475	PSG6	5675	19
205602_x_at	98207	136.825	PSG7	5676	19
NA	NA	NA	PSG8	440533	19
209594_x_at	86466.1	46.25	PSG9	5678	19
207733_x_at	103038	76.325	PSG9	5678	19
210126_at	19308	78.5	PSG9	5678	19
213325_at	3357.5	122.825	PVRL3	25945	3
210621_s_at	11249.5	268.275	RASA1	5921	5
202677_at	27511.8	897.325	RASA1	5921	5
212651_at	6207.55	143.55	RHOBTB1	9886	10
216048_s_at	8633.3	114.8	RHOBTB3	22836	5
202975_s_at	24939.2	511.575	RHOBTB3	22836	5
201845_s_at	12287.1	537.9	RYBP	23429	3
204351_at	125729	74.75	S100P	6286	4
201287_s_at	58400	149.45	SDC1	6382	2
203071_at	35962.9	491.675	SEMA3B	7869	3
204614_at	23078	106.45	SERPINB2	5055	18
221268_s_at	3037.1	108.375	SGPP1	81537	14
219710_at	1517.75	62.125	SH3TC2	79628	5
202981_x_at	7492.45	343.025	SIAH1	6477	16
210796_x_at	1718.85	46.5	SIGLEC6	946	19
206520_x_at	1715.55	61.3	SIGLEC6	946	19
205234_at	1431.15	106.725	SLC16A4	9122	1
220736_at	1005.9	52.15	SLC19A3	80704	2
204087_s_at	5434.95	128.75	SLC5A6	8884	2
215715_at	2002.7	86.025	SLC6A2	6530	16
209453_at	2387.65	241.15	SLC9A1	6548	1
209679_s_at	4028.5	200.55	SMAGP	57228	12
203759_at	2578.5	372.6	ST3GAL4	6484	11
203770_s_at	2211.3	55.375	STS	412	X
203769_s_at	1283.3	87.875	STS	412	X
203767_s_at	9939.25	120.425	STS	412	X
219552_at	6187.1	94.05	SVEP1	79987	9
213247_at	42183.8	306.975	SVEP1	79987	9
44702_at	5363.45	366.4	SYDE1	85360	19
216272_x_at	3780.1	524.975	SYDE1	85360	19
219992_at	10900.5	86.3	TAC3	6866	12
211382_s_at	3716.65	97.6	TACC2	10579	10
213780_at	1007	67.725	TCHH	7062	1
209454_s_at	5146.8	450.8	TEAD3	7005	6
204653_at	9889.25	57	TFAP2A	7020	6
204654_s_at	4260.75	226.35	TFAP2A	7020	6
205286_at	2741.4	119.625	TFAP2C	7022	20
211003_x_at	13349	59.4	TGM2	7052	20
211573_x_at	9155.9	62.1	TGM2	7052	20
213894_at	1647.3	52.7	THSD7A	221981	7
203167_at	62770.4	250.8	TIMP2	7077	17
201148_s_at	23783.9	84.675	TIMP3	7078	22
201147_s_at	62867.8	630.075	TIMP3	7078	22
201150_s_at	112169	2847.32	TIMP3	7078	22
218113_at	4994.1	174.725	TMEM2	23670	9
217853_at	20460.8	961.025	TNS3	64759	7
218876_at	3314.55	65.85	TPPP3	51673	16
202369_s_at	3266.15	50.5	TRAM2	9697	6
219272_at	1794.65	296.775	TRIM62	55223	1
206827_s_at	3291.95	493	TRPV6	55503	7
209228_x_at	5358.05	45.175	TUSC3	7991	8
213423_x_at	13128	97.025	TUSC3	7991	8
201898_s_at	10653.2	662.625	UBE2A	7319	X
218806_s_at	1139.8	84.925	VAV3	10451	1
218807_at	1794.65	88.975	VAV3	10451	1
215729_s_at	9192.45	91.375	VGLL1	51442	X
205487_s_at	3064.5	98.125	VGLL1	51442	X
220327_at	1115.6	110.475	VGLL3	389136	3

## Sheet: PPE genes
Placental expression	50th quantile	Gene Symbol	Entrez ID	Chromosome
147466	93.275	ABP1	26	7
150731	929.3	ADAM12	8038	10
1482.8	227.7	ADCY3	109	2
46012.9	594.625	ADM	133	11
31957.5	1586.3	AFF1	4299	4
8918.3	140.3	AGTR1	185	3
1948.4	52.425	AIM1L	55057	1
79728	63.175	ALPP	250	2
11326.4	137.875	ALPPL2	251	2
4607.55	67.475	ATP10D	57205	4
4777.4	320.975	AZIN1	51582	8
1172.05	149.2	B3GNT3	10331	19
7496.25	804.025	BMP1	649	8
39326.9	1384.92	BZW2	28969	7
1666.15	61.8	C4orf19	55286	4
11323.6	259.425	C6orf145	221749	6
30286	102.425	CAPN6	827	X
6290.85	672.3	CD46	4179	1
48744.1	1564.75	CD59	966	11
9680.6	79.55	CDH5	1003	16
51305.9	502.15	CDKN1C	1028	11
NA	NA	CGB1	114335	19
NA	NA	CGB2	114336	19
NA	NA	CGB3	1082	19
NA	NA	CGB5	93659	19
NA	NA	CGB7	94027	19
NA	NA	CGB8	94115	19
14708	218.275	CHSY1	22856	15
5782.8	172.85	COBLL1	22837	2
15416.6	49.725	COL4A2	1284	13
9658.6	295.675	CREB3L2	64764	7
34981.7	84.4	CRH	1392	8
16610.8	231.725	CRIM1	51232	2
454025	51.375	CSH1	1442	17
96469.9	59.15	CSH2	1443	17
398163	67.7	CSHL1	1444	17
6737.1	390.575	CYB5R1	51706	1
32880.1	77.95	CYP19A1	1588	15
35225.8	293.8	DAB2	1601	5
17720.5	342.725	DAPK1	1612	9
15783.4	219.35	DLG5	9231	10
1273.15	81.175	DUSP4	1846	8
7783.85	479.025	DVL3	1857	3
62608.1	76.6	EBI3	10148	19
40946.8	170.725	EFHD1	80303	2
17864.5	56.45	EGFL6	25975	X
50047.3	98.65	EGFR	1956	7
5566.15	47.05	ENDOU	8909	12
6717.75	212.9	EPS8L1	54869	19
NA	NA	ERVFRDE1	405754	6
NA	NA	ERVWE1	30816	7
1069.35	154.05	ESRRG	2104	1
6062.9	159.675	EXPH5	23086	11
13110.2	154.275	F13A1	2162	6
2399.5	113.425	FAM176B	55194	1
14311.9	77.425	FAM46A	55603	6
69695.2	818.275	FBLN1	2192	22
20536	90.85	FBN2	2201	5
3378.5	172.85	FLJ11292	55338	5
4851.65	77.15	FN1	2335	2
7072.55	99.45	FRZB	2487	2
2348.95	45.7	GABRE	2564	X
2018.25	82.25	GATA3	2625	10
9018.25	106.45	GCM1	8521	6
189347	182.775	GDF15	9518	19
5345.15	732	GDPD5	81544	11
89153.2	55.9	GH2	2689	17
3322.05	275.55	GNE	10020	9
28468.8	64.525	GPC3	2719	X
4978.5	59.7	GPR126	57211	6
4019.35	212.075	GULP1	51454	2
6187.1	253.775	HPGD	3248	4
5780.65	51.6	HSD11B2	3291	16
30259.2	47.85	HSD17B1	3292	17
11384.4	37.65	HSD17B2	3294	16
52359.1	62.375	HSD3B1	3283	1
67294.1	103.75	IGFBP1	3484	7
87498.4	277.675	IGFBP3	3486	7
6825.8	84.95	IL1RL1	9173	2
4322.55	52.675	INSL4	3641	9
2493.55	65.325	ITIH5	80760	10
56830.7	48.375	KISS1	3814	1
1170.4	129.85	KRT24	192666	17
1776.9	68.55	LAMC3	10319	9
2119.9	131.45	LEP	3952	7
2283.85	58.075	LGALS13	29124	19
13793.5	51.6	LGALS14	56891	19
NA	NA	LGALS16	148003	19
1202.7	108.35	LRRC1	55227	6
40012.3	429.025	MAFF	23764	22
1068.8	60.225	MAGEA8	4107	X
17716.2	99.45	MAN1C1	57134	1
2794.05	160.225	MAOA	4128	X
20894.1	304.025	MEST	4232	7
7461.3	60.2	MMP11	4320	22
1149.45	51.9	MORC4	79710	X
5387.6	111.825	MS4A4A	51338	11
16079.6	79.55	PAGE4	9506	X
149967	136	PAPPA	5069	9
47847.8	680.375	PAPPA2	60676	1
3179.6	506.45	PCDH1	5097	5
1634.95	104.55	PDE4DIP	9659	1
7488.7	206.45	PGF	5228	14
24306.5	48.625	PLAC1	10761	X
1062.9	58.05	PLAC4	191585	21
2727.45	118.55	PLAGL1	5325	6
1421.5	151.625	PLEKHA6	22874	1
1470.45	88.425	PP14571	100130449	2
128103	44.65	PRG2	5553	11
132124	225.525	PSG1	5669	19
NA	NA	PSG10	653492	19
12304.8	158.05	PSG11	5680	19
89391.9	80.1	PSG2	5670	19
159743	51.6	PSG3	5671	19
187561	264.775	PSG4	5672	19
95215.1	115.875	PSG5	5673	19
66173.6	92.475	PSG6	5675	19
98207	136.825	PSG7	5676	19
NA	NA	PSG8	440533	19
103038	78.5	PSG9	5678	19
3357.5	122.825	PVRL3	25945	3
27511.8	897.325	RASA1	5921	5
6207.55	143.55	RHOBTB1	9886	10
24939.2	511.575	RHOBTB3	22836	5
12287.1	537.9	RYBP	23429	3
125729	74.75	S100P	6286	4
58400	149.45	SDC1	6382	2
35962.9	491.675	SEMA3B	7869	3
23078	106.45	SERPINB2	5055	18
3037.1	108.375	SGPP1	81537	14
1517.75	62.125	SH3TC2	79628	5
7492.45	343.025	SIAH1	6477	16
1718.85	61.3	SIGLEC6	946	19
1431.15	106.725	SLC16A4	9122	1
1005.9	52.15	SLC19A3	80704	2
5434.95	128.75	SLC5A6	8884	2
2002.7	86.025	SLC6A2	6530	16
2387.65	241.15	SLC9A1	6548	1
4028.5	200.55	SMAGP	57228	12
2578.5	372.6	ST3GAL4	6484	11
9939.25	120.425	STS	412	X
42183.8	306.975	SVEP1	79987	9
5363.45	524.975	SYDE1	85360	19
10900.5	86.3	TAC3	6866	12
3716.65	97.6	TACC2	10579	10
1007	67.725	TCHH	7062	1
5146.8	450.8	TEAD3	7005	6
9889.25	226.35	TFAP2A	7020	6
2741.4	119.625	TFAP2C	7022	20
13349	62.1	TGM2	7052	20
1647.3	52.7	THSD7A	221981	7
62770.4	250.8	TIMP2	7077	17
112169	2847.32	TIMP3	7078	22
4994.1	174.725	TMEM2	23670	9
20460.8	961.025	TNS3	64759	7
3314.55	65.85	TPPP3	51673	16
3266.15	50.5	TRAM2	9697	6
1794.65	296.775	TRIM62	55223	1
3291.95	493	TRPV6	55503	7
13128	97.025	TUSC3	7991	8
10653.2	662.625	UBE2A	7319	X
1794.65	88.975	VAV3	10451	1
9192.45	98.125	VGLL1	51442	X
1115.6	110.475	VGLL3	389136	3
