# Supplementary material for: Integrated Systems Biology Approach Identifies Novel Maternal and Placental Pathways of Preeclampsia
Source: Front Immunol. 2018 Aug 8;9:1661. doi: 10.3389/fimmu.2018.01661 (PMC6092567; doi:10.3389/fimmu.2018.01661)
Supplement: Data S1 — Genes differentially expressed in the placenta in preterm preeclampsia. [file Data_Sheet_1.zip › Data 3.XLS]

## Sheet: DE gene enrichment
Chromosome	Odds ratio	Count	Size	P value	Q value
6	1.53507	110	870	6.74409e-05	0.00155114
7	1.41638	95	801	0.00175847	0.0202223
8	1.31383	59	527	0.0344371	0.264018
X	1.1935	57	553	0.123259	0.524014
4	1.16876	59	583	0.149669	0.524014
14	1.17566	51	501	0.159242	0.524014
18	1.2745	24	219	0.159483	0.524014
13	1.154	28	279	0.266364	0.765798
21	1.1558	17	169	0.323913	0.827779
2	1.02108	93	1034	0.443499	0.97237
15	0.990915	44	502	0.546376	0.97237
22	0.985015	34	390	0.559745	0.97237
10	0.985701	52	596	0.560667	0.97237
3	0.965036	73	852	0.629916	0.97237
12	0.963288	71	830	0.634154	0.97237
11	0.943494	79	940	0.701822	0.997753
19	0.927707	94	1134	0.76462	0.997753
5	0.870247	56	716	0.852765	0.997753
1	0.885002	131	1640	0.908514	0.997753
16	0.765321	51	731	0.973036	0.997753
9	0.712276	41	628	0.987005	0.997753
20	0.617217	24	421	0.994028	0.997753
17	0.700918	63	973	0.997753	0.997753
