# Supplementary material for: Integrated Systems Biology Approach Identifies Novel Maternal and Placental Pathways of Preeclampsia
Source: Front Immunol. 2018 Aug 8;9:1661. doi: 10.3389/fimmu.2018.01661 (PMC6092567; doi:10.3389/fimmu.2018.01661)
Supplement: Data S1 — Genes differentially expressed in the placenta in preterm preeclampsia. [file Data_Sheet_1.zip › Data 4.XLS]

## Sheet: DE TR gene enrichment
Chromosome	Odds ratio	Count	Size	P value	Q value
19	2.56533	19	94	0.00107595	0.021519
16	1.50106	7	51	0.221142	0.881137
X	1.31464	7	57	0.315407	0.881137
11	1.20618	9	79	0.359632	0.881137
9	1.29918	5	41	0.368459	0.881137
20	1.33231	3	24	0.418288	0.881137
21	1.24029	2	17	0.5041	0.881137
12	1.0155	7	71	0.546949	0.881137
3	0.983111	7	73	0.578009	0.881137
17	0.975508	6	63	0.588018	0.881137
1	0.929372	12	131	0.63909	0.881137
6	0.92208	10	110	0.644326	0.881137
5	0.906167	5	56	0.650772	0.881137
8	0.853795	5	59	0.697058	0.881137
2	0.865403	8	93	0.702081	0.881137
7	0.844083	8	95	0.725222	0.881137
14	0.783365	4	51	0.748966	0.881137
15	0.671805	3	44	0.819306	0.888251
4	0.665101	4	59	0.843838	0.888251
10	0.558517	3	52	0.897043	0.897043
