# Supplementary material for: Integrated Systems Biology Approach Identifies Novel Maternal and Placental Pathways of Preeclampsia
Source: Front Immunol. 2018 Aug 8;9:1661. doi: 10.3389/fimmu.2018.01661 (PMC6092567; doi:10.3389/fimmu.2018.01661)
Supplement: Data S1 — Genes differentially expressed in the placenta in preterm preeclampsia. [file Data_Sheet_1.zip › Data 5.XLS]

## Sheet: PPE gene enrichment
Chromosome	Odds ratio	Count	Size	P value	Q value
19	2.52131	25	866	0.000107521	0.00215042
X	1.97206	12	498	0.0266845	0.266845
7	1.67592	12	580	0.0696849	0.464566
2	1.39451	14	806	0.152815	0.764073
6	1.22476	11	711	0.30425	0.995126
9	1.16069	7	474	0.406624	0.995126
10	1.00418	6	466	0.554439	0.995126
5	0.999685	7	546	0.554847	0.995126
22	0.937188	4	332	0.619701	0.995126
1	0.94572	16	1311	0.621735	0.995126
8	0.866681	5	447	0.683699	0.995126
16	0.841614	6	551	0.715084	0.995126
4	0.804274	5	480	0.742271	0.995126
11	0.808401	8	761	0.76726	0.995126
17	0.707813	7	755	0.858167	0.995126
3	0.65172	6	701	0.892033	0.995126
20	0.436771	2	349	0.94122	0.995126
15	0.406585	2	374	0.95527	0.995126
14	0.370553	2	409	0.969674	0.995126
12	0.315914	3	706	0.995126	0.995126
