# Supplementary material for: Integrated Systems Biology Approach Identifies Novel Maternal and Placental Pathways of Preeclampsia
Source: Front Immunol. 2018 Aug 8;9:1661. doi: 10.3389/fimmu.2018.01661 (PMC6092567; doi:10.3389/fimmu.2018.01661)
Supplement: Data S1 — Genes differentially expressed in the placenta in preterm preeclampsia. [file Data_Sheet_1.zip › Data 6.XLS]

## Sheet: Genes associated with MAP
Probeset ID	Log fold change	Average expression	T statistics	P value	Q value	B statistics	Absolute fold change per mmHg	Entrez ID	Gene symbol	Gene Name	Module colors
A_23_P307940	-0.0378257	10.3961	-6.7153	6.96048e-06	0.038471	3.65871	1.02657	830	CAPZA2	Homo sapiens capping protein (actin filament) muscle Z-line, alpha 2	blue
A_24_P886966	0.100994	8.65729	7.09947	3.64971e-06	0.038471	4.32373	1.07251	100506211	MIR210HG	Homo sapiens MIR210 host gene	NA
A_32_P38689	0.0337738	6.78686	6.65529	7.71298e-06	0.038471	3.553	1.02369	90378	SAMD1	Homo sapiens sterile alpha motif domain containing 1	NA
A_23_P322562	0.0471879	11.0849	6.77377	6.30093e-06	0.038471	3.76124	1.03325	9148	NEURL1	Homo sapiens neuralized E3 ubiquitin protein ligase 1	red
A_23_P62652	-0.0826801	5.84791	-7.00645	4.25945e-06	0.038471	4.16457	1.05898	6504	SLAMF1	Homo sapiens signaling lymphocytic activation molecule family member 1	red
A_24_P397817	0.188884	12.9022	7.2902	2.66844e-06	0.038471	4.64639	1.13988	3952	LEP	Homo sapiens leptin (obesity homolog, mouse)	red
A_24_P15797	0.0333758	8.19174	6.53791	9.44166e-06	0.0403658	3.3448	1.0234	84304	NUDT22	Homo sapiens nudix (nucleoside diphosphate linked moiety X)-type motif 22	red
A_24_P236251	-0.0304653	16.877	-6.12543	1.95075e-05	0.0543998	2.59818	1.02134	8788	DLK1	Homo sapiens delta-like 1 homolog (Drosophila), transcript variant 1	NA
A_24_P139028	0.0803411	9.79729	6.19079	1.73611e-05	0.0543998	2.71805	1.05727	946	SIGLEC6	Homo sapiens sialic acid binding Ig-like lectin 6, transcript variant 1	red
A_23_P52589	0.0378609	11.7135	5.78384	3.62145e-05	0.0606003	1.96252	1.02659	8045	RASSF7	Homo sapiens Ras association (RalGDS/AF-6) domain family 7	red
A_23_P62901	-0.0353715	12.3039	-5.76411	3.75507e-05	0.0606003	1.92532	1.02482	7832	BTG2	Homo sapiens BTG family, member 2	red
A_24_P150580	-0.0392081	7.63451	-5.89321	2.96551e-05	0.0606003	2.16773	1.02755	51285	RASL12	Homo sapiens RAS-like, family 12	red
A_24_P268676	0.0892864	9.71857	5.80381	3.49128e-05	0.0606003	2.00011	1.06384	8553	BHLHE40	Homo sapiens basic helix-loop-helix family, member e40	red
A_32_P83776	0.0517077	11.873	5.86184	3.13993e-05	0.0606003	2.10903	1.03649	126731	CCSAP	Homo sapiens centriole, cilia and spindle-associated protein	red
A_23_P425066	-0.0269452	6.79665	-5.60359	5.05178e-05	0.0687203	1.62094	1.01885	1415	CRYBB2	Homo sapiens crystallin, beta B2	NA
A_23_P67864	-0.0304307	13.614	-5.61569	4.93949e-05	0.0687203	1.64399	1.02132	109	ADCY3	Homo sapiens adenylate cyclase 3	orange
A_32_P224253	0.101038	6.72561	5.55329	5.54786e-05	0.0698392	1.52488	1.07255	8701	DNAH11	Homo sapiens dynein, axonemal, heavy chain 11	green
A_23_P425681	-0.149076	12.3223	-5.50538	6.0675e-05	0.0698392	1.43309	1.10886	885	CCK	Homo sapiens cholecystokinin	NA
A_24_P42755	0.0876198	14.0702	5.51266	5.98541e-05	0.0698392	1.44705	1.06262	2321	FLT1	Homo sapiens fms-related tyrosine kinase 1 (vascular endothelial growth factor/vascular permeability factor receptor)	red
A_23_P88963	0.0232004	13.2457	5.38617	7.59165e-05	0.0783432	1.20346	1.01621	226	ALDOA	Homo sapiens aldolase A, fructose-bisphosphate, transcript variant 1	blue
A_23_P132027	0.0750883	8.63997	5.35704	8.02123e-05	0.0800172	1.14709	1.05343	6676	SPAG4	Homo sapiens sperm associated antigen 4	red
A_32_P63562	0.0949221	8.32272	5.3296	8.44896e-05	0.0815651	1.0939	1.06801	723788	MIG7	Homo sapiens MIG7	orange
A_23_P109436	0.0511621	7.69129	5.30451	8.86071e-05	0.0828671	1.04519	1.0361	135	ADORA2A	Homo sapiens adenosine A2a receptor	red
A_23_P319520	0.126009	10.0388	5.21033	0.000106012	0.0840972	0.861674	1.09127	203062	TSNARE1	Homo sapiens t-SNARE domain containing 1	green
A_32_P33576	-0.105368	7.07312	-5.23922	0.000100326	0.0840972	0.918069	1.07577	4986	OPRK1	Homo sapiens opioid receptor, kappa 1	green
A_24_P40529	-0.022632	6.32451	-5.17972	0.000112403	0.0840972	0.801809	1.01581	55217	TMLHE	Homo sapiens trimethyllysine hydroxylase, epsilon	NA
A_24_P627306	0.0239808	10.7253	5.18468	0.000111341	0.0840972	0.811514	1.01676	55741	EDEM2	Homo sapiens ER degradation enhancer, mannosidase alpha-like 2	NA
A_23_P13899	0.0332247	13.2892	5.24472	9.92787e-05	0.0840972	0.928808	1.0233	2597	GAPDH	Homo sapiens glyceraldehyde-3-phosphate dehydrogenase	red
A_23_P19333	0.0933392	10.3148	5.18152	0.000112016	0.0840972	0.805335	1.06684	54210	TREM1	Homo sapiens triggering receptor expressed on myeloid cells 1	red
A_23_P39185	0.0536568	11.3794	5.2269	0.000102712	0.0840972	0.894031	1.03789	112724	RDH13	Homo sapiens retinol dehydrogenase 13 (all-trans/9-cis)	red
A_24_P11384	0.0634905	8.30701	5.24017	0.000100145	0.0840972	0.919922	1.04499	54206	ERRFI1	Homo sapiens ERBB receptor feedback inhibitor 1	red
A_24_P365807	0.0352962	13.7815	5.13398	0.000122704	0.0874323	0.712162	1.02477	1947	EFNB1	Homo sapiens ephrin-B1	red
A_23_P11025	-0.0365245	8.61155	-5.11295	0.000127763	0.08892	0.670866	1.02564	7739	ZNF185	Homo sapiens zinc finger protein 185	NA
A_23_P24433	-0.037538	13.2318	-5.08167	0.000135692	0.092134	0.609337	1.02636	8722	CTSF	Homo sapiens cathepsin F	green
A_24_P406693	0.0451894	9.25984	5.03578	0.000148252	0.0924322	0.518905	1.03182	5033	P4HA1	Homo sapiens procollagen-proline, 2-oxoglutarate 4-dioxygenase (proline 4-hydroxylase), alpha polypeptide I, transcript variant 1	green
A_23_P500956	-0.0251843	8.59545	-5.03722	0.000147839	0.0924322	0.521753	1.01761	10678	B3GNT2	Homo sapiens UDP-GlcNAc:betaGal beta-1,3-N-acetylglucosaminyltransferase 2	red
A_23_P82979	-0.0308343	13.0313	-5.01956	0.000152974	0.0934294	0.486889	1.0216	10319	LAMC3	Homo sapiens laminin, gamma 3	NA
A_23_P213754	-0.0246302	12.6776	-4.98355	0.000164021	0.0981734	0.415696	1.01722	51247	PAIP2	Homo sapiens poly(A) binding protein interacting protein 2, transcript variant 2	NA
A_24_P264685	0.0313524	10.2721	4.95217	0.000174316	0.100322	0.353568	1.02197	441572	GAPDHP28	INFERRED: Homo sapiens glyceraldehyde 3 phosphate dehydrogenase pseudogene 28	red
A_24_P306355	0.0301825	9.91231	4.90819	0.000189884	0.100464	0.266292	1.02114	650108	LOC650108	LOC650108	NA
A_23_P47559	-0.0259502	13.1981	-4.92066	0.000185328	0.100464	0.291066	1.01815	10944	C11orf58	Homo sapiens chromosome 11 open reading frame 58	red
A_24_P20954	-0.0534534	7.31947	-4.91182	0.000188544	0.100464	0.273515	1.03775	7021	TFAP2B	Homo sapiens transcription factor AP-2 beta (activating enhancer binding protein 2 beta)	red
A_32_P197561	-0.0354451	11.3689	-4.87401	0.000202966	0.103756	0.198345	1.02487	1879	EBF1	Homo sapiens early B-cell factor 1	green
A_23_P66766	-0.0208936	10.3744	-4.87002	0.000204551	0.103756	0.190411	1.01459	84268	RPAIN	Homo sapiens RPA interacting protein	NA
A_24_P383450	0.0369212	11.5393	4.85632	0.000210097	0.104793	0.163137	1.02592	389792	IER5L	Homo sapiens immediate early response 5-like	green
A_24_P183994	0.0347612	5.08591	4.8459	0.00021442	0.105196	0.142373	1.02439	158158	RASEF	Homo sapiens RAS and EF-hand domain containing	red
A_32_P142586	0.0462616	7.36482	4.82284	0.000224311	0.108274	0.0964085	1.03259	3248	HPGD	Homo sapiens hydroxyprostaglandin dehydrogenase 15-(NAD)	red
A_23_P105012	0.0353599	5.81867	4.79136	0.000238582	0.110228	0.0335628	1.02481	54979	HRASLS2	Homo sapiens HRAS-like suppressor 2	red
A_23_P63618	0.0336173	6.4422	4.79405	0.000237325	0.110228	0.0389457	1.02358	6319	SCD	Homo sapiens stearoyl-CoA desaturase (delta-9-desaturase)	red
A_24_P384839	-0.0407419	11.919	-4.65966	0.000309178	0.111482	-0.230302	1.02864	4047	LSS	Homo sapiens lanosterol synthase (2,3-oxidosqualene-lanosterol cyclase), transcript variant 1	green
A_23_P101806	-0.0228195	6.14367	-4.76042	0.000253515	0.111482	-0.0282751	1.01594	3249	HPN	Homo sapiens hepsin (transmembrane protease, serine 1), transcript variant 1	NA
A_23_P160559	-0.0459907	11.2807	-4.6967	0.000287381	0.111482	-0.15592	1.03239	1893	ECM1	Homo sapiens extracellular matrix protein 1, transcript variant 1	NA
A_23_P201790	-0.0259791	12.5894	-4.70721	0.000281491	0.111482	-0.134844	1.01817	4660	PPP1R12B	Homo sapiens protein phosphatase 1, regulatory (inhibitor) subunit 12B, transcript variant 2	NA
A_23_P166616	-0.0356306	10.699	-4.67723	0.000298632	0.111482	-0.194994	1.025	185	AGTR1	Homo sapiens angiotensin II receptor, type 1, transcript variant 4	red
A_23_P20022	0.0545447	12.5994	4.74613	0.000260734	0.111482	-0.0568652	1.03853	29923	HILPDA	Homo sapiens hypoxia inducible lipid droplet-associated, hypoxia-inducible protein 2	red
A_23_P253221	0.118248	9.13698	4.67851	0.000297879	0.111482	-0.192427	1.08542	50649	ARHGEF4	Homo sapiens Rho guanine nucleotide exchange factor (GEF) 4, transcript variant 2	red
A_23_P70719	-0.0293639	12.1337	-4.77276	0.000247445	0.111482	-0.0035947	1.02056	3908	LAMA2	Homo sapiens laminin, alpha 2 (merosin, congenital muscular dystrophy), transcript variant 1	red
A_24_P237586	0.0639323	10.0368	4.64946	0.000315473	0.111482	-0.250802	1.04531	353322	ANKRD37	Homo sapiens ankyrin repeat domain 37	red
A_23_P78518	0.0567642	10.1081	4.63406	0.000325224	0.113174	-0.281759	1.04013	56971	CEACAM19	Homo sapiens carcinoembryonic antigen-related cell adhesion molecule 19	red
A_23_P202138	0.0328936	9.33283	4.62007	0.000334352	0.113936	-0.309902	1.02306	81855	SFXN3	Homo sapiens sideroflexin 3	red
A_23_P345220	0.0490909	8.07495	4.61905	0.000335027	0.113936	-0.311952	1.03461	9644	SH3PXD2A	Homo sapiens SH3 and PX domains 2A	red
A_24_P365048	-0.0184545	9.89819	-4.60386	0.000345261	0.116097	-0.34254	1.01287	79736	TEFM	Homo sapiens transcription elongation factor, mitochondrial	NA
A_23_P9086	-0.0187599	6.70057	-4.56396	0.000373692	0.121246	-0.422951	1.01309	51201	ZDHHC2	Homo sapiens zinc finger, DHHC-type containing 2	NA
A_24_P118376	0.0265362	6.52154	4.5659	0.000372254	0.121246	-0.419035	1.01856	125931	CEACAM20	Homo sapiens carcinoembryonic antigen-related cell adhesion molecule 20	NA
A_23_P217468	-0.0428986	6.74811	-4.53207	0.000398136	0.12425	-0.48731	1.03018	2334	AFF2	Homo sapiens AF4/FMR2 family, member 2	green
A_24_P213034	0.0385913	9.51635	4.53294	0.000397451	0.12425	-0.48556	1.02711	642203	LOC642203	LOC642203	NA
A_32_P66035	-0.0251314	6.28524	-4.53153	0.000398569	0.12425	-0.488412	1.01757	144110	TMEM86A	Homo sapiens transmembrane protein 86A	red
A_24_P162911	0.0350902	8.16658	4.51188	0.000414462	0.124354	-0.528112	1.02462	23683	PRKD3	Homo sapiens protein kinase D3	green
A_23_P209167	0.102233	11.8546	4.51322	0.000413351	0.124354	-0.525388	1.07343	10272	FSTL3	Homo sapiens follistatin-like 3 (secreted glycoprotein)	NA
A_23_P32903	0.03473	11.9135	4.51725	0.000410052	0.124354	-0.517253	1.02437	4952	OCRL	Homo sapiens oculocerebrorenal syndrome of Lowe, transcript variant a	red
A_32_P213543	0.0203309	5.49958	4.50454	0.00042056	0.124615	-0.54294	1.01419	9314	KLF4	Homo sapiens Kruppel-like factor 4	red
A_23_P102058	-0.0471001	6.87033	-4.44475	0.00047382	0.130092	-0.66393	1.03319	4148	MATN3	Homo sapiens matrilin 3	green
A_23_P329924	0.0212201	5.99012	4.45162	0.000467362	0.130092	-0.65001	1.01482	338442	HCAR2	Homo sapiens hydroxycarboxylic acid receptor 2	NA
A_24_P201323	-0.0190615	9.16133	-4.44665	0.000472026	0.130092	-0.660082	1.0133	10771	ZMYND11	Homo sapiens zinc finger, MYND domain containing 11, transcript variant 1	NA
A_23_P341966	0.0720506	8.71931	4.46417	0.000455801	0.130092	-0.624601	1.05121	60676	PAPPA2	Homo sapiens pappalysin 2	red
A_23_P46441	0.0551378	10.2248	4.47006	0.00045048	0.130092	-0.612687	1.03896	81607	PVRL4	Homo sapiens poliovirus receptor-related 4	red
A_24_P913561	0.0317513	6.81902	4.45266	0.000466396	0.130092	-0.647911	1.02225	11228	RASSF8	Homo sapiens Ras association (RalGDS/AF-6) domain family (N-terminal) member 8	red
A_23_P22352	0.0428668	11.5719	4.42582	0.000492084	0.130976	-0.702286	1.03016	55691	FRMD4A	Homo sapiens FERM domain containing 4A	green
A_23_P66798	0.0323999	17.0452	4.41999	0.000497849	0.130976	-0.714094	1.02271	3880	KRT19	Homo sapiens keratin 19	green
A_24_P118361	0.0459117	7.16149	4.41915	0.000498692	0.130976	-0.71581	1.03234	442114	KRT19P3	PREDICTED: Homo sapiens keratin 19 pseudogene 3	NA
A_23_P83579	0.0761922	9.29198	4.41895	0.000498885	0.130976	-0.716202	1.05423	9915	ARNT2	Homo sapiens aryl-hydrocarbon receptor nuclear translocator 2	red
A_32_P68942	-0.0450168	7.65202	-4.41493	0.000502919	0.130976	-0.724368	1.0317	440482	ANKRD20A5P	Homo sapiens ankyrin repeat domain 20 family, member A5, pseudogene	red
A_24_P532180	-0.0418341	8.15808	-4.37279	0.000547178	0.132676	-0.80985	1.02942	90246	LOC90246	LOC90246	green
A_24_P687305	0.035519	5.90583	4.39691	0.000521383	0.132676	-0.760916	1.02493	29797	POM121L8P	Homo sapiens POM121 transmembrane nucleoporin-like 8 pseudogene	green
A_23_P22723	0.0208484	6.43429	4.36248	0.000558609	0.132676	-0.830795	1.01456	492	ATP2B3	Homo sapiens ATPase, Ca++ transporting, plasma membrane 3, transcript variant 1	NA
A_32_P2730	0.0678992	8.2007	4.3834	0.000535677	0.132676	-0.788325	1.04819	63827	BCAN	Homo sapiens brevican	NA
A_32_P4364	0.0160324	14.0881	4.38189	0.000537296	0.132676	-0.791383	1.01117	10134	BCAP31	Homo sapiens B-cell receptor-associated protein 31	NA
A_24_P944519	0.0253741	6.28109	4.37568	0.000544027	0.132676	-0.803997	1.01774	5144	PDE4D	Homo sapiens phosphodiesterase 4D, cAMP-specific (phosphodiesterase E3 dunce homolog, Drosophila)	orange
A_23_P434900	0.0295539	12.3642	4.37297	0.000546985	0.132676	-0.809492	1.0207	90861	HN1L	Homo sapiens hematological and neurological expressed 1-like	red
A_23_P65618	0.0489769	7.93431	4.36021	0.000561153	0.132676	-0.835398	1.03453	7051	TGM1	Homo sapiens transglutaminase 1 (K polypeptide epidermal type I, protein-glutamine-gamma-glutamyltransferase)	red
A_23_P93442	0.048577	14.053	4.35979	0.000561625	0.132676	-0.836249	1.03424	23328	SASH1	Homo sapiens SAM and SH3 domain containing 1	red
A_32_P36973	0.096261	6.97626	4.35855	0.000563033	0.132676	-0.838785	1.069	100507140	LOC100507140	LOC100507140	red
A_23_P157247	0.0600269	9.74963	4.32098	0.000607121	0.132694	-0.915128	1.04249	202915	TMEM184A	Homo sapiens transmembrane protein 184A	green
A_23_P387552	-0.0295381	8.16432	-4.31632	0.00061283	0.132694	-0.924602	1.02069	5916	RARG	Homo sapiens retinoic acid receptor, gamma, transcript variant 1	green
A_24_P151464	-0.0290542	14.3819	-4.33909	0.000585446	0.132694	-0.87832	1.02034	6647	SOD1	Homo sapiens superoxide dismutase 1, soluble (amyotrophic lateral sclerosis 1 (adult))	green
A_32_P181131	0.0264178	7.40524	4.34282	0.000581081	0.132694	-0.870741	1.01848	205	AK4	Homo sapiens adenylate kinase 4	green
A_23_P116999	-0.0204255	9.43486	-4.34398	0.000579723	0.132694	-0.868372	1.01426	51184	GPN3	Homo sapiens GPN-loop GTPase 3	NA
A_23_P121564	-0.0333889	9.71026	-4.33629	0.000588738	0.132694	-0.883998	1.02341	2983	GUCY1B3	Homo sapiens guanylate cyclase 1, soluble, beta 3	NA
A_24_P201064	0.0227174	12.0319	4.31881	0.000609778	0.132694	-0.919548	1.01587	79660	PPP1R3B	Homo sapiens protein phosphatase 1, regulatory subunit 3B	NA
A_23_P4190	0.0186655	10.034	4.32789	0.000598749	0.132694	-0.901069	1.01302	80221	ACSF2	Homo sapiens acyl-CoA synthetase family member 2	red
A_32_P225625	0.0195485	8.61622	4.31817	0.000610558	0.132694	-0.920842	1.01364	27327	TNRC6A	Homo sapiens triucleotide repeat containing 6A	red
A_23_P316460	0.035162	10.1784	4.29844	0.000635253	0.133266	-0.960973	1.02467	113763	ZBED6CL	Homo sapiens ZBED6 C-terminal like	red
A_23_P4899	0.0532604	8.79189	4.30316	0.000629258	0.133266	-0.951378	1.03761	4909	NTF4	Homo sapiens neurotrophin 4	red
A_23_P75529	-0.0269701	8.19333	-4.30561	0.000626164	0.133266	-0.946389	1.01887	63876	PKNOX2	Homo sapiens PBX/knotted 1 homeobox 2	red
A_32_P25889	0.0258205	5.60104	4.285	0.000652652	0.134703	-0.988314	1.01806	58160	NFE4	Homo sapiens nuclear factor, erythroid 4	NA
A_23_P22119	0.0311846	11.6439	4.27713	0.000663075	0.135398	-1.00434	1.02185	5339	PLEC	Homo sapiens plectin	blue
A_23_P146946	0.0964317	11.3706	4.26521	0.000679168	0.136494	-1.0286	1.06913	1474	CST6	Homo sapiens cystatin E/M	green
A_23_P57856	0.0635538	12.0296	4.26492	0.000679576	0.136494	-1.02921	1.04504	604	BCL6	Homo sapiens B-cell CLL/lymphoma 6 (zinc finger protein 51), transcript variant 2	red
A_24_P267619	0.0172759	6.90682	4.24234	0.000711189	0.139109	-1.07519	1.01205	140885	SIRPA	Homo sapiens signal-regulatory protein alpha, transcript variant 3	NA
A_24_P854492	0.0220149	5.39891	4.25049	0.000699617	0.139109	-1.0586	1.01538	440823	MIAT	Homo sapiens myocardial infarction associated transcript (non-protein coding) on chromosome 22	red
A_24_P165949	-0.0733598	7.37167	-4.23238	0.000725612	0.139201	-1.09548	1.05216	9076	CLDN1	Homo sapiens claudin 1	green
A_24_P29876	-0.0598087	10.8924	-4.23377	0.000723588	0.139201	-1.09266	1.04233	55326	AGPAT5	Homo sapiens 1-acylglycerol-3-phosphate O-acyltransferase 5 (lysophosphatidic acid acyltransferase, epsilon)	green
A_24_P739075	0.0294951	10.4782	4.21542	0.000750861	0.143127	-1.13005	1.02065	649915	LOC649915	LOC649915	NA
A_23_P214907	0.0271311	7.7583	4.2041	0.000768215	0.144594	-1.15314	1.01898	25902	MTHFD1L	Homo sapiens methylenetetrahydrofolate dehydrogenase (NADP+ dependent) 1-like	green
A_24_P24092	-0.0337906	7.05451	-4.19978	0.000774939	0.144741	-1.16195	1.0237	339318	ZNF181	Homo sapiens zinc finger protein 181	green
A_23_P399501	0.0260158	10.9767	4.17503	0.000814658	0.146596	-1.21243	1.0182	5315	PKM	Homo sapiens pyruvate kinase, muscle, transcript variant 2	red
A_23_P128215	-0.0240603	12.3627	-4.16634	0.000829087	0.146714	-1.23016	1.01682	8835	SOCS2	Homo sapiens suppressor of cytokine signaling 2	red
A_24_P245838	0.037634	12.2676	4.1548	0.000848664	0.147741	-1.25372	1.02643	4248	MGAT3	Homo sapiens mannosyl (beta-1,4-)-glycoprotein beta-1,4-N-acetylglucosaminyltransferase	green
A_24_P156288	-0.014487	7.18958	-4.14884	0.000858955	0.147741	-1.26589	1.01009	64412	GZF1	Homo sapiens GDNF-inducible zinc finger protein 1	NA
A_23_P122924	0.0464695	16.1412	4.14599	0.000863927	0.147741	-1.27172	1.03273	3624	INHBA	Homo sapiens inhibin, beta A (activin A, activin AB alpha polypeptide)	red
A_23_P54556	-0.0277612	11.9774	-4.13773	0.000878476	0.147971	-1.28857	1.01943	57496	MKL2	Homo sapiens MKL/myocardin-like 2	green
A_23_P310483	0.0336684	11.3224	4.14103	0.000872637	0.147971	-1.28184	1.02361	541565	C8orf58	Homo sapiens chromosome 8 open reading frame 58	red
A_32_P88764	0.0280998	7.34471	4.13682	0.000880103	0.147971	-1.29044	1.01967	221272	LOC221272	LOC221272	red
A_24_P151325	-0.0194513	10.4315	-4.12242	0.000906125	0.150539	-1.31984	1.01357	163227	ZNF100	Homo sapiens zinc finger protein 100	NA
A_23_P95736	-0.020967	10.2896	-4.12006	0.000910466	0.150539	-1.32466	1.01464	353088	ZNF429	Homo sapiens zinc finger protein 429	red
A_23_P166929	-0.0765871	8.50431	-4.09544	0.000957019	0.154815	-1.37496	1.05452	5274	SERPINI1	Homo sapiens serpin peptidase inhibitor, clade I (neuroserpin), member 1	green
A_32_P114866	0.0194014	6.77561	4.0956	0.000956716	0.154815	-1.37464	1.01354	284570	LOC284570	LOC284570	NA
A_23_P118493	-0.0231832	7.46135	-4.0768	0.000993876	0.155462	-1.41306	1.0162	10040	TOM1L1	Homo sapiens target of myb1 (chicken)-like 1	NA
A_23_P123172	-0.025911	7.49347	-4.07823	0.000991006	0.155462	-1.41014	1.01812	441295	OR2A9P	Homo sapiens olfactory receptor, family 2, subfamily A, member 9 pseudogene	NA
A_23_P31536	-0.0221122	10.9594	-4.08996	0.000967713	0.155462	-1.38616	1.01545	6742	SSBP1	Homo sapiens single-stranded DNA binding protein 1	NA
A_24_P11131	0.0150435	12.227	4.0725	0.00100258	0.155462	-1.42184	1.01048	10250	SRRM1	Homo sapiens serine/arginine repetitive matrix 1	NA
A_24_P140608	-0.0217152	6.9514	-4.07919	0.000989075	0.155462	-1.40818	1.01517	1839	HBEGF	Homo sapiens heparin-binding EGF-like growth factor	NA
A_32_P52785	-0.0278073	8.75886	-4.08061	0.000986236	0.155462	-1.40528	1.01946	23500	DAAM2	Homo sapiens dishevelled associated activator of morphogenesis 2	orange
A_23_P258190	-0.0265666	12.8243	-4.08208	0.000983301	0.155462	-1.40227	1.01859	231	AKR1B1	Homo sapiens aldo-keto reductase family 1, member B1 (aldose reductase)	red
A_23_P390621	-0.0215737	5.90565	-4.05772	0.0010331	0.156149	-1.45206	1.01507	133015	PACRGL	Homo sapiens PARK2 co-regulated-like	blue
A_23_P349406	0.0487998	7.75803	4.06223	0.00102369	0.156149	-1.44285	1.0344	284716	RIMKLA	Homo sapiens ribosomal modification protein rimK-like family member A	NA
A_23_P82299	0.0178411	13.1343	4.0581	0.0010323	0.156149	-1.45128	1.01244	221908	PPP1R35	Homo sapiens protein phosphatase 1, regulatory subunit 35	NA
A_23_P356004	-0.0392495	9.79565	-4.06077	0.00102672	0.156149	-1.44582	1.02758	30818	KCNIP3	Homo sapiens Kv channel interacting protein 3, calsenilin, transcript variant 1	red
A_24_P341058	0.0284469	10.8216	4.04119	0.00106834	0.15657	-1.48586	1.01991	389970	GAPDHP21	INFERRED: Homo sapiens glyceraldehyde 3 phosphate dehydrogenase pseudogene 21	NA
A_23_P123413	-0.0256992	5.27927	-4.0412	0.00106833	0.15657	-1.48585	1.01797	9760	TOX	Homo sapiens thymocyte selection-associated high mobility group box	red
A_23_P19894	0.0635158	9.71768	4.05092	0.00104746	0.15657	-1.46597	1.04501	358	AQP1	Homo sapiens aquaporin 1 (Colton blood group)	red
A_23_P51039	0.0568423	10.1148	4.04491	0.00106032	0.15657	-1.47826	1.04019	3623	INHA	Homo sapiens inhibin, alpha	red
A_24_P180165	0.0317358	8.89905	4.04597	0.00105802	0.15657	-1.47608	1.02224	3556	IL1RAP	Homo sapiens interleukin 1 receptor accessory protein, transcript variant 1	red
A_23_P145889	-0.0259126	7.15482	-4.02904	0.00109502	0.156632	-1.5107	1.01812	5218	CDK14	Homo sapiens cyclin-dependent kinase 14	NA
A_23_P63751	-0.0256211	10.6378	-4.02972	0.00109352	0.156632	-1.50932	1.01792	10935	PRDX3	Homo sapiens peroxiredoxin 3, nuclear gene encoding mitochondrial protein, transcript variant 1	NA
A_24_P234856	-0.0192523	5.62185	-4.02023	0.0011148	0.156632	-1.52873	1.01343	819	CAMLG	Homo sapiens calcium modulating ligand	NA
A_24_P98411	-0.0211623	11.7278	-4.02048	0.00111423	0.156632	-1.52822	1.01478	3309	HSPA5	Homo sapiens heat shock 70kDa protein 5 (glucose-regulated protein, 78kDa)	NA
A_23_P101683	0.0737412	6.89006	4.02876	0.00109565	0.156632	-1.51128	1.05244	1178	CLC	Homo sapiens Charcot-Leyden crystal protein	red
A_32_P47754	0.0438722	10.2675	4.03038	0.00109206	0.156632	-1.50797	1.03088	144195	SLC2A14	Homo sapiens solute carrier family 2 (facilitated glucose transporter), member 14	red
A_24_P32151	-0.0280238	7.97077	-4.01109	0.0011357	0.157925	-1.54743	1.01961	359845	FAM101B	Homo sapiens family with sequence similarity 101, member B	green
A_24_P195831	-0.0247022	8.39638	-3.99141	0.00118205	0.157925	-1.58769	1.01727	91057	CCDC34	Homo sapiens coiled-coil domain containing 34, transcript variant 1	NA
A_32_P180524	0.0272354	7.37796	4.00004	0.00116148	0.157925	-1.57003	1.01906	285987	DLX6-AS1	Homo sapiens DLX6 antisense RNA 1	NA
A_23_P213798	0.0374009	6.53553	3.99243	0.0011796	0.157925	-1.58561	1.02626	11346	SYNPO	Homo sapiens synaptopodin	red
A_23_P408094	0.0299865	9.84698	3.99502	0.00117341	0.157925	-1.58031	1.021	4084	MXD1	Homo sapiens MAX dimerization protein 1	red
A_24_P278234	0.0483947	8.10027	3.9962	0.0011706	0.157925	-1.5779	1.03411	84960	CCDC183	Homo sapiens coiled-coil domain containing 183	red
A_24_P282309	0.0302431	7.58005	3.99301	0.00117822	0.157925	-1.58443	1.02118	26509	MYOF	Homo sapiens myoferlin	red
A_23_P58747	0.0215947	11.3734	3.98621	0.00119461	0.158448	-1.59833	1.01508	23138	N4BP3	Homo sapiens Nedd4 binding protein 3	NA
A_23_P106145	0.0488449	11.2734	3.98541	0.00119655	0.158448	-1.59996	1.03444	30001	ERO1L	Homo sapiens ERO1-like (S. cerevisiae)	red
A_23_P211878	0.0455615	10.7376	3.98272	0.00120311	0.158615	-1.60547	1.03208	2317	FLNB	Homo sapiens filamin B, beta (actin binding protein 278)	green
A_24_P192586	-0.0167992	13.195	-3.97511	0.00122188	0.159683	-1.62104	1.01171	3301	DNAJA1	Homo sapiens DnaJ homolog subfamily A member 1 (Heat shock 40 kDa protein 4) (DnaJ protein homolog 2)	blue
A_23_P77043	-0.0510512	6.24198	-3.96486	0.00124765	0.16102	-1.64203	1.03602	79820	CATSPERB	Homo sapiens catsper channel auxiliary subunit beta	green
A_23_P218412	-0.0233822	10.3729	-3.9604	0.00125902	0.16102	-1.65115	1.01634	9552	SPAG7	Homo sapiens sperm associated antigen 7	NA
A_23_P94932	-0.0201591	12.3051	-3.96684	0.00124262	0.16102	-1.63797	1.01407	27249	MMADHC	Homo sapiens methylmalonic aciduria (cobalamin deficiency) cblD type, with homocystinuria	NA
A_23_P44836	-0.0241168	8.59848	-3.96311	0.00125209	0.16102	-1.6456	1.01686	64943	NT5DC2	Homo sapiens 5'-nucleotidase domain containing 2	red
A_23_P142239	-0.0361005	7.73731	-3.95609	0.00127012	0.161749	-1.65998	1.02534	90522	YIF1B	Homo sapiens Yip1 interacting factor homolog B (S. cerevisiae)	red
A_24_P228875	-0.0189981	7.29106	-3.94273	0.00130513	0.163425	-1.68732	1.01326	9459	ARHGEF6	Homo sapiens Rac/Cdc42 guanine nucleotide exchange factor (GEF) 6	NA
A_23_P154367	-0.0246678	7.80795	-3.94489	0.0012994	0.163425	-1.6829	1.01725	9262	STK17B	Homo sapiens serine/threonine kinase 17b	orange
A_23_P205875	0.01857	6.78232	3.93367	0.00132943	0.165775	-1.70587	1.01295	54581	SCAND2P	Homo sapiens SCAN domain containing 2 pseudogene	NA
A_24_P222516	-0.0436894	5.56567	-3.91892	0.00137	0.169422	-1.73608	1.03075	57482	KIAA1211	KIAA1211	red
A_24_P712350	-0.0178466	9.64864	-3.91587	0.00137853	0.169531	-1.74231	1.01245	1122	CHML	Homo sapiens choroideremia-like (Rab escort protein 2)	red
A_24_P134392	-0.0199222	11.2614	-3.90278	0.00141581	0.171542	-1.76912	1.0139	6782	HSPA13	Homo sapiens stress 70 protein chaperone, microsome-associated, 60kDa	NA
A_24_P184555	0.028844	13.9243	3.89976	0.00142455	0.171655	-1.7753	1.02019	5829	PXN	Homo sapiens paxillin	green
A_24_P123601	0.0213871	14.4558	3.89354	0.00144272	0.171655	-1.78803	1.01493	780	DDR1	Homo sapiens discoidin domain receptor family, member 1, transcript variant 3	NA
A_24_P823219	-0.0213062	6.8327	-3.89646	0.00143418	0.171655	-1.78206	1.01488	1416	CRYBB2P1	Homo sapiens crystallin, beta B2 pseudogene 1	NA
A_23_P4096	0.0492045	8.15562	3.8946	0.00143963	0.171655	-1.78587	1.03469	762	CA4	Homo sapiens carbonic anhydrase IV	orange
A_23_P352484	-0.0374905	10.8158	-3.88917	0.00145564	0.172186	-1.79698	1.02633	220164	DOK6	Homo sapiens docking protein 6	NA
A_32_P190049	-0.0173185	7.83119	-3.87924	0.00148541	0.173772	-1.8173	1.01208	116064	LRRC58	Homo sapiens leucine rich repeat containing 58	NA
A_32_P145447	0.0200528	6.6176	3.87137	0.00150944	0.175771	-1.83342	1.014	100505975	ENO1-AS1	Homo sapiens ENO1 antisense RNA 1	NA
A_24_P4795	-0.0196782	9.26078	-3.86373	0.00153316	0.176027	-1.84906	1.01373	10772	SRSF10	Homo sapiens serine/arginine-rich splicing factor 10	NA
A_24_P119685	0.0622124	8.67443	3.86309	0.00153517	0.176027	-1.85038	1.04407	84033	OBSCN	Homo sapiens obscurin, cytoskeletal calmodulin and titin-interacting RhoGEF	red
A_24_P338603	0.0277592	7.26672	3.85814	0.00155077	0.177137	-1.86052	1.01943	6497	SKI	Homo sapiens SKI proto-oncogene	red
A_32_P11579	-0.0415681	5.35642	-3.85349	0.00156556	0.178146	-1.87004	1.02923	2257	FGF12	Homo sapiens fibroblast growth factor 12	green
A_23_P380371	0.0252254	5.63971	3.84389	0.00159653	0.1803	-1.8897	1.01764	253430	IPMK	Homo sapiens inositol polyphosphate multikinase	NA
A_23_P77328	0.0228098	9.07598	3.84459	0.00159426	0.1803	-1.88827	1.01594	2644	GCHFR	Homo sapiens GTP cyclohydrolase I feedback regulator	NA
A_32_P7721	-0.0326775	10.2485	-3.83146	0.00163757	0.182278	-1.91516	1.02291	6095	RORA	Homo sapiens RAR-related orphan receptor A	green
A_23_P60002	-0.0145069	11.3124	-3.82229	0.00166852	0.183229	-1.93393	1.01011	9694	EMC2	Homo sapiens ER membrane protein complex subunit 2	NA
A_24_P482017	0.0395575	7.15931	3.82178	0.00167027	0.183229	-1.93498	1.0278	55744	COA1	Homo sapiens cytochrome c oxidase assembly factor 1 homolog (S. cerevisiae)	red
A_23_P142389	0.0176921	10.9639	3.81572	0.00169105	0.18403	-1.94738	1.01234	51599	LSR	Homo sapiens lipolysis stimulated lipoprotein receptor, transcript variant 2	NA
A_23_P135061	0.0632239	9.00067	3.81598	0.00169014	0.18403	-1.94684	1.0448	7464	CORO2A	Homo sapiens coronin, actin binding protein, 2A, transcript variant 1	red
A_23_P145153	-0.0274916	7.95957	-3.80609	0.00172465	0.185783	-1.9671	1.01924	5134	PDCD2	Homo sapiens programmed cell death 2, transcript variant 1	blue
A_23_P215461	0.0316534	8.43021	3.78305	0.00180782	0.185783	-2.01429	1.02218	3984	LIMK1	Homo sapiens LIM domain kinase 1	blue
A_23_P312646	0.0210254	10.2662	3.77989	0.00181952	0.185783	-2.02075	1.01468	286257	C9orf142	Homo sapiens chromosome 9 open reading frame 142	blue
A_24_P193648	0.0452017	7.2418	3.78897	0.00178607	0.185783	-2.00216	1.03183	84706	GPT2	Homo sapiens glutamic pyruvate transaminase (alanine aminotransferase) 2	blue
A_23_P218476	0.0189381	9.67436	3.79072	0.0017797	0.185783	-1.99858	1.01321	80776	B9D2	Homo sapiens B9 protein domain 2	green
A_23_P25888	-0.0273255	5.59664	-3.78279	0.00180878	0.185783	-2.01482	1.01912	122786	FRMD6	Homo sapiens FERM domain containing 6, transcript variant 2	green
A_24_P72518	-0.0215069	10.1885	-3.77838	0.00182514	0.185783	-2.02384	1.01502	23382	AHCYL2	Homo sapiens adenosylhomocysteinase-like 2	green
A_23_P250963	0.0335215	7.01519	3.80001	0.00174622	0.185783	-1.97956	1.02351	6507	SLC1A3	Homo sapiens solute carrier family 1 (glial high affinity glutamate transporter), member 3	NA
A_23_P63655	-0.0153967	11.027	-3.78996	0.00178245	0.185783	-2.00013	1.01073	509	ATP5C1	Homo sapiens ATP synthase, H+ transporting, mitochondrial F1 complex, gamma polypeptide 1, nuclear gene encoding mitochondrial protein, transcript variant 2	NA
A_24_P914590	0.0200293	7.1006	3.79953	0.00174792	0.185783	-1.98053	1.01398	51507	RTFDC1	Homo sapiens replication termination factor 2 domain containing 1	NA
A_32_P131562	-0.017014	9.48268	-3.79887	0.00175029	0.185783	-1.98189	1.01186	150684	COMMD1	Homo sapiens copper metabolism (Murr1) domain containing 1	NA
A_23_P133543	-0.040897	9.3545	-3.78119	0.0018147	0.185783	-2.01809	1.02875	26249	KLHL3	Homo sapiens kelch-like 3 (Drosophila)	red
A_23_P141126	0.0380346	8.34254	3.79296	0.00177154	0.185783	-1.99398	1.02671	2584	GALK1	Homo sapiens galactokinase 1	red
A_23_P27229	0.0537462	6.2505	3.79851	0.00175159	0.185783	-1.98263	1.03796	51168	MYO15A	Homo sapiens myosin XVA	red
A_24_P252364	-0.0406	9.48307	-3.77559	0.00183557	0.185783	-2.02954	1.02854	4897	NRCAM	Homo sapiens neuronal cell adhesion molecule, transcript variant 2	red
A_23_P103561	0.0310139	9.87921	3.77017	0.00185603	0.186458	-2.04064	1.02173	89796	NAV1	Homo sapiens neuron navigator 1	green
A_24_P403459	0.0181196	6.37531	3.76811	0.00186385	0.186458	-2.04486	1.01264	3441	IFNA4	Homo sapiens interferon, alpha 4	green
A_23_P21382	-0.0179153	14.342	-3.76879	0.00186126	0.186458	-2.04346	1.0125	3913	LAMB2	Homo sapiens laminin, beta 2 (laminin S)	NA
A_23_P432385	-0.0221124	7.28103	-3.75671	0.00190784	0.188283	-2.06821	1.01545	55766	H2AFJ	Homo sapiens H2A histone family, member J, transcript variant 1	green
A_23_P406105	0.0265246	13.7153	3.75696	0.00190685	0.188283	-2.06769	1.01856	10985	GCN1L1	Homo sapiens GCN1 general control of amino-acid synthesis 1-like 1 (yeast)	NA
A_23_P251104	-0.0251011	10.321	-3.75616	0.00190999	0.188283	-2.06933	1.01755	6443	SGCB	Homo sapiens sarcoglycan, beta (43kDa dystrophin-associated glycoprotein)	red
A_23_P44421	0.110015	14.116	3.73465	0.00199591	0.189024	-2.11337	1.07924	203100	HTRA4	Homo sapiens HtrA serine peptidase 4	green
A_23_P52323	0.0958085	8.20269	3.74343	0.00196037	0.189024	-2.0954	1.06866	1308	COL17A1	Homo sapiens collagen, type XVII, alpha 1	green
A_24_P49533	-0.0222543	9.13143	-3.73951	0.00197617	0.189024	-2.10343	1.01555	79699	ZYG11B	Homo sapiens zyg-11 homolog B (C. elegans)	green
A_23_P60591	-0.0156724	11.0068	-3.7357	0.00199163	0.189024	-2.11122	1.01092	7266	DNAJC7	Homo sapiens DnaJ (Hsp40) homolog, subfamily C, member 7	NA
A_24_P101181	0.0128272	6.73704	3.73716	0.00198567	0.189024	-2.10822	1.00893	345471	LOC345471	INFERRED: cell division cycle 37 homolog (S. cerevisiae) pseudogene	NA
A_32_P22883	0.0176103	10.1897	3.74601	0.00195004	0.189024	-2.09011	1.01228	85395	FAM207A	Homo sapiens family with sequence similarity 207, member A	NA
A_23_P215132	0.0287685	11.5269	3.73974	0.00197523	0.189024	-2.10295	1.02014	29062	WDR91	Homo sapiens WD repeat domain 91	red
A_23_P384761	-0.0298788	8.07193	-3.74547	0.00195221	0.189024	-2.09122	1.02093	2626	GATA4	Homo sapiens GATA binding protein 4	red
A_24_P295745	-0.0229145	10.4628	-3.74533	0.00195274	0.189024	-2.09149	1.01601	3312	HSPA8	Homo sapiens heat shock 70kDa protein 8, transcript variant 2	red
A_23_P115885	-0.0303892	8.53619	-3.72865	0.00202055	0.190513	-2.12565	1.02129	9562	MINPP1	Homo sapiens multiple inositol polyphosphate histidine phosphatase, 1	green
A_32_P143980	0.0190037	8.85999	3.72773	0.00202436	0.190513	-2.12753	1.01326	3107	HLA-C	Homo sapiens major histocompatibility complex, class I, C	NA
A_23_P102331	-0.0396863	8.71013	-3.72028	0.00205544	0.191035	-2.14277	1.02789	6332	SCN7A	Homo sapiens sodium channel, voltage gated, type VII alpha subunit	green
A_24_P50509	-0.0239663	11.3762	-3.72133	0.00205102	0.191035	-2.14062	1.01675	647907	LOC647907	Homo sapiens similar to DnaJ homolog subfamily A member 1 (Heat shock 40 kDa protein 4) (DnaJ protein homolog 2) (HSJ-2) (HSDJ)	NA
A_23_P156289	0.0248597	8.77946	3.72454	0.0020376	0.191035	-2.13405	1.01738	9180	OSMR	Homo sapiens oncostatin M receptor	red
A_23_P29204	0.0210902	8.23418	3.71758	0.00206685	0.1915	-2.14831	1.01473	51537	MTFP1	Homo sapiens mitochondrial fission process 1	red
A_23_P355447	0.0327287	5.65894	3.7072	0.00211123	0.193334	-2.16955	1.02295	283576	ZDHHC22	Homo sapiens zinc finger, DHHC-type containing 22	green
A_24_P273666	-0.0165642	15.4182	-3.70663	0.00211371	0.193334	-2.17072	1.01155	2778	GNAS	Homo sapiens GNAS complex locus, transcript variant 2	green
A_23_P123582	0.0220233	9.97403	3.70542	0.00211894	0.193334	-2.1732	1.01538	64768	IPPK	Homo sapiens inositol 1,3,4,5,6-pentakisphosphate 2-kinase	NA
A_32_P210717	0.0255284	5.81252	3.70797	0.0021079	0.193334	-2.16797	1.01785	170622	COMMD6	Homo sapiens COMM domain containing 6	red
A_23_P68006	0.033748	10.8876	3.70368	0.00212651	0.193435	-2.17676	1.02367	3554	IL1R1	Homo sapiens interleukin 1 receptor, type I	red
A_23_P73835	-0.0277895	9.0863	-3.68909	0.00219098	0.194174	-2.20662	1.01945	56180	MOSPD1	Homo sapiens motile sperm domain containing 1	green
A_23_P254648	-0.0269308	7.40773	-3.6875	0.00219811	0.194174	-2.20986	1.01884	26190	FBXW2	Homo sapiens F-box and WD repeat domain containing 2	NA
A_23_P78265	0.0397447	8.83459	3.69715	0.00215511	0.194174	-2.19012	1.02793	3883	KRT33A	Homo sapiens keratin 33A	NA
A_23_P110253	0.0414836	8.43935	3.69819	0.00215053	0.194174	-2.18799	1.02917	3815	KIT	Homo sapiens v-kit Hardy-Zuckerman 4 feline sarcoma viral oncogene homolog	red
A_23_P137173	-0.0426447	6.23822	-3.68645	0.00220284	0.194174	-2.21201	1.03	11013	TMSB15A	Homo sapiens thymosin beta 15a	red
A_32_P171488	0.044123	6.69113	3.68575	0.002206	0.194174	-2.21344	1.03106	1843	DUSP1	Homo sapiens dual specificity phosphatase 1	red
A_32_P219368	-0.0206151	8.38428	-3.69053	0.00218451	0.194174	-2.20366	1.01439	9589	WTAP	Homo sapiens Wilms tumor 1 associated protein, transcript variant 3	red
A_23_P127789	0.0253977	9.76559	3.66272	0.00231254	0.194457	-2.26056	1.01776	79026	AHNAK	Homo sapiens AHNAK nucleoprotein (desmoyokin), transcript variant 1	NA
A_23_P136012	-0.0155897	10.5586	-3.66122	0.00231963	0.194457	-2.26361	1.01086	26269	FBXO8	Homo sapiens F-box protein 8	NA
A_23_P160406	-0.0167605	11.6892	-3.67107	0.00227329	0.194457	-2.24346	1.01169	51133	KCTD3	Homo sapiens potassium channel tetramerisation domain containing 3	NA
A_23_P165535	-0.0147678	12.8904	-3.66311	0.0023107	0.194457	-2.25976	1.01029	1933	EEF1B2	Homo sapiens eukaryotic translation elongation factor 1 beta 2, transcript variant 1	NA
A_23_P28772	-0.0185579	10.8603	-3.65848	0.00233268	0.194457	-2.26922	1.01295	55861	DBNDD2	Homo sapiens dysbindin (dystrobrevin binding protein 1) domain containing 2, transcript variant 6	NA
A_23_P352717	0.0210631	6.00936	3.66257	0.00231325	0.194457	-2.26086	1.01471	203562	TMEM31	Homo sapiens transmembrane protein 31	NA
A_23_P391344	0.0298838	7.82225	3.67705	0.00224562	0.194457	-2.23123	1.02093	221002	RASGEF1A	Homo sapiens RasGEF domain family, member 1A	NA
A_23_P62731	-0.0156427	10.6129	-3.66803	0.00228753	0.194457	-2.2497	1.0109	63931	MRPS14	Homo sapiens mitochondrial ribosomal protein S14, nuclear gene encoding mitochondrial protein	NA
A_23_P83453	0.0164767	11.2766	3.67155	0.00227108	0.194457	-2.24249	1.01149	6599	SMARCC1	Homo sapiens SWI/SNF related, matrix associated, actin dependent regulator of chromatin, subfamily c, member 1	NA
A_24_P241330	-0.0161122	9.20233	-3.68149	0.0022253	0.194457	-2.22215	1.01123	79882	ZC3H14	Homo sapiens zinc finger CCCH-type containing 14 transcript variant 1	NA
A_24_P659113	0.0273223	8.53386	3.66112	0.00232012	0.194457	-2.26383	1.01912	151195	CCNYL1	Homo sapiens cyclin Y-like 1	NA
A_23_P16652	-0.0246104	8.83359	-3.66448	0.0023042	0.194457	-2.25695	1.0172	148254	ZNF555	Homo sapiens zinc finger protein 555	red
A_24_P202637	0.0306387	7.87316	3.66119	0.00231977	0.194457	-2.26367	1.02146	91661	ZNF765	Homo sapiens zinc finger protein 765	red
A_32_P160883	-0.0278593	9.06316	-3.67569	0.00225193	0.194457	-2.23403	1.0195	4734	NEDD4	Homo sapiens neural precursor cell expressed, developmentally down-regulated 4, transcript variant 1	red
A_32_P66364	0.0626587	7.8779	3.67528	0.00225378	0.194457	-2.23485	1.04439	151242	PPP1R1C	Homo sapiens protein phosphatase 1, regulatory (inhibitor) subunit 1C	red
A_32_P150891	0.0258379	7.35845	3.65438	0.00235239	0.195013	-2.27762	1.01807	81624	DIAPH3	Homo sapiens diaphanous homolog 3 (Drosophila), transcript variant 1	red
A_23_P144916	-0.021055	10.8915	-3.65085	0.00236947	0.195308	-2.28484	1.0147	9945	GFPT2	Homo sapiens glutamine-fructose-6-phosphate transaminase 2	NA
A_32_P159150	-0.0157487	8.93643	-3.65228	0.00236253	0.195308	-2.28191	1.01098	54927	CHCHD3	Homo sapiens coiled-coil-helix-coiled-coil-helix domain containing 3	NA
A_23_P116173	-0.0342666	6.47124	-3.64439	0.00240103	0.196864	-2.29805	1.02404	120376	COLCA2	Homo sapiens colorectal cancer associated 2	NA
A_32_P131608	0.0269942	7.1707	3.64148	0.00241535	0.19696	-2.30399	1.01889	64065	PERP	Homo sapiens PERP, TP53 apoptosis effector	blue
A_24_P112984	-0.0282661	10.7701	-3.6417	0.0024143	0.19696	-2.30355	1.01979	51108	METTL9	Homo sapiens methyltransferase like 9, transcript variant 1	NA
A_23_P368779	0.0542397	6.98143	3.63173	0.00246411	0.198297	-2.32393	1.03831	163071	ZNF114	Homo sapiens zinc finger protein 114	green
A_23_P417200	-0.0170716	6.64907	-3.63075	0.00246906	0.198297	-2.32593	1.0119	7014	TERF2	Homo sapiens telomeric repeat binding factor 2	NA
A_24_P348660	-0.0187029	9.06139	-3.63167	0.00246439	0.198297	-2.32404	1.01305	546	ATRX	Homo sapiens alpha thalassemia/mental retardation syndrome X-linked (RAD54 homolog, S. cerevisiae), transcript variant 1	NA
A_23_P27133	0.0501201	8.37689	3.63145	0.00246553	0.198297	-2.3245	1.03535	3866	KRT15	Homo sapiens keratin 15	orange
A_32_P122529	0.0246911	7.44308	3.63026	0.00247151	0.198297	-2.32692	1.01726	728524	SPDYE8P	Homo sapiens speedy/RINGO cell cycle regulator family member E8, pseudogene	red
A_24_P46171	-0.0167442	7.84605	-3.62619	0.00249226	0.198366	-2.33526	1.01167	54965	PIGX	Homo sapiens phosphatidylinositol glycan anchor biosynthesis, class X	NA
A_32_P101352	0.0336904	6.43727	3.62619	0.00249224	0.198366	-2.33525	1.02363	158830	CXorf65	Homo sapiens chromosome X open reading frame 65	red
A_24_P59643	-0.0391494	6.58907	-3.62343	0.00250639	0.198962	-2.3409	1.02751	57604	KIAA1456	Homo sapiens KIAA1456 protein	green
A_24_P196704	0.0250696	10.5538	3.61964	0.00252592	0.199982	-2.34865	1.01753	55904	KMT2E	Homo sapiens KMT2E lysine (K)-specific methyltransferase 2E	red
