# Supplementary material for: Integrated Systems Biology Approach Identifies Novel Maternal and Placental Pathways of Preeclampsia
Source: Front Immunol. 2018 Aug 8;9:1661. doi: 10.3389/fimmu.2018.01661 (PMC6092567; doi:10.3389/fimmu.2018.01661)
Supplement: Data S1 — Genes differentially expressed in the placenta in preterm preeclampsia. [file Data_Sheet_1.zip › Data 7.XLS]

## Sheet: Histology vs gene expression
Gene	maternal vascular malperfusion correlation	Maternal vascular malperfusion coefficient	Maternal vascular malperfusion P-value	Module colors
CLDN1	-0.615696	-0.726247	9.2835e-12	green
HSD17B1	-0.569496	-0.559748	6.28385e-10	green
CSH1	-0.553511	-0.494168	2.33288e-09	green
PLAC1	-0.536506	-0.506017	8.74618e-09	green
LGALS14	-0.535081	-0.570656	9.73873e-09	green
LGALS13	-0.530252	-0.507767	1.39643e-08	NA
HLF	-0.53013	-0.495451	1.40912e-08	green
LEP	0.499952	1.14645	1.18434e-07	red
ZNF554	-0.455636	-0.340298	1.90328e-06	green
FBLN1	-0.438562	-0.215852	5.02142e-06	green
PGF	-0.426749	-0.33053	9.53365e-06	NA
FLT1	0.425465	0.36312	1.02071e-05	red
BTG2	-0.411694	-0.159749	2.08601e-05	red
TPBG	0.41035	0.276317	2.23296e-05	red
CYP19A1	-0.406379	-0.305396	2.72593e-05	NA
HSD11B2	-0.405963	-0.354921	2.78314e-05	green
BCL6	0.402763	0.275281	3.26184e-05	red
ENG	0.39101	0.282256	5.76325e-05	NA
NANOG	0.378125	0.343008	0.000104996	NA
SIGLEC6	0.371943	0.323105	0.000138788	red
GH2	-0.371726	-0.269317	0.000140143	NA
ARNT2	0.366088	0.384457	0.000179851	red
LGALS16	-0.363986	-0.264815	0.000197148	NA
PAPPA	-0.350109	-0.238947	0.000355918	NA
TEAD3	-0.334456	-0.192972	0.000671379	NA
PAPPA2	0.313857	0.354396	0.00147343	red
GCM1	-0.304232	-0.142556	0.0020884	NA
GATA2	-0.284967	-0.133398	0.00405728	NA
ERVWE1	-0.275739	-0.169628	0.00549025	NA
KIT	0.267777	0.175594	0.00707096	red
DUSP1	0.254147	0.126949	0.0107242	red
TFAP2A	-0.219733	-0.107864	0.0280476	NA
IKBKB	0.206273	0.112184	0.0394949	green
JUNB	0.205341	0.101997	0.0404149	red
ESRRG	-0.185304	-0.110244	0.064926	green
CDKN1A	-0.179466	-0.0870373	0.0739972	green
CGB	0.175656	0.19242	0.0804477	orange
POU5F1	0.157181	0.112964	0.118342	green
ERVFRDE1	-0.127673	-0.0919993	0.205562	NA
LGALS17A	0.128699	0.183575	0.213876	NA
CLC	0.11313	0.108796	0.262424	red
MAPK13	-0.0693515	-0.0381055	0.492951	NA
INSL4	-0.0539288	-0.0507963	0.594106	orange
VDR	0.0480781	0.0355862	0.634779	red
CRH	-0.0274696	-0.0422761	0.786165	red
TFAM	-0.0235648	-0.00761887	0.815981	blue
BCL3	-0.00023758	-0.000133648	0.998128	green
