# Supplementary material for: Integrated Systems Biology Approach Identifies Novel Maternal and Placental Pathways of Preeclampsia
Source: Front Immunol. 2018 Aug 8;9:1661. doi: 10.3389/fimmu.2018.01661 (PMC6092567; doi:10.3389/fimmu.2018.01661)
Supplement: Data S1 — Genes differentially expressed in the placenta in preterm preeclampsia. [file Data_Sheet_1.zip › Data 8.XLS]

## Sheet: Preterm preeclampsia
Spot No.	Accession No.	Gene name	Protein name	Biological function	Mascot score	Coverage (%)	Unique peptides	MW	pI	Fold change	P-value
280	gi|387026	PLG	Plasminogen	angiogenesis, blood clotting, immune response, vasoconstriction/vasodilation	561	28	18	93246	7.2	-2.1474	0.03936
438	gi|291922	CFB	Complement factor B	immune response	474	19	14	86819	6.55	-1.6254	0.04286
	gi|45580688	C7	Complement component 7 precursor	immune response	158	9	5	96650	6.09
439	gi|291922	CFB	Complement factor B	immune response	573	34	23	86819	6.55	-1.9346	0.02577
475	gi|4504165	GSN	Gelsolin isoform a precursor	blood clotting, lipid transport/metabolism, cellular filament formation (miscellaneous)	566	22	12	86043	5.9	-2.0263	0.01811
476	gi|4504165	GSN	Gelsolin isoform a precursor	blood clotting, lipid transport/metabolism, cellular filament formation (miscellaneous)	653	19	10	86043	5.9	-1.6583	0.005655
539	gi|4826772	IGFALS	Insulin-like growth factor binding protein, acid labile subunit	regulation of the circulating IGF/IGFBP system (miscellaneous)	919	25	12	66735	6.33	-2.1054	0.0005879
	gi|386789	HPX	Hemopexin precursor	ion transport	228	10	4	52254	6.57
	gi|4504489	HRG	Histidine-rich glycoprotein precursor	angiogenesis, blood clotting, ion transport, immune response	160	5	2	60510	7.09
561	gi|4826772	IGFALS	Insulin-like growth factor binding protein, acid labile subunit	regulation of the circulating IGF/IGFBP system (miscellaneous)	769	24	11	66735	6.33	-1.9370	0.01705
	gi|386789	HPX	Hemopexin precursor	ion transport	212	9	4	52254	6.57
	gi|4504489	HRG	Histidine-rich glycoprotein precursor	angiogenesis, blood clotting, ion transport, immune response	196	8	3	60510	7.09
572	gi|386789	HPX	Hemopexin precursor	ion transport	446	24	7	52254	6.57	-1.8391	0.01541
	gi|21071030	A1BG	alpha 1B-glycoprotein precursor	immune response	234	10	4	54790	5.56
	gi|4504489	HRG	Histidine-rich glycoprotein precursor	angiogenesis, blood clotting, ion transport, immune response	198	7	3	60510	7.09
786	gi|153266841	APOH	Apolipoprotein H precursor	blood clotting, immune response, lipid transport/metabolism	186	9	3	39584	8.34	3.1062	0.006609
896	gi|2347136	C4	Complement component C4	immune response	209	4	5	194216	6.89	-1.6620	0.04406
	gi|532198	AGT	Angiotensinogen	vasoconstriction/vasodilation	119	8	2	53407	5.78
923	gi|139641	GC	Vitamin D-binding protein precursor (DBP) (VDB) (Group-specific component) (Gc-globulin)	blood clotting, D-vitamin transport (miscellaneous)	353	29	8	54526	5.4	-1.7233	0.005026
	gi|4557485	CP	Ceruloplasmin	angiogenesis, ion transport, lipid transport/metabolism	96	3	2	122983	5.44
984	gi|37748641	C4	Complement component C4	immune response	346	8	10	194216	6.89	-1.8242	0.009872
	gi|2347136	KNG1	Kininogen 1	angiogenesis, blood clotting, immune response, vasoconstriction/vasodilation	111	8	2	48954	6.29
1004	gi|2347136	C4	Complement component C4	immune response	457	6	7	194216	6.89	-1.8916	0.002154
	gi|532198	AGT	Angiotensinogen	vasoconstriction/vasodilation	294	13	4	53407	5.78
	gi|37748641	KNG1	Kininogen 1	angiogenesis, blood clotting, immune response, vasoconstriction/vasodilation	177	10	3	48954	6.29
1013	gi|2347136	C4	Complement component C4	immune response	544	7	10	194216	6.89	-1.5263	0.000154
	gi|21071030	A1BG	alpha 1B-glycoprotein precursor	immune response	302	15	5	54790	5.56
	gi|37748641	KNG1	Kininogen 1	angiogenesis, blood clotting, immune response, vasoconstriction/vasodilation	98	7	2	48954	6.29
1025	gi|532198	AGT	Angiotensinogen	vasoconstriction/vasodilation	352	16	6	53407	5.78	-1.3475	0.01544
	gi|2347136	C4	Complement component C4	immune response	267	3	4	194216	6.89
	gi|21071030	A1BG	alpha 1B-glycoprotein precursor	immune response	191	9	4	54790	5.56
1027	gi|21071030	A1BG	alpha 1B-glycoprotein precursor	immune response	294	13	5	54790	5.56	-2.4435	0.01085
	gi|178757	APOA4	Apolipoprotein A-IV precursor	lipid transport/metabolism	207	16	7	45353	5.33
	gi|532198	AGT	Angiotensinogen	vasoconstriction/vasodilation	103	5	2	53407	5.78
	gi|386789	HPX	Hemopexin precursor	ion transport	57	6	2	52254	6.57
1281	gi|2347136	C4	Complement component C4	immune response	465	6	8	194216	6.89	1.8234	0.0218
1326	gi|12408013	APOL1	Apolipoprotein L-I	lipid transport/metabolism	141	6	2	46056	6.44	-1.4224	0.02589
1396	gi|758073	CFH	Complement factor H	immune response	197	24	7	52711	6.77	-1.6234	0.0384
1515	gi|399140	C1QB	Complement C1q subcomponent subunit B precursor	immune response	137	17	3	26670	8.83	-1.5581	0.04595
1519	gi|182093	PAEP	Pregnancy-associated endometrial alpha2-globulin	angiogenesis, immune response	106	8	1	18609	5.05	-1.2857	0.02998

## Sheet: Term preeclampsia
Spot No.	Accession No.	Gene name	Protein name	Biological function	Mascot score	Coverage (%)	Unique peptides	MW	pI	Fold change	P-value
375	gi|28557150	HRNR	Hornerin	calcium binding (miscellaneous)	78	8	2	48797	10.05	-2.3488	0.0162
438	gi|31542984	ITIH4	Inter-alpha (globulin) inhibitor H4	immune response	424	16	13	103521	6.51	-1.4557	0.05069
	gi|4557485	CP	Ceruloplasmin	angiogenesis, ion transport, lipid transport/metabolism	288	12	9	122983	5.44
568	gi|291922	CFB	Complement factor B	immune response	517	20	14	86819	6.55	-2.8071	0.02998
	gi|4504165	GSN	Gelsolin isoform a precursor	blood clotting, lipid transport/metabolism, cellular filament formation (miscellaneous)	146	4	2	86043	5.9
	gi|45580688	C7	Complement component 7 precursor	immune response	141	5	4	96650	6.09
571	gi|291922	CFB	Complement factor B	immune response	366	24	15	86819	6.55	-3.0021	0.0322
	gi|4504165	GSN	Gelsolin isoform a precursor	blood clotting, lipid transport/metabolism, cellular filament formation (miscellaneous)	177	6	3	86043	5.9
	gi|45580688	C7	Complement component 7 precursor	immune response	128	10	7	96650	6.09
573	gi|291922	CFB	Complement factor B	immune response	1075	28	18	86819	6.55	1.9261	0.04365
	gi|387026	PLG	Plasminogen	angiogenesis, blood clotting, immune response, vasoconstriction/vasodilation	157	3	3	93246	7.2
911	gi|291922	CFB	Complement factor B	immune response	241	13	9	86819	6.55	2.8417	0.02275
	gi|55958063	ITIH2	Inter-alpha (globulin) inhibitor H2	immune response	129	6	6	105606	6.56
995	gi|49902016	FETUB	Fetuin B	developmental processes (miscellaneous)	165	18	4	42881	6.87	1.8129	0.03657
	gi|532198	AGT	Angiotensinogen	vasoconstriction/vasodilation	74	6	2	53407	5.78
	gi|3983127	CD14	Monocyte antigen CD14 precursor	immune response	65	7	2	40692	5.85
	gi|139641	GC	Vitamin D-binding protein precursor (DBP) (VDB) (Group-specific component) (Gc-globulin)	blood clotting, D-vitamin transport (miscellaneous)	63	11	3	54526	5.4
1017	gi|4504165	GSN	Gelsolin isoform a precursor	blood clotting, lipid transport/metabolism, cellular filament formation (miscellaneous)	311	8	4	86043	5.9	1.7687	0.02927
1105	gi|189778	PEDF	Pigment epithelial-differentiating factor	angiogenesis, blood clotting, lipid transport/metabolism	200	9	3	46471	5.84	3.8907	0.04761
1765	gi|4504165	GSN	Gelsolin isoform a precursor (N-term)	blood clotting, lipid transport/metabolism, cellular filament formation (miscellaneous)	118	4	2	86043	5.9	1.2157	0.04205
1988	gi|4507725	SERPINA3	Alpha-1-antichymotrypsin	blood clotting, immune response	118	4	2	48834	5.79	-1.346	0.02407
