# Supplementary material for: Integrated Systems Biology Approach Identifies Novel Maternal and Placental Pathways of Preeclampsia
Source: Front Immunol. 2018 Aug 8;9:1661. doi: 10.3389/fimmu.2018.01661 (PMC6092567; doi:10.3389/fimmu.2018.01661)
Supplement: Data S1 — Genes differentially expressed in the placenta in preterm preeclampsia. [file Data_Sheet_1.zip › Data 9.XLS]

## Sheet: Preterm preeclampsia
Protein			2D-DIGE	LC-MS MRM
No	Protein Accession	Protein description	Direction in PE	Median Ctr % in PE	p<0.05 (s)
1	P04217	Alpha-1B-glycoprotein	DOWN	105.99
3	P02749	Beta-2-glycoprotein 1	UP	117.29	YES
4	P02746	Complement C1q subcomponent subunit B	DOWN	105.85	YES
6	P00751	Complement factor B	DOWN	88.51	YES
7	P08603	Complement factor H	DOWN	100.03
8	P0C0L4	Complement C4-A	UP	114.27	YES
9	P10643	Complement component C7	DOWN	125.73
10	P04196	Histidine-rich glycoprotein	DOWN	93.14	YES
13	P01042	Kininogen-1	DOWN	124.65	YES
14	P00747	Plasminogen	DOWN	96.94	YES
